# Supplementary material for: Genome-wide transcriptomic response of whole blood to radiation
Source: Sci Rep. 2025 Jun 5;15:19840. doi: 10.1038/s41598-025-04898-1 (PMC12141496; doi:10.1038/s41598-025-04898-1)
Supplement: Supplementary file 1 — Supplementary Material 1 [file 41598_2025_4898_MOESM1_ESM.zip]

Archive with 13 entries (12 files):
- Suppl_rev/
- Suppl_rev/Supplementary_Table_S1_DEGs_vs._0Gy.xlsx
- Suppl_rev/Supplementary_Table_S2_ClusterProfiler_enrichment_DEGs_4Gy_6h.xlsx
- Suppl_rev/Supplementary_Table_S3_DEGs_0Gy_Time_Effect.xlsx
- Suppl_rev/Supplementary_Table_S4_GSEA_0Gy_Pathways.xlsx
- Suppl_rev/Supplementary_Table_S5_TFs_vs._0Gy.xlsx
- Suppl_rev/Supplementary_Table_S6_TFs_0Gy_Time_Effect.xlsx
- Suppl_rev/Suppl_Fig_S1_rev.pdf
- Suppl_rev/Suppl_Fig_S2_rev.pdf
- Suppl_rev/Suppl_Fig_S3_rev.pdf
- Suppl_rev/Suppl_Fig_S4_rev.pdf
- Suppl_rev/Suppl_Fig_S5_rev.pdf
- Suppl_rev/Suppl_Fig_S6_rev.pdf
