# Supplementary material for: Genome-wide transcriptomic response of whole blood to radiation
Source: Sci Rep. 2025 Jun 5;15:19840. doi: 10.1038/s41598-025-04898-1 (PMC12141496; doi:10.1038/s41598-025-04898-1)
Supplement: Supplementary file 1 — Supplementary Material 1 [file 41598_2025_4898_MOESM1_ESM.zip › Suppl_rev/Supplementary_Table_S1_DEGs_vs._0Gy.xlsx]

## Sheet: 0.5Gy 2h
id	baseMean	log2FoldChange	lfcSE	pvalue	padj	SYMBOL	gene_name	description
ENSG00000181026	758.669	1.69782	0.108901	1.81969e-56	4.53394e-52	AEN	AEN	apoptosis enhancing nuclease [Source:HGNC Symbol;Acc:HGNC:25722]
ENSG00000112149	1737.17	1.73339	0.187091	7.79251e-22	9.70791e-18	CD83	CD83	CD83 molecule [Source:HGNC Symbol;Acc:HGNC:1703]
ENSG00000079385	298.238	1.74988	0.192925	4.23554e-21	3.51776e-17	CEACAM1	CEACAM1	CEA cell adhesion molecule 1 [Source:HGNC Symbol;Acc:HGNC:1814]
ENSG00000124762	2582.9	0.892149	0.120269	5.43675e-15	3.38655e-11	CDKN1A	CDKN1A	cyclin dependent kinase inhibitor 1A [Source:HGNC Symbol;Acc:HGNC:1784]
ENSG00000105327	209.074	1.13478	0.198584	6.78977e-10	3.38348e-06	BBC3	BBC3	BCL2 binding component 3 [Source:HGNC Symbol;Acc:HGNC:17868]
ENSG00000185088	342.646	0.848789	0.159264	4.19362e-09	1.74147e-05	RPS27L	RPS27L	ribosomal protein S27 like [Source:HGNC Symbol;Acc:HGNC:18476]
ENSG00000135679	1991.22	0.521335	0.111722	1.21711e-07	0.000433222	MDM2	MDM2	MDM2 proto-oncogene [Source:HGNC Symbol;Acc:HGNC:6973]
ENSG00000110848	545.348	0.820586	0.185486	3.74843e-07	0.00116745	CD69	CD69	CD69 molecule [Source:HGNC Symbol;Acc:HGNC:1694]
ENSG00000173889	2295.67	-0.337207	0.0853641	2.78451e-06	0.00770876	PHC3	PHC3	polyhomeotic homolog 3 [Source:HGNC Symbol;Acc:HGNC:15682]
ENSG00000123358	372.879	0.687983	0.175929	3.6313e-06	0.00904775	NR4A1	NR4A1	nuclear receptor subfamily 4 group A member 1 [Source:HGNC Symbol;Acc:HGNC:7980]
ENSG00000162783	1284.04	0.529287	0.137252	4.01768e-06	0.00910041	IER5	IER5	immediate early response 5 [Source:HGNC Symbol;Acc:HGNC:5393]
ENSG00000288841	3.19524	1.4933e-07	0.0014427	4.39368e-06	0.00912275			novel protein
ENSG00000258900	1.13099	-8.39904e-08	0.0014427	1.64956e-05	0.0316158	HNRNPCP1	HNRNPCP1	heterogeneous nuclear ribonucleoprotein C pseudogene 1 [Source:HGNC Symbol;Acc:HGNC:20017]
ENSG00000236296	1.16259	-3.90784e-08	0.0014427	2.14319e-05	0.0381426	GUSBP5	GUSBP5	GUSB pseudogene 5 [Source:HGNC Symbol;Acc:HGNC:42319]
ENSG00000123689	334.945	0.530757	0.157883	2.95104e-05	0.0490188	G0S2	G0S2	G0/G1 switch 2 [Source:HGNC Symbol;Acc:HGNC:30229]

## Sheet: 1Gy 2h
id	baseMean	log2FoldChange	lfcSE	pvalue	padj	SYMBOL	gene_name	description
ENSG00000181026	758.669	1.91926	0.108014	6.44997e-72	1.78477e-67	AEN	AEN	apoptosis enhancing nuclease [Source:HGNC Symbol;Acc:HGNC:25722]
ENSG00000112149	1737.17	2.46945	0.185642	3.76041e-42	5.20271e-38	CD83	CD83	CD83 molecule [Source:HGNC Symbol;Acc:HGNC:1703]
ENSG00000124762	2582.9	1.20414	0.118991	1.89073e-25	1.74395e-21	CDKN1A	CDKN1A	cyclin dependent kinase inhibitor 1A [Source:HGNC Symbol;Acc:HGNC:1784]
ENSG00000105327	209.074	1.55468	0.192711	3.5039e-17	2.42391e-13	BBC3	BBC3	BCL2 binding component 3 [Source:HGNC Symbol;Acc:HGNC:17868]
ENSG00000123358	372.879	1.26113	0.164923	1.02419e-15	5.66809e-12	NR4A1	NR4A1	nuclear receptor subfamily 4 group A member 1 [Source:HGNC Symbol;Acc:HGNC:7980]
ENSG00000143333	151.653	1.63402	0.25965	1.04919e-11	4.83871e-08	RGS16	RGS16	regulator of G protein signaling 16 [Source:HGNC Symbol;Acc:HGNC:9997]
ENSG00000110848	545.348	1.11972	0.180032	2.06104e-11	8.14729e-08	CD69	CD69	CD69 molecule [Source:HGNC Symbol;Acc:HGNC:1694]
ENSG00000185088	342.646	0.973361	0.156986	2.54917e-11	8.81727e-08	RPS27L	RPS27L	ribosomal protein S27 like [Source:HGNC Symbol;Acc:HGNC:18476]
ENSG00000135679	1991.22	0.609313	0.109928	1.30768e-09	4.02052e-06	MDM2	MDM2	MDM2 proto-oncogene [Source:HGNC Symbol;Acc:HGNC:6973]
ENSG00000162783	1284.04	0.72434	0.132602	1.94719e-09	5.38806e-06	IER5	IER5	immediate early response 5 [Source:HGNC Symbol;Acc:HGNC:5393]
ENSG00000290018	1.75581	0.000156027	0.0329138	9.53394e-08	0.000239831			novel transcript
ENSG00000107968	980.092	0.392156	0.0927456	1.04072e-06	0.00239981	MAP3K8	MAP3K8	mitogen-activated protein kinase kinase kinase 8 [Source:HGNC Symbol;Acc:HGNC:6860]
ENSG00000132646	360.714	0.555062	0.135443	1.71168e-06	0.00364339	PCNA	PCNA	proliferating cell nuclear antigen [Source:HGNC Symbol;Acc:HGNC:8729]
ENSG00000162924	4630.6	0.291368	0.0715963	2.11604e-06	0.00418236	REL	REL	REL proto-oncogene, NF-kB subunit [Source:HGNC Symbol;Acc:HGNC:9954]
ENSG00000264668	2.97067	-4.05804e-05	0.0329134	5.33791e-06	0.00984702			novel protein
ENSG00000076604	305.593	1.05731	0.283571	5.89876e-06	0.0102015	TRAF4	TRAF4	TNF receptor associated factor 4 [Source:HGNC Symbol;Acc:HGNC:12034]
ENSG00000180834	2.52061	0.000166854	0.0329139	7.10898e-06	0.0115713	MAP6D1	MAP6D1	MAP6 domain containing 1 [Source:HGNC Symbol;Acc:HGNC:25753]
ENSG00000239521	1.6993	-0.000106922	0.0329135	7.82636e-06	0.0120313	CASTOR3P	CASTOR3P	CASTOR family member 3, pseudogene [Source:HGNC Symbol;Acc:HGNC:29954]
ENSG00000213073	2.16399	0.000120694	0.0329136	8.50792e-06	0.0122991	CHP1P2	CHP1P2	CHP1 pseudogene 2 [Source:HGNC Symbol;Acc:HGNC:54896]
ENSG00000288859	48.0416	0.00015416	0.0329138	8.8895e-06	0.0122991	H2AC19	H2AC19	H2A clustered histone 19 [Source:HGNC Symbol;Acc:HGNC:29668]
ENSG00000188985	2.23987	-9.56584e-05	0.0329136	1.01867e-05	0.0134227	DHFRP1	DHFRP1	dihydrofolate reductase pseudogene 1 [Source:HGNC Symbol;Acc:HGNC:2862]
ENSG00000258900	1.13099	-9.01195e-05	0.0329135	1.29606e-05	0.0163014	HNRNPCP1	HNRNPCP1	heterogeneous nuclear ribonucleoprotein C pseudogene 1 [Source:HGNC Symbol;Acc:HGNC:20017]
ENSG00000267022	1.11682	-8.45767e-05	0.0329134	1.71815e-05	0.0206708			novel protein
ENSG00000234664	1.22975	0.000124836	0.0329136	1.93818e-05	0.0223464	HMGN2P5	HMGN2P5	high mobility group nucleosomal binding domain 2 pseudogene 5 [Source:HGNC Symbol;Acc:HGNC:33568]
ENSG00000293241	1293.82	0.257284	0.0736799	2.20454e-05	0.0244007	GTF2IP4	GTF2IP4	general transcription factor IIi pseudogene 4 [Source:NCBI gene (formerly Entrezgene);Acc:100093631]
ENSG00000291058	0.557912	-9.44003e-05	0.0329135	2.72566e-05	0.0290084
ENSG00000233237	1.16639	-0.000119496	0.0329135	3.35049e-05	0.0343376	LINC00472	LINC00472	long intergenic non-protein coding RNA 472 [Source:HGNC Symbol;Acc:HGNC:21380]
ENSG00000285283	3.93468	-8.5429e-05	0.0329135	3.69813e-05	0.0365468			novel protein
ENSG00000288841	3.19524	-3.53839e-05	0.0329134	3.92717e-05	0.0374719			novel protein
ENSG00000120889	1543.57	0.366093	0.116273	5.43931e-05	0.0470348	TNFRSF10B	TNFRSF10B	TNF receptor superfamily member 10b [Source:HGNC Symbol;Acc:HGNC:11905]
ENSG00000205189	464.981	0.519691	0.163817	5.35814e-05	0.0470348	ZBTB10	ZBTB10	zinc finger and BTB domain containing 10 [Source:HGNC Symbol;Acc:HGNC:30953]
ENSG00000264501	0.948221	-8.0782e-05	0.0329134	5.24118e-05	0.0470348	RN7SL731P	RN7SL731P	RNA, 7SL, cytoplasmic 731, pseudogene [Source:HGNC Symbol;Acc:HGNC:46747]
ENSG00000134107	3339.61	0.216804	0.0677844	5.96191e-05	0.0499915	BHLHE40	BHLHE40	basic helix-loop-helix family member e40 [Source:HGNC Symbol;Acc:HGNC:1046]

## Sheet: 2Gy 2h
id	baseMean	log2FoldChange	lfcSE	pvalue	padj	SYMBOL	gene_name	description
ENSG00000181026	758.669	2.11039	0.107785	3.53159e-87	7.06848e-83	AEN	AEN	apoptosis enhancing nuclease [Source:HGNC Symbol;Acc:HGNC:25722]
ENSG00000112149	1737.17	2.94966	0.184749	3.49408e-59	3.4967e-55	CD83	CD83	CD83 molecule [Source:HGNC Symbol;Acc:HGNC:1703]
ENSG00000124762	2582.9	1.44289	0.118524	1.78932e-35	1.19378e-31	CDKN1A	CDKN1A	cyclin dependent kinase inhibitor 1A [Source:HGNC Symbol;Acc:HGNC:1784]
ENSG00000123358	372.879	1.61151	0.163363	2.8031e-24	1.4026e-20	NR4A1	NR4A1	nuclear receptor subfamily 4 group A member 1 [Source:HGNC Symbol;Acc:HGNC:7980]
ENSG00000135679	1991.22	0.971699	0.107687	8.37267e-21	3.35158e-17	MDM2	MDM2	MDM2 proto-oncogene [Source:HGNC Symbol;Acc:HGNC:6973]
ENSG00000105327	209.074	1.63142	0.192611	2.00405e-18	6.68517e-15	BBC3	BBC3	BCL2 binding component 3 [Source:HGNC Symbol;Acc:HGNC:17868]
ENSG00000143333	151.653	2.07325	0.254327	1.18266e-17	3.38156e-14	RGS16	RGS16	regulator of G protein signaling 16 [Source:HGNC Symbol;Acc:HGNC:9997]
ENSG00000110848	545.348	1.28504	0.178572	2.49772e-14	6.24898e-11	CD69	CD69	CD69 molecule [Source:HGNC Symbol;Acc:HGNC:1694]
ENSG00000185088	342.646	1.09254	0.156225	1.28794e-13	2.86423e-10	RPS27L	RPS27L	ribosomal protein S27 like [Source:HGNC Symbol;Acc:HGNC:18476]
ENSG00000162783	1284.04	0.879231	0.131149	8.58284e-13	1.71786e-09	IER5	IER5	immediate early response 5 [Source:HGNC Symbol;Acc:HGNC:5393]
ENSG00000205189	464.981	0.985029	0.152167	4.67285e-12	8.50247e-09	ZBTB10	ZBTB10	zinc finger and BTB domain containing 10 [Source:HGNC Symbol;Acc:HGNC:30953]
ENSG00000007312	312.376	-0.875112	0.137553	8.4224e-12	1.40479e-08	CD79B	CD79B	CD79b molecule [Source:HGNC Symbol;Acc:HGNC:1699]
ENSG00000143195	22.4565	2.71279	0.440815	3.32235e-11	5.11514e-08	ILDR2	ILDR2	immunoglobulin like domain containing receptor 2 [Source:HGNC Symbol;Acc:HGNC:18131]
ENSG00000162924	4630.6	0.415855	0.0695195	1.16951e-10	1.67198e-07	REL	REL	REL proto-oncogene, NF-kB subunit [Source:HGNC Symbol;Acc:HGNC:9954]
ENSG00000118503	6079.63	0.460625	0.0776601	1.68314e-10	2.24587e-07	TNFAIP3	TNFAIP3	TNF alpha induced protein 3 [Source:HGNC Symbol;Acc:HGNC:11896]
ENSG00000277925	23.7053	-0.000539952	0.060099	3.60057e-10	4.50408e-07	TERC	TERC	Vertebrate telomerase RNA [Source:RFAM;Acc:RF00024]
ENSG00000132646	360.714	0.745209	0.131538	6.88796e-10	8.10956e-07	PCNA	PCNA	proliferating cell nuclear antigen [Source:HGNC Symbol;Acc:HGNC:8729]
ENSG00000076604	305.593	1.46894	0.273605	2.31305e-09	2.57198e-06	TRAF4	TRAF4	TNF receptor associated factor 4 [Source:HGNC Symbol;Acc:HGNC:12034]
ENSG00000185650	5134.46	0.331303	0.0622573	5.65278e-09	5.95476e-06	ZFP36L1	ZFP36L1	ZFP36 ring finger protein like 1 [Source:HGNC Symbol;Acc:HGNC:1107]
ENSG00000023445	3999.61	0.537407	0.106582	2.10781e-08	2.04858e-05	BIRC3	BIRC3	baculoviral IAP repeat containing 3 [Source:HGNC Symbol;Acc:HGNC:591]
ENSG00000101017	276.776	1.42796	0.287437	2.1494e-08	2.04858e-05	CD40	CD40	CD40 molecule [Source:HGNC Symbol;Acc:HGNC:11919]
ENSG00000260272	1.53226	-0.000474867	0.0600975	4.17654e-08	3.79971e-05			novel protein
ENSG00000100721	66.5604	-1.34944	0.282008	7.18643e-08	6.25376e-05	TCL1A	TCL1A	TCL1 family AKT coactivator A [Source:HGNC Symbol;Acc:HGNC:11648]
ENSG00000167483	222.738	-0.667014	0.143743	1.81024e-07	0.000150966	NIBAN3	NIBAN3	niban apoptosis regulator 3 [Source:HGNC Symbol;Acc:HGNC:24130]
ENSG00000248124	1.65886	-0.000364386	0.0600959	2.55404e-07	0.000204476	RRN3P1	RRN3P1	RRN3 pseudogene 1 [Source:HGNC Symbol;Acc:HGNC:30548]
ENSG00000126883	1349.52	-0.572235	0.133237	7.36266e-07	0.000537623	NUP214	NUP214	nucleoporin 214 [Source:HGNC Symbol;Acc:HGNC:8064]
ENSG00000138623	731.408	1.62885	0.386797	7.04323e-07	0.000537623	SEMA7A	SEMA7A	semaphorin 7A (JohnMiltonHagen blood group) [Source:HGNC Symbol;Acc:HGNC:10741]
ENSG00000269404	306.807	1.00056	0.235139	7.52108e-07	0.000537623	SPIB	SPIB	Spi-B transcription factor [Source:HGNC Symbol;Acc:HGNC:11242]
ENSG00000100906	4263.62	0.367092	0.0882912	1.55038e-06	0.00107003	NFKBIA	NFKBIA	NFKB inhibitor alpha [Source:HGNC Symbol;Acc:HGNC:7797]
ENSG00000080824	4489.5	0.257215	0.0607676	1.61309e-06	0.0010762	HSP90AA1	HSP90AA1	heat shock protein 90 alpha family class A member 1 [Source:HGNC Symbol;Acc:HGNC:5253]
ENSG00000169429	3235.57	-0.455172	0.111002	1.74521e-06	0.00112679	CXCL8	CXCL8	C-X-C motif chemokine ligand 8 [Source:HGNC Symbol;Acc:HGNC:6025]
ENSG00000070718	445.864	-0.549824	0.137167	2.56881e-06	0.00160671	AP3M2	AP3M2	adaptor related protein complex 3 subunit mu 2 [Source:HGNC Symbol;Acc:HGNC:570]
ENSG00000175130	1913.55	0.330415	0.0813592	3.22212e-06	0.00195426	MARCKSL1	MARCKSL1	MARCKS like 1 [Source:HGNC Symbol;Acc:HGNC:7142]
ENSG00000026103	723.766	0.474366	0.121084	3.8342e-06	0.00219261	FAS	FAS	Fas cell surface death receptor [Source:HGNC Symbol;Acc:HGNC:11920]
ENSG00000170836	544.214	0.392939	0.0994482	3.7938e-06	0.00219261	PPM1D	PPM1D	protein phosphatase, Mg2+/Mn2+ dependent 1D [Source:HGNC Symbol;Acc:HGNC:9277]
ENSG00000141682	356.608	0.590244	0.154293	5.53277e-06	0.00307606	PMAIP1	PMAIP1	phorbol-12-myristate-13-acetate-induced protein 1 [Source:HGNC Symbol;Acc:HGNC:9108]
ENSG00000108179	2770.55	0.279848	0.0717776	6.16152e-06	0.00333305	PPIF	PPIF	peptidylprolyl isomerase F [Source:HGNC Symbol;Acc:HGNC:9259]
ENSG00000116574	268.638	0.560826	0.149201	7.47566e-06	0.00393751	RHOU	RHOU	ras homolog family member U [Source:HGNC Symbol;Acc:HGNC:17794]
ENSG00000258529	4.06396	0.000505057	0.0600961	7.7944e-06	0.00400013			novel protein
ENSG00000136816	595.7	0.343125	0.0908513	8.13114e-06	0.00405948	TOR1B	TOR1B	torsin family 1 member B [Source:HGNC Symbol;Acc:HGNC:11995]
ENSG00000159082	1091.59	0.453512	0.121762	8.427e-06	0.00405948	SYNJ1	SYNJ1	synaptojanin 1 [Source:HGNC Symbol;Acc:HGNC:11503]
ENSG00000168685	9972.03	-0.219279	0.0570245	8.72135e-06	0.00405948	IL7R	IL7R	interleukin 7 receptor [Source:HGNC Symbol;Acc:HGNC:6024]
ENSG00000239521	1.6993	-0.000358067	0.060096	8.58933e-06	0.00405948	CASTOR3P	CASTOR3P	CASTOR family member 3, pseudogene [Source:HGNC Symbol;Acc:HGNC:29954]
ENSG00000107968	980.092	0.345591	0.0936547	1.12036e-05	0.00509635	MAP3K8	MAP3K8	mitogen-activated protein kinase kinase kinase 8 [Source:HGNC Symbol;Acc:HGNC:6860]
ENSG00000186834	1184.22	0.302027	0.0821153	1.30413e-05	0.00580048	HEXIM1	HEXIM1	HEXIM P-TEFb complex subunit 1 [Source:HGNC Symbol;Acc:HGNC:24953]
ENSG00000265241	1464.96	0.379898	0.105083	1.39314e-05	0.00606169	RBM8A	RBM8A	RNA binding motif protein 8A [Source:HGNC Symbol;Acc:HGNC:9905]
ENSG00000065183	215.904	0.72347	0.203922	1.47201e-05	0.00626858	WDR3	WDR3	WD repeat domain 3 [Source:HGNC Symbol;Acc:HGNC:12755]
ENSG00000078237	399.396	0.993736	0.287307	1.75698e-05	0.00703319	TIGAR	TIGAR	TP53 induced glycolysis regulatory phosphatase [Source:HGNC Symbol;Acc:HGNC:1185]
ENSG00000234127	772.289	0.332937	0.0929729	1.72584e-05	0.00703319	TRIM26	TRIM26	tripartite motif containing 26 [Source:HGNC Symbol;Acc:HGNC:12962]
ENSG00000247982	108.559	-1.1176	0.323454	1.73255e-05	0.00703319	LINC00926	LINC00926	long intergenic non-protein coding RNA 926 [Source:HGNC Symbol;Acc:HGNC:27514]
ENSG00000127666	372.11	0.448119	0.128444	2.0005e-05	0.00785097	TICAM1	TICAM1	TIR domain containing adaptor molecule 1 [Source:HGNC Symbol;Acc:HGNC:18348]
ENSG00000125726	14.3284	2.75122	0.768159	2.29715e-05	0.0086679	CD70	CD70	CD70 molecule [Source:HGNC Symbol;Acc:HGNC:11937]
ENSG00000173334	1916.53	0.355811	0.102373	2.33858e-05	0.0086679	TRIB1	TRIB1	tribbles pseudokinase 1 [Source:HGNC Symbol;Acc:HGNC:16891]
ENSG00000236296	1.16259	0.000407503	0.0600965	2.26589e-05	0.0086679	GUSBP5	GUSBP5	GUSB pseudogene 5 [Source:HGNC Symbol;Acc:HGNC:42319]
ENSG00000055147	127.719	-0.706686	0.211795	3.20377e-05	0.0116588	FAM114A2	FAM114A2	family with sequence similarity 114 member A2 [Source:HGNC Symbol;Acc:HGNC:1333]
ENSG00000290018	1.75581	0.000442432	0.0600961	3.29261e-05	0.0117681			novel transcript
ENSG00000130340	849.235	0.395133	0.121568	4.8556e-05	0.01705	SNX9	SNX9	sorting nexin 9 [Source:HGNC Symbol;Acc:HGNC:14973]
ENSG00000138670	493.666	0.538434	0.166859	5.08923e-05	0.0172646	RASGEF1B	RASGEF1B	RasGEF domain family member 1B [Source:HGNC Symbol;Acc:HGNC:24881]
ENSG00000180549	186.215	-0.584477	0.181127	5.07648e-05	0.0172646	FUT7	FUT7	fucosyltransferase 7 [Source:HGNC Symbol;Acc:HGNC:4018]
ENSG00000100100	2771.33	-0.216744	0.0667541	7.13792e-05	0.0228562	PIK3IP1	PIK3IP1	phosphoinositide-3-kinase interacting protein 1 [Source:HGNC Symbol;Acc:HGNC:24942]
ENSG00000106266	206.072	0.85814	0.279162	7.13641e-05	0.0228562	SNX8	SNX8	sorting nexin 8 [Source:HGNC Symbol;Acc:HGNC:14972]
ENSG00000160683	311.412	0.602755	0.19583	7.19432e-05	0.0228562	CXCR5	CXCR5	C-X-C motif chemokine receptor 5 [Source:HGNC Symbol;Acc:HGNC:1060]
ENSG00000170855	127.978	0.86254	0.278701	7.03283e-05	0.0228562	TRIAP1	TRIAP1	TP53 regulated inhibitor of apoptosis 1 [Source:HGNC Symbol;Acc:HGNC:26937]
ENSG00000123689	334.945	0.494662	0.158682	7.61243e-05	0.0238067	G0S2	G0S2	G0/G1 switch 2 [Source:HGNC Symbol;Acc:HGNC:30229]
ENSG00000157388	26.4817	-0.0352154	0.076326	7.8674e-05	0.0242255	CACNA1D	CACNA1D	calcium voltage-gated channel subunit alpha1 D [Source:HGNC Symbol;Acc:HGNC:1391]
ENSG00000125740	532.1	0.604398	0.200554	8.95348e-05	0.0271521	FOSB	FOSB	FosB proto-oncogene, AP-1 transcription factor subunit [Source:HGNC Symbol;Acc:HGNC:3797]
ENSG00000197451	766.678	0.33063	0.108351	9.21294e-05	0.027522	HNRNPAB	HNRNPAB	heterogeneous nuclear ribonucleoprotein A/B [Source:HGNC Symbol;Acc:HGNC:5034]
ENSG00000166188	286.684	-0.606735	0.202362	9.37352e-05	0.0275899	ZNF319	ZNF319	zinc finger protein 319 [Source:HGNC Symbol;Acc:HGNC:13644]
ENSG00000143643	214.129	-0.533046	0.180617	0.000109631	0.0309053	TTC13	TTC13	tetratricopeptide repeat domain 13 [Source:HGNC Symbol;Acc:HGNC:26204]
ENSG00000187605	3290.49	0.235564	0.0777559	0.000109565	0.0309053	TET3	TET3	tet methylcytosine dioxygenase 3 [Source:HGNC Symbol;Acc:HGNC:28313]
ENSG00000234883	27.5627	1.73616	0.585637	0.000108226	0.0309053	MIR155HG	MIR155HG	MIR155 host gene [Source:HGNC Symbol;Acc:HGNC:35460]
ENSG00000197705	17.1323	-0.0295916	0.0712268	0.000119064	0.0330983	KLHL14	KLHL14	kelch like family member 14 [Source:HGNC Symbol;Acc:HGNC:29266]
ENSG00000196735	1607.35	0.454207	0.157335	0.000135415	0.0371279	HLA-DQA1	HLA-DQA1	major histocompatibility complex, class II, DQ alpha 1 [Source:HGNC Symbol;Acc:HGNC:4942]
ENSG00000116984	1040.22	0.323502	0.1098	0.000146368	0.0395885	MTR	MTR	5-methyltetrahydrofolate-homocysteine methyltransferase [Source:HGNC Symbol;Acc:HGNC:7468]
ENSG00000180834	2.52061	0.000354912	0.0600957	0.00014977	0.0399687	MAP6D1	MAP6D1	MAP6 domain containing 1 [Source:HGNC Symbol;Acc:HGNC:25753]
ENSG00000119917	1150.08	0.288533	0.0972668	0.000153411	0.0404015	IFIT3	IFIT3	interferon induced protein with tetratricopeptide repeats 3 [Source:HGNC Symbol;Acc:HGNC:5411]
ENSG00000274585	14.0218	-0.00826897	0.0609218	0.00016068	0.0417665	RNU2-1	RNU2-1	RNA, U2 small nuclear 1 [Source:HGNC Symbol;Acc:HGNC:10142]
ENSG00000164236	412.342	0.623543	0.225266	0.000182042	0.0467124	ANKRD33B	ANKRD33B	ankyrin repeat domain 33B [Source:HGNC Symbol;Acc:HGNC:35240]
ENSG00000174238	1389.06	0.321446	0.112192	0.000193475	0.0490178	PITPNA	PITPNA	phosphatidylinositol transfer protein alpha [Source:HGNC Symbol;Acc:HGNC:9001]
ENSG00000086061	1202.01	0.343032	0.12317	0.000198944	0.0492081	DNAJA1	DNAJA1	DnaJ heat shock protein family (Hsp40) member A1 [Source:HGNC Symbol;Acc:HGNC:5229]
ENSG00000122507	185.003	-0.726059	0.265395	0.000199144	0.0492081	BBS9	BBS9	Bardet-Biedl syndrome 9 [Source:HGNC Symbol;Acc:HGNC:30000]
ENSG00000150991	15321	0.239344	0.0812504	0.000208004	0.0498057	UBC	UBC	ubiquitin C [Source:HGNC Symbol;Acc:HGNC:12468]
ENSG00000170734	362.538	0.527315	0.19179	0.00020806	0.0498057	POLH	POLH	DNA polymerase eta [Source:HGNC Symbol;Acc:HGNC:9181]
ENSG00000213073	2.16399	-0.000106434	0.0600948	0.000209027	0.0498057	CHP1P2	CHP1P2	CHP1 pseudogene 2 [Source:HGNC Symbol;Acc:HGNC:54896]

## Sheet: 4Gy 2h
id	baseMean	log2FoldChange	lfcSE	pvalue	padj	SYMBOL	gene_name	description
ENSG00000181026	758.669	2.05347	0.108099	5.69096e-82	7.67141e-78	AEN	AEN	apoptosis enhancing nuclease [Source:HGNC Symbol;Acc:HGNC:25722]
ENSG00000112149	1737.17	3.06013	0.184793	1.77525e-63	1.19652e-59	CD83	CD83	CD83 molecule [Source:HGNC Symbol;Acc:HGNC:1703]
ENSG00000124762	2582.9	1.65046	0.118322	1.37409e-45	6.17426e-42	CDKN1A	CDKN1A	cyclin dependent kinase inhibitor 1A [Source:HGNC Symbol;Acc:HGNC:1784]
ENSG00000123358	372.879	1.98778	0.161655	5.32825e-36	1.79562e-32	NR4A1	NR4A1	nuclear receptor subfamily 4 group A member 1 [Source:HGNC Symbol;Acc:HGNC:7980]
ENSG00000118503	6079.63	0.930651	0.0760359	1.29342e-35	3.48707e-32	TNFAIP3	TNFAIP3	TNF alpha induced protein 3 [Source:HGNC Symbol;Acc:HGNC:11896]
ENSG00000100906	4263.62	0.933156	0.0845738	1.24454e-29	2.79607e-26	NFKBIA	NFKBIA	NFKB inhibitor alpha [Source:HGNC Symbol;Acc:HGNC:7797]
ENSG00000023445	3999.61	1.10168	0.103627	8.72066e-28	1.67935e-24	BIRC3	BIRC3	baculoviral IAP repeat containing 3 [Source:HGNC Symbol;Acc:HGNC:591]
ENSG00000143333	151.653	2.45801	0.252043	4.47617e-24	7.54234e-21	RGS16	RGS16	regulator of G protein signaling 16 [Source:HGNC Symbol;Acc:HGNC:9997]
ENSG00000162924	4630.6	0.64158	0.0683302	3.71627e-22	5.56615e-19	REL	REL	REL proto-oncogene, NF-kB subunit [Source:HGNC Symbol;Acc:HGNC:9954]
ENSG00000105327	209.074	1.72805	0.191503	2.02425e-20	2.48063e-17	BBC3	BBC3	BCL2 binding component 3 [Source:HGNC Symbol;Acc:HGNC:17868]
ENSG00000135679	1991.22	0.961942	0.107613	2.01033e-20	2.48063e-17	MDM2	MDM2	MDM2 proto-oncogene [Source:HGNC Symbol;Acc:HGNC:6973]
ENSG00000162783	1284.04	1.13142	0.129657	1.18408e-19	1.33012e-16	IER5	IER5	immediate early response 5 [Source:HGNC Symbol;Acc:HGNC:5393]
ENSG00000205189	464.981	1.2931	0.150287	3.67038e-19	3.8059e-16	ZBTB10	ZBTB10	zinc finger and BTB domain containing 10 [Source:HGNC Symbol;Acc:HGNC:30953]
ENSG00000185650	5134.46	0.525085	0.0610736	4.84007e-19	4.66029e-16	ZFP36L1	ZFP36L1	ZFP36 ring finger protein like 1 [Source:HGNC Symbol;Acc:HGNC:1107]
ENSG00000110848	545.348	1.50016	0.177736	1.04066e-18	9.35207e-16	CD69	CD69	CD69 molecule [Source:HGNC Symbol;Acc:HGNC:1694]
ENSG00000007312	312.376	-1.14349	0.138353	6.70595e-18	5.64976e-15	CD79B	CD79B	CD79b molecule [Source:HGNC Symbol;Acc:HGNC:1699]
ENSG00000185088	342.646	1.24192	0.155826	7.05631e-17	5.59524e-14	RPS27L	RPS27L	ribosomal protein S27 like [Source:HGNC Symbol;Acc:HGNC:18476]
ENSG00000132646	360.714	0.938706	0.129311	1.91951e-14	1.4375e-11	PCNA	PCNA	proliferating cell nuclear antigen [Source:HGNC Symbol;Acc:HGNC:8729]
ENSG00000101017	276.776	1.93885	0.281549	1.54982e-13	1.09956e-10	CD40	CD40	CD40 molecule [Source:HGNC Symbol;Acc:HGNC:11919]
ENSG00000144802	874.901	0.584728	0.08533	4.3431e-13	2.92725e-10	NFKBIZ	NFKBIZ	NFKB inhibitor zeta [Source:HGNC Symbol;Acc:HGNC:29805]
ENSG00000175130	1913.55	0.508288	0.0786777	5.82762e-12	3.74077e-09	MARCKSL1	MARCKSL1	MARCKS like 1 [Source:HGNC Symbol;Acc:HGNC:7142]
ENSG00000087074	931.617	0.773351	0.120922	8.30899e-12	5.09115e-09	PPP1R15A	PPP1R15A	protein phosphatase 1 regulatory subunit 15A [Source:HGNC Symbol;Acc:HGNC:14375]
ENSG00000137265	404.896	1.26429	0.208331	5.57605e-11	3.26805e-08	IRF4	IRF4	interferon regulatory factor 4 [Source:HGNC Symbol;Acc:HGNC:6119]
ENSG00000123689	334.945	0.897396	0.147935	6.35318e-11	3.56837e-08	G0S2	G0S2	G0/G1 switch 2 [Source:HGNC Symbol;Acc:HGNC:30229]
ENSG00000169429	3235.57	-0.656344	0.108127	7.02146e-11	3.78597e-08	CXCL8	CXCL8	C-X-C motif chemokine ligand 8 [Source:HGNC Symbol;Acc:HGNC:6025]
ENSG00000100721	66.5604	-1.7091	0.281547	7.74567e-11	4.01583e-08	TCL1A	TCL1A	TCL1 family AKT coactivator A [Source:HGNC Symbol;Acc:HGNC:11648]
ENSG00000090339	1267.26	0.71218	0.118581	8.86632e-11	4.2762e-08	ICAM1	ICAM1	intercellular adhesion molecule 1 [Source:HGNC Symbol;Acc:HGNC:5344]
ENSG00000138623	731.408	2.21966	0.376424	8.88232e-11	4.2762e-08	SEMA7A	SEMA7A	semaphorin 7A (JohnMiltonHagen blood group) [Source:HGNC Symbol;Acc:HGNC:10741]
ENSG00000269404	306.807	1.34475	0.228931	1.73449e-10	8.0624e-08	SPIB	SPIB	Spi-B transcription factor [Source:HGNC Symbol;Acc:HGNC:11242]
ENSG00000076604	305.593	1.57059	0.271356	2.1035e-10	9.14682e-08	TRAF4	TRAF4	TNF receptor associated factor 4 [Source:HGNC Symbol;Acc:HGNC:12034]
ENSG00000127666	372.11	0.719364	0.121861	2.05066e-10	9.14682e-08	TICAM1	TICAM1	TIR domain containing adaptor molecule 1 [Source:HGNC Symbol;Acc:HGNC:18348]
ENSG00000125538	949.422	0.773528	0.134337	4.46594e-10	1.88128e-07	IL1B	IL1B	interleukin 1 beta [Source:HGNC Symbol;Acc:HGNC:5992]
ENSG00000116574	268.638	0.814713	0.142757	5.59118e-10	2.28391e-07	RHOU	RHOU	ras homolog family member U [Source:HGNC Symbol;Acc:HGNC:17794]
ENSG00000138670	493.666	0.890349	0.157439	7.89309e-10	3.12938e-07	RASGEF1B	RASGEF1B	RasGEF domain family member 1B [Source:HGNC Symbol;Acc:HGNC:24881]
ENSG00000226979	58.8251	1.54497	0.275163	9.19792e-10	3.54251e-07	LTA	LTA	lymphotoxin alpha [Source:HGNC Symbol;Acc:HGNC:6709]
ENSG00000143507	186.576	0.890768	0.159173	1.05174e-09	3.93817e-07	DUSP10	DUSP10	dual specificity phosphatase 10 [Source:HGNC Symbol;Acc:HGNC:3065]
ENSG00000080824	4489.5	0.339199	0.0593786	1.08171e-09	3.94093e-07	HSP90AA1	HSP90AA1	heat shock protein 90 alpha family class A member 1 [Source:HGNC Symbol;Acc:HGNC:5253]
ENSG00000134460	86.5798	1.7382	0.333944	6.14043e-09	2.17824e-06	IL2RA	IL2RA	interleukin 2 receptor subunit alpha [Source:HGNC Symbol;Acc:HGNC:6008]
ENSG00000160683	311.412	0.960625	0.183875	7.78588e-09	2.69112e-06	CXCR5	CXCR5	C-X-C motif chemokine receptor 5 [Source:HGNC Symbol;Acc:HGNC:1060]
ENSG00000172216	2293.49	0.491922	0.0958842	1.32915e-08	4.47923e-06	CEBPB	CEBPB	CCAAT enhancer binding protein beta [Source:HGNC Symbol;Acc:HGNC:1834]
ENSG00000275302	183.814	0.937541	0.183689	1.61016e-08	5.2939e-06	CCL4	CCL4	C-C motif chemokine ligand 4 [Source:HGNC Symbol;Acc:HGNC:10630]
ENSG00000186834	1184.22	0.398996	0.0795167	4.07618e-08	1.30826e-05	HEXIM1	HEXIM1	HEXIM P-TEFb complex subunit 1 [Source:HGNC Symbol;Acc:HGNC:24953]
ENSG00000134107	3339.61	0.322622	0.0638735	4.22596e-08	1.32479e-05	BHLHE40	BHLHE40	basic helix-loop-helix family member e40 [Source:HGNC Symbol;Acc:HGNC:1046]
ENSG00000166197	851.316	0.519146	0.105908	5.67563e-08	1.73881e-05	NOLC1	NOLC1	nucleolar and coiled-body phosphoprotein 1 [Source:HGNC Symbol;Acc:HGNC:15608]
ENSG00000078804	859.583	0.495206	0.102107	7.75307e-08	2.27892e-05	TP53INP2	TP53INP2	tumor protein p53 inducible nuclear protein 2 [Source:HGNC Symbol;Acc:HGNC:16104]
ENSG00000119508	703.26	0.574292	0.118942	7.77674e-08	2.27892e-05	NR4A3	NR4A3	nuclear receptor subfamily 4 group A member 3 [Source:HGNC Symbol;Acc:HGNC:7982]
ENSG00000113742	2203.12	0.348645	0.072587	1.1945e-07	3.27932e-05	CPEB4	CPEB4	cytoplasmic polyadenylation element binding protein 4 [Source:HGNC Symbol;Acc:HGNC:21747]
ENSG00000162734	691.26	0.598032	0.1261	1.1734e-07	3.27932e-05	PEA15	PEA15	proliferation and apoptosis adaptor protein 15 [Source:HGNC Symbol;Acc:HGNC:8822]
ENSG00000177606	996.68	0.790915	0.168285	1.1543e-07	3.27932e-05	JUN	JUN	Jun proto-oncogene, AP-1 transcription factor subunit [Source:HGNC Symbol;Acc:HGNC:6204]
ENSG00000232810	455.105	0.736303	0.156498	1.21636e-07	3.27932e-05	TNF	TNF	tumor necrosis factor [Source:HGNC Symbol;Acc:HGNC:11892]
ENSG00000164236	412.342	0.973736	0.209556	1.29634e-07	3.4264e-05	ANKRD33B	ANKRD33B	ankyrin repeat domain 33B [Source:HGNC Symbol;Acc:HGNC:35240]
ENSG00000234127	772.289	0.428497	0.0899052	1.34027e-07	3.47439e-05	TRIM26	TRIM26	tripartite motif containing 26 [Source:HGNC Symbol;Acc:HGNC:12962]
ENSG00000108179	2770.55	0.329924	0.0699518	1.41755e-07	3.60539e-05	PPIF	PPIF	peptidylprolyl isomerase F [Source:HGNC Symbol;Acc:HGNC:9259]
ENSG00000173334	1916.53	0.467498	0.098866	1.4445e-07	3.6059e-05	TRIB1	TRIB1	tribbles pseudokinase 1 [Source:HGNC Symbol;Acc:HGNC:16891]
ENSG00000265241	1464.96	0.480429	0.101926	1.5007e-07	3.67807e-05	RBM8A	RBM8A	RNA binding motif protein 8A [Source:HGNC Symbol;Acc:HGNC:9905]
ENSG00000086061	1202.01	0.532507	0.115683	2.41693e-07	5.81789e-05	DNAJA1	DNAJA1	DnaJ heat shock protein family (Hsp40) member A1 [Source:HGNC Symbol;Acc:HGNC:5229]
ENSG00000166598	3283.06	0.290672	0.0602102	2.62577e-07	6.10266e-05	HSP90B1	HSP90B1	heat shock protein 90 beta family member 1 [Source:HGNC Symbol;Acc:HGNC:12028]
ENSG00000206337	2187.15	0.332701	0.0715474	2.61807e-07	6.10266e-05	HCP5	HCP5	HLA complex P5 [Source:HGNC Symbol;Acc:HGNC:21659]
ENSG00000151014	84.3977	1.08541	0.241923	3.33944e-07	7.62977e-05	NOCT	NOCT	nocturnin [Source:HGNC Symbol;Acc:HGNC:14254]
ENSG00000234883	27.5627	2.45062	0.549068	3.73072e-07	8.38168e-05	MIR155HG	MIR155HG	MIR155 host gene [Source:HGNC Symbol;Acc:HGNC:35460]
ENSG00000070718	445.864	-0.608079	0.135617	3.96451e-07	8.76091e-05	AP3M2	AP3M2	adaptor related protein complex 3 subunit mu 2 [Source:HGNC Symbol;Acc:HGNC:570]
ENSG00000205056	22.9501	-0.10601	0.21983	4.68011e-07	0.000100139	LINC02397	LINC02397	long intergenic non-protein coding RNA 2397 [Source:HGNC Symbol;Acc:HGNC:53323]
ENSG00000211592	943.427	0.624323	0.140244	4.65834e-07	0.000100139	IGKC	IGKC	immunoglobulin kappa constant [Source:HGNC Symbol;Acc:HGNC:5716]
ENSG00000146834	751.079	0.516396	0.118131	7.14046e-07	0.000150396	MEPCE	MEPCE	methylphosphate capping enzyme [Source:HGNC Symbol;Acc:HGNC:20247]
ENSG00000107968	980.092	0.401724	0.0909893	7.66221e-07	0.000156495	MAP3K8	MAP3K8	mitogen-activated protein kinase kinase kinase 8 [Source:HGNC Symbol;Acc:HGNC:6860]
ENSG00000122482	1231.95	0.334528	0.0751379	7.5867e-07	0.000156495	ZNF644	ZNF644	zinc finger protein 644 [Source:HGNC Symbol;Acc:HGNC:29222]
ENSG00000117000	1238.42	0.3703	0.0841842	8.25946e-07	0.000166175	RLF	RLF	RLF zinc finger [Source:HGNC Symbol;Acc:HGNC:10025]
ENSG00000109046	2252.36	0.405414	0.0931937	9.45079e-07	0.000187348	WSB1	WSB1	WD repeat and SOCS box containing 1 [Source:HGNC Symbol;Acc:HGNC:19221]
ENSG00000153113	2719.51	0.339315	0.0776457	1.02222e-06	0.000199703	CAST	CAST	calpastatin [Source:HGNC Symbol;Acc:HGNC:1515]
ENSG00000277443	3196.41	0.608628	0.144087	1.1514e-06	0.000221726	MARCKS	MARCKS	myristoylated alanine rich protein kinase C substrate [Source:HGNC Symbol;Acc:HGNC:6759]
ENSG00000111252	3841.94	0.295169	0.0673963	1.1927e-06	0.000226444	SH2B3	SH2B3	SH2B adaptor protein 3 [Source:HGNC Symbol;Acc:HGNC:29605]
ENSG00000146457	1780.31	0.259816	0.0585486	1.21259e-06	0.000227024	WTAP	WTAP	WT1 associated protein [Source:HGNC Symbol;Acc:HGNC:16846]
ENSG00000123700	912.464	0.449452	0.105418	1.32499e-06	0.000244669	KCNJ2	KCNJ2	potassium inwardly rectifying channel subfamily J member 2 [Source:HGNC Symbol;Acc:HGNC:6263]
ENSG00000125740	532.1	0.794133	0.190107	1.43993e-06	0.0002623	FOSB	FOSB	FosB proto-oncogene, AP-1 transcription factor subunit [Source:HGNC Symbol;Acc:HGNC:3797]
ENSG00000289341	97.2825	-0.981035	0.236447	1.50367e-06	0.00027026			novel transcript
ENSG00000165732	3168.38	0.308788	0.0715069	1.63847e-06	0.000290613	DDX21	DDX21	DExD-box helicase 21 [Source:HGNC Symbol;Acc:HGNC:2744]
ENSG00000163874	828.645	0.427059	0.101624	1.69522e-06	0.000296773	ZC3H12A	ZC3H12A	zinc finger CCCH-type containing 12A [Source:HGNC Symbol;Acc:HGNC:26259]
ENSG00000130340	849.235	0.489451	0.117408	1.86884e-06	0.000322974	SNX9	SNX9	sorting nexin 9 [Source:HGNC Symbol;Acc:HGNC:14973]
ENSG00000141682	356.608	0.625198	0.152309	1.90811e-06	0.000325586	PMAIP1	PMAIP1	phorbol-12-myristate-13-acetate-induced protein 1 [Source:HGNC Symbol;Acc:HGNC:9108]
ENSG00000096401	777.727	0.352723	0.0835159	2.02562e-06	0.000341318	CDC5L	CDC5L	cell division cycle 5 like [Source:HGNC Symbol;Acc:HGNC:1743]
ENSG00000059145	389.016	-0.786023	0.194026	2.10783e-06	0.000350784	UNKL	UNKL	unk like zinc finger [Source:HGNC Symbol;Acc:HGNC:14184]
ENSG00000157734	46.6128	-1.46577	0.362248	2.46544e-06	0.000405294	SNX22	SNX22	sorting nexin 22 [Source:HGNC Symbol;Acc:HGNC:16315]
ENSG00000170734	362.538	0.724718	0.180623	2.72732e-06	0.000442943	POLH	POLH	DNA polymerase eta [Source:HGNC Symbol;Acc:HGNC:9181]
ENSG00000168884	393.671	0.521139	0.129015	2.90049e-06	0.00046546	TNIP2	TNIP2	TNFAIP3 interacting protein 2 [Source:HGNC Symbol;Acc:HGNC:19118]
ENSG00000100100	2771.33	-0.271096	0.0645674	3.01064e-06	0.0004719	PIK3IP1	PIK3IP1	phosphoinositide-3-kinase interacting protein 1 [Source:HGNC Symbol;Acc:HGNC:24942]
ENSG00000136816	595.7	0.366175	0.0887913	3.00744e-06	0.0004719	TOR1B	TOR1B	torsin family 1 member B [Source:HGNC Symbol;Acc:HGNC:11995]
ENSG00000069849	978.325	0.369529	0.0900971	3.21885e-06	0.000493069	ATP1B3	ATP1B3	ATPase Na+/K+ transporting subunit beta 3 [Source:HGNC Symbol;Acc:HGNC:806]
ENSG00000104856	623.433	0.454135	0.112058	3.20232e-06	0.000493069	RELB	RELB	RELB proto-oncogene, NF-kB subunit [Source:HGNC Symbol;Acc:HGNC:9956]
ENSG00000179630	236.366	0.765456	0.193813	3.35633e-06	0.000508352	LACC1	LACC1	laccase domain containing 1 [Source:HGNC Symbol;Acc:HGNC:26789]
ENSG00000151687	34.254	-1.74902	0.458127	3.41852e-06	0.000512018	ANKAR	ANKAR	ankyrin and armadillo repeat containing [Source:HGNC Symbol;Acc:HGNC:26350]
ENSG00000139174	22.1813	-2.39485	0.636908	3.9403e-06	0.000583684	PRICKLE1	PRICKLE1	prickle planar cell polarity protein 1 [Source:HGNC Symbol;Acc:HGNC:17019]
ENSG00000117394	494.891	-0.532066	0.135286	4.14607e-06	0.00060749	SLC2A1	SLC2A1	solute carrier family 2 member 1 [Source:HGNC Symbol;Acc:HGNC:11005]
ENSG00000089195	272.023	0.539481	0.13662	4.40116e-06	0.000631144	TRMT6	TRMT6	tRNA methyltransferase 6 non-catalytic subunit [Source:HGNC Symbol;Acc:HGNC:20900]
ENSG00000196735	1607.35	0.585295	0.150109	4.37133e-06	0.000631144	HLA-DQA1	HLA-DQA1	major histocompatibility complex, class II, DQ alpha 1 [Source:HGNC Symbol;Acc:HGNC:4942]
ENSG00000197451	766.678	0.411161	0.103882	4.57957e-06	0.000649817	HNRNPAB	HNRNPAB	heterogeneous nuclear ribonucleoprotein A/B [Source:HGNC Symbol;Acc:HGNC:5034]
ENSG00000198355	934.845	0.532523	0.136007	4.91394e-06	0.000689999	PIM3	PIM3	Pim-3 proto-oncogene, serine/threonine kinase [Source:HGNC Symbol;Acc:HGNC:19310]
ENSG00000026103	723.766	0.470569	0.119834	4.97592e-06	0.000691498	FAS	FAS	Fas cell surface death receptor [Source:HGNC Symbol;Acc:HGNC:11920]
ENSG00000150991	15321	0.310061	0.0778528	5.09769e-06	0.000701193	UBC	UBC	ubiquitin C [Source:HGNC Symbol;Acc:HGNC:12468]
ENSG00000159958	347.559	-0.559142	0.143188	5.19795e-06	0.000707761	TNFRSF13C	TNFRSF13C	TNF receptor superfamily member 13C [Source:HGNC Symbol;Acc:HGNC:17755]
ENSG00000103365	1498.56	-0.493732	0.127244	5.89233e-06	0.000789561	GGA2	GGA2	golgi associated, gamma adaptin ear containing, ARF binding protein 2 [Source:HGNC Symbol;Acc:HGNC:16064]
ENSG00000168685	9972.03	-0.230566	0.0556476	5.91585e-06	0.000789561	IL7R	IL7R	interleukin 7 receptor [Source:HGNC Symbol;Acc:HGNC:6024]
ENSG00000163602	1840.52	0.291791	0.0732383	6.5195e-06	0.000861597	RYBP	RYBP	RING1 and YY1 binding protein [Source:HGNC Symbol;Acc:HGNC:10480]
ENSG00000158321	1485.16	-0.378759	0.0968692	6.86368e-06	0.000898276	AUTS2	AUTS2	activator of transcription and developmental regulator AUTS2 [Source:HGNC Symbol;Acc:HGNC:14262]
ENSG00000285646	82.7752	-1.11778	0.297783	7.08384e-06	0.000918174			novel transcript
ENSG00000132510	6546	0.630611	0.165306	7.63072e-06	0.000979639	KDM6B	KDM6B	lysine demethylase 6B [Source:HGNC Symbol;Acc:HGNC:29012]
ENSG00000158615	3004.08	0.273002	0.0684659	7.7321e-06	0.00098329	PPP1R15B	PPP1R15B	protein phosphatase 1 regulatory subunit 15B [Source:HGNC Symbol;Acc:HGNC:14951]
ENSG00000214717	873.528	0.332996	0.0850794	7.9087e-06	0.000996348	ZBED1	ZBED1	zinc finger BED-type containing 1 [Source:HGNC Symbol;Acc:HGNC:447]
ENSG00000118707	821.895	0.385737	0.0999881	8.20253e-06	0.0010238	TGIF2	TGIF2	TGFB induced factor homeobox 2 [Source:HGNC Symbol;Acc:HGNC:15764]
ENSG00000198589	1749.13	-0.297604	0.0744274	8.42856e-06	0.00104236	LRBA	LRBA	LPS responsive beige-like anchor protein [Source:HGNC Symbol;Acc:HGNC:1742]
ENSG00000175592	50.491	1.20717	0.325996	8.88082e-06	0.0010883	FOSL1	FOSL1	FOS like 1, AP-1 transcription factor subunit [Source:HGNC Symbol;Acc:HGNC:13718]
ENSG00000288859	48.0416	0.001141	0.103877	8.98126e-06	0.0010907	H2AC19	H2AC19	H2A clustered histone 19 [Source:HGNC Symbol;Acc:HGNC:29668]
ENSG00000096070	945.822	0.503229	0.132586	9.38809e-06	0.00112992	BRPF3	BRPF3	bromodomain and PHD finger containing 3 [Source:HGNC Symbol;Acc:HGNC:14256]
ENSG00000125726	14.3284	2.89265	0.764225	1.02887e-05	0.00122736	CD70	CD70	CD70 molecule [Source:HGNC Symbol;Acc:HGNC:11937]
ENSG00000055147	127.719	-0.756351	0.206393	1.09088e-05	0.00128992	FAM114A2	FAM114A2	family with sequence similarity 114 member A2 [Source:HGNC Symbol;Acc:HGNC:1333]
ENSG00000176788	2805.81	0.288513	0.075253	1.10694e-05	0.00129753	BASP1	BASP1	brain abundant membrane attached signal protein 1 [Source:HGNC Symbol;Acc:HGNC:957]
ENSG00000106052	1896.01	0.268055	0.0698184	1.16581e-05	0.00135476	TAX1BP1	TAX1BP1	Tax1 binding protein 1 [Source:HGNC Symbol;Acc:HGNC:11575]
ENSG00000109917	477.465	0.586002	0.160231	1.29538e-05	0.00149245	ZPR1	ZPR1	ZPR1 zinc finger [Source:HGNC Symbol;Acc:HGNC:13051]
ENSG00000165997	528.651	0.438925	0.118892	1.36897e-05	0.00156388	ARL5B	ARL5B	ADP ribosylation factor like GTPase 5B [Source:HGNC Symbol;Acc:HGNC:23052]
ENSG00000279738	99.5133	-0.95965	0.267984	1.39202e-05	0.00157684			novel transcript, sense overlapping to EIF3L
ENSG00000132003	98.2007	0.773808	0.214907	1.41729e-05	0.00159209	ZSWIM4	ZSWIM4	zinc finger SWIM-type containing 4 [Source:HGNC Symbol;Acc:HGNC:25704]
ENSG00000130766	285.21	0.512143	0.140187	1.43783e-05	0.00160181	SESN2	SESN2	sestrin 2 [Source:HGNC Symbol;Acc:HGNC:20746]
ENSG00000167604	693.162	0.607642	0.169337	1.4892e-05	0.00164545	NFKBID	NFKBID	NFKB inhibitor delta [Source:HGNC Symbol;Acc:HGNC:15671]
ENSG00000159388	6709.4	0.337669	0.0882419	1.51275e-05	0.00165788	BTG2	BTG2	BTG anti-proliferation factor 2 [Source:HGNC Symbol;Acc:HGNC:1131]
ENSG00000170836	544.214	0.365517	0.0982493	1.55062e-05	0.00168567	PPM1D	PPM1D	protein phosphatase, Mg2+/Mn2+ dependent 1D [Source:HGNC Symbol;Acc:HGNC:9277]
ENSG00000138166	268.943	0.59381	0.164692	1.57148e-05	0.00169468	DUSP5	DUSP5	dual specificity phosphatase 5 [Source:HGNC Symbol;Acc:HGNC:3071]
ENSG00000116984	1040.22	0.387736	0.105267	1.58845e-05	0.00169939	MTR	MTR	5-methyltetrahydrofolate-homocysteine methyltransferase [Source:HGNC Symbol;Acc:HGNC:7468]
ENSG00000133574	1372.07	-0.367149	0.0992585	1.60702e-05	0.00170572	GIMAP4	GIMAP4	GTPase, IMAP family member 4 [Source:HGNC Symbol;Acc:HGNC:21872]
ENSG00000180530	1351.16	0.526821	0.146214	1.62682e-05	0.00171325	NRIP1	NRIP1	nuclear receptor interacting protein 1 [Source:HGNC Symbol;Acc:HGNC:8001]
ENSG00000153879	504.077	0.365497	0.10013	1.77178e-05	0.00185144	CEBPG	CEBPG	CCAAT enhancer binding protein gamma [Source:HGNC Symbol;Acc:HGNC:1837]
ENSG00000164430	314.05	0.500479	0.139218	1.78626e-05	0.00185222	CGAS	CGAS	cyclic GMP-AMP synthase [Source:HGNC Symbol;Acc:HGNC:21367]
ENSG00000122068	1054.91	0.442213	0.123535	2.16065e-05	0.00222332	FYTTD1	FYTTD1	forty-two-three domain containing 1 [Source:HGNC Symbol;Acc:HGNC:25407]
ENSG00000157557	985.786	0.338096	0.0928328	2.28649e-05	0.00231744	ETS2	ETS2	ETS proto-oncogene 2, transcription factor [Source:HGNC Symbol;Acc:HGNC:3489]
ENSG00000165156	419.961	0.504863	0.143581	2.28259e-05	0.00231744	ZHX1	ZHX1	zinc fingers and homeoboxes 1 [Source:HGNC Symbol;Acc:HGNC:12871]
ENSG00000104998	1193.6	0.351997	0.0970988	2.30478e-05	0.00231854	IL27RA	IL27RA	interleukin 27 receptor subunit alpha [Source:HGNC Symbol;Acc:HGNC:17290]
ENSG00000081059	2093.83	-0.267069	0.071858	2.43162e-05	0.00242802	TCF7	TCF7	transcription factor 7 [Source:HGNC Symbol;Acc:HGNC:11639]
ENSG00000080371	1820.66	0.390474	0.110014	2.5644e-05	0.00251456	RAB21	RAB21	RAB21, member RAS oncogene family [Source:HGNC Symbol;Acc:HGNC:18263]
ENSG00000170855	127.978	0.934763	0.273893	2.57425e-05	0.00251456	TRIAP1	TRIAP1	TP53 regulated inhibitor of apoptosis 1 [Source:HGNC Symbol;Acc:HGNC:26937]
ENSG00000184557	751.248	0.53381	0.15337	2.56733e-05	0.00251456	SOCS3	SOCS3	suppressor of cytokine signaling 3 [Source:HGNC Symbol;Acc:HGNC:19391]
ENSG00000125686	1401.69	0.369938	0.103238	2.73005e-05	0.00264756	MED1	MED1	mediator complex subunit 1 [Source:HGNC Symbol;Acc:HGNC:9234]
ENSG00000156671	1012.91	0.327986	0.0920384	2.84441e-05	0.00273876	SAMD8	SAMD8	sterile alpha motif domain containing 8 [Source:HGNC Symbol;Acc:HGNC:26320]
ENSG00000126003	1239.5	0.309691	0.0866564	3.06066e-05	0.00290547	PLAGL2	PLAGL2	PLAG1 like zinc finger 2 [Source:HGNC Symbol;Acc:HGNC:9047]
ENSG00000155090	1653.03	0.335924	0.0949731	3.05838e-05	0.00290547	KLF10	KLF10	KLF transcription factor 10 [Source:HGNC Symbol;Acc:HGNC:11810]
ENSG00000113070	143.589	0.715909	0.212006	3.19092e-05	0.00300794	HBEGF	HBEGF	heparin binding EGF like growth factor [Source:HGNC Symbol;Acc:HGNC:3059]
ENSG00000116514	3172.31	0.22558	0.0613386	3.61435e-05	0.00336204	RNF19B	RNF19B	ring finger protein 19B [Source:HGNC Symbol;Acc:HGNC:26886]
ENSG00000166889	1115.41	0.324622	0.0923925	3.61644e-05	0.00336204	PATL1	PATL1	PAT1 homolog 1, processing body mRNA decay factor [Source:HGNC Symbol;Acc:HGNC:26721]
ENSG00000162777	1007.3	-0.446075	0.131035	3.75777e-05	0.0034695	DENND2D	DENND2D	DENN domain containing 2D [Source:HGNC Symbol;Acc:HGNC:26192]
ENSG00000118515	1143.19	0.412176	0.120166	3.87218e-05	0.00355082	SGK1	SGK1	serum/glucocorticoid regulated kinase 1 [Source:HGNC Symbol;Acc:HGNC:10810]
ENSG00000147162	3227.93	-0.419649	0.123774	4.04149e-05	0.00365633	OGT	OGT	O-linked N-acetylglucosamine (GlcNAc) transferase [Source:HGNC Symbol;Acc:HGNC:8127]
ENSG00000167483	222.738	-0.491708	0.145886	4.03861e-05	0.00365633	NIBAN3	NIBAN3	niban apoptosis regulator 3 [Source:HGNC Symbol;Acc:HGNC:24130]
ENSG00000230438	115.383	-0.798909	0.244169	4.14232e-05	0.00372257	SERPINB9P1	SERPINB9P1	serpin family B member 9 pseudogene 1 [Source:HGNC Symbol;Acc:HGNC:28590]
ENSG00000285077	18.209	-1.8859	0.58123	4.21036e-05	0.00375865	ARHGAP11B	ARHGAP11B	Rho GTPase activating protein 11B [Source:HGNC Symbol;Acc:HGNC:15782]
ENSG00000036257	1561.52	0.258422	0.0725352	4.39947e-05	0.00390164	CUL3	CUL3	cullin 3 [Source:HGNC Symbol;Acc:HGNC:2553]
ENSG00000221869	561.504	0.416016	0.122833	4.50565e-05	0.00396968	CEBPD	CEBPD	CCAAT enhancer binding protein delta [Source:HGNC Symbol;Acc:HGNC:1835]
ENSG00000168264	2825.29	0.288705	0.0826171	4.7031e-05	0.00411674	IRF2BP2	IRF2BP2	interferon regulatory factor 2 binding protein 2 [Source:HGNC Symbol;Acc:HGNC:21729]
ENSG00000084652	793.352	0.331149	0.0960985	4.80438e-05	0.00417826	TXLNA	TXLNA	taxilin alpha [Source:HGNC Symbol;Acc:HGNC:30685]
ENSG00000179344	1186.67	0.508883	0.154849	4.87616e-05	0.0042135	HLA-DQB1	HLA-DQB1	major histocompatibility complex, class II, DQ beta 1 [Source:HGNC Symbol;Acc:HGNC:4944]
ENSG00000169641	821.983	0.348349	0.102285	4.99992e-05	0.00429293	LUZP1	LUZP1	leucine zipper protein 1 [Source:HGNC Symbol;Acc:HGNC:14985]
ENSG00000165424	190.841	0.571139	0.174452	5.07777e-05	0.00431064	ZCCHC24	ZCCHC24	zinc finger CCHC-type containing 24 [Source:HGNC Symbol;Acc:HGNC:26911]
ENSG00000176058	71.5337	0.98451	0.304878	5.08451e-05	0.00431064	TPRN	TPRN	taperin [Source:HGNC Symbol;Acc:HGNC:26894]
ENSG00000118260	1121.48	0.371693	0.110492	5.34733e-05	0.00450512	CREB1	CREB1	cAMP responsive element binding protein 1 [Source:HGNC Symbol;Acc:HGNC:2345]
ENSG00000108654	10330.6	0.189083	0.052997	5.38939e-05	0.00451236	DDX5	DDX5	DEAD-box helicase 5 [Source:HGNC Symbol;Acc:HGNC:2746]
ENSG00000114315	246.784	0.581019	0.179735	5.82701e-05	0.00484865	HES1	HES1	hes family bHLH transcription factor 1 [Source:HGNC Symbol;Acc:HGNC:5192]
ENSG00000132780	401.726	0.397521	0.119585	5.99285e-05	0.00495605	NASP	NASP	nuclear autoantigenic sperm protein [Source:HGNC Symbol;Acc:HGNC:7644]
ENSG00000174720	459.118	0.404682	0.12252	6.12507e-05	0.00503451	LARP7	LARP7	La ribonucleoprotein 7, transcriptional regulator [Source:HGNC Symbol;Acc:HGNC:24912]
ENSG00000115267	592.535	0.354269	0.105298	6.19139e-05	0.00505818	IFIH1	IFIH1	interferon induced with helicase C domain 1 [Source:HGNC Symbol;Acc:HGNC:18873]
ENSG00000143401	644.206	0.498983	0.15447	6.44157e-05	0.00519954	ANP32E	ANP32E	acidic nuclear phosphoprotein 32 family member E [Source:HGNC Symbol;Acc:HGNC:16673]
ENSG00000267041	58.9349	1.49267	0.492182	6.40846e-05	0.00519954	ZNF850	ZNF850	zinc finger protein 850 [Source:HGNC Symbol;Acc:HGNC:27994]
ENSG00000101150	2395.64	0.237952	0.0678313	6.74409e-05	0.00541133	TPD52L2	TPD52L2	TPD52 like 2 [Source:HGNC Symbol;Acc:HGNC:12007]
ENSG00000262074	57.2013	-1.15302	0.374614	6.99916e-05	0.00558276	SNORD3B-2	SNORD3B-2	small nucleolar RNA, C/D box 3B-2 [Source:HGNC Symbol;Acc:HGNC:33190]
ENSG00000117090	187.58	1.00715	0.330167	7.12184e-05	0.00561418	SLAMF1	SLAMF1	signaling lymphocytic activation molecule family member 1 [Source:HGNC Symbol;Acc:HGNC:10903]
ENSG00000143753	598.456	0.360596	0.109288	7.10043e-05	0.00561418	DEGS1	DEGS1	delta 4-desaturase, sphingolipid 1 [Source:HGNC Symbol;Acc:HGNC:13709]
ENSG00000133065	290.664	0.449879	0.139831	7.4626e-05	0.0058486	SLC41A1	SLC41A1	solute carrier family 41 member 1 [Source:HGNC Symbol;Acc:HGNC:19429]
ENSG00000240445	102.755	0.883006	0.286085	7.57601e-05	0.00590315	FOXO3B	FOXO3B	forkhead box O3B [Source:HGNC Symbol;Acc:HGNC:3822]
ENSG00000172115	488.494	0.492788	0.155466	7.84516e-05	0.00604301	CYCS	CYCS	cytochrome c, somatic [Source:HGNC Symbol;Acc:HGNC:19986]
ENSG00000173889	2295.67	-0.281798	0.0834535	7.80446e-05	0.00604301	PHC3	PHC3	polyhomeotic homolog 3 [Source:HGNC Symbol;Acc:HGNC:15682]
ENSG00000187605	3290.49	0.250042	0.074903	8.05258e-05	0.00616754	TET3	TET3	tet methylcytosine dioxygenase 3 [Source:HGNC Symbol;Acc:HGNC:28313]
ENSG00000213599	152.108	-0.708482	0.228968	8.18049e-05	0.00623011	SLX1A-SULT1A3	SLX1A-SULT1A3	SLX1A-SULT1A3 readthrough (NMD candidate) [Source:HGNC Symbol;Acc:HGNC:44437]
ENSG00000149554	35.9167	1.64544	0.546284	8.35238e-05	0.00632528	CHEK1	CHEK1	checkpoint kinase 1 [Source:HGNC Symbol;Acc:HGNC:1925]
ENSG00000110925	375.298	0.466647	0.147235	8.41166e-05	0.00633459	CSRNP2	CSRNP2	cysteine and serine rich nuclear protein 2 [Source:HGNC Symbol;Acc:HGNC:16006]
ENSG00000133789	1053.28	0.44785	0.140987	8.49971e-05	0.00636534	SWAP70	SWAP70	switching B cell complex subunit SWAP70 [Source:HGNC Symbol;Acc:HGNC:17070]
ENSG00000147044	265.438	-0.526754	0.168722	8.68144e-05	0.00646551	CASK	CASK	calcium/calmodulin dependent serine protein kinase [Source:HGNC Symbol;Acc:HGNC:1497]
ENSG00000258441	171.922	-0.76784	0.252771	9.44364e-05	0.00699452	LINC00641	LINC00641	long intergenic non-protein coding RNA 641 [Source:HGNC Symbol;Acc:HGNC:27511]
ENSG00000176454	155.748	-0.623133	0.203189	9.514e-05	0.00700812	LPCAT4	LPCAT4	lysophosphatidylcholine acyltransferase 4 [Source:HGNC Symbol;Acc:HGNC:30059]
ENSG00000160685	2446.06	-0.249217	0.0738603	9.88484e-05	0.00724172	ZBTB7B	ZBTB7B	zinc finger and BTB domain containing 7B [Source:HGNC Symbol;Acc:HGNC:18668]
ENSG00000124508	216.892	0.604975	0.198102	9.94455e-05	0.00724608	BTN2A2	BTN2A2	butyrophilin subfamily 2 member A2 [Source:HGNC Symbol;Acc:HGNC:1137]
ENSG00000163510	536.107	0.320863	0.0988878	0.000100734	0.0073005	CWC22	CWC22	CWC22 spliceosome associated protein homolog [Source:HGNC Symbol;Acc:HGNC:29322]
ENSG00000127334	1846.31	-0.23784	0.0702921	0.000104233	0.00751367	DYRK2	DYRK2	dual specificity tyrosine phosphorylation regulated kinase 2 [Source:HGNC Symbol;Acc:HGNC:3093]
ENSG00000107372	2749.87	0.293643	0.0898397	0.00010651	0.00758475	ZFAND5	ZFAND5	zinc finger AN1-type containing 5 [Source:HGNC Symbol;Acc:HGNC:13008]
ENSG00000138600	1067.92	0.372218	0.11765	0.000106815	0.00758475	SPPL2A	SPPL2A	signal peptide peptidase like 2A [Source:HGNC Symbol;Acc:HGNC:30227]
ENSG00000204227	259.642	0.413207	0.131775	0.000106907	0.00758475	RING1	RING1	ring finger protein 1 [Source:HGNC Symbol;Acc:HGNC:10018]
ENSG00000130517	566.96	-0.431671	0.140332	0.000115273	0.00813553	PGPEP1	PGPEP1	pyroglutamyl-peptidase I [Source:HGNC Symbol;Acc:HGNC:13568]
ENSG00000173327	2462.21	0.294239	0.0921503	0.000119352	0.00837954	MAP3K11	MAP3K11	mitogen-activated protein kinase kinase kinase 11 [Source:HGNC Symbol;Acc:HGNC:6850]
ENSG00000183484	2220.17	0.267345	0.083127	0.000120006	0.00838174	GPR132	GPR132	G protein-coupled receptor 132 [Source:HGNC Symbol;Acc:HGNC:17482]
ENSG00000198604	3221.54	0.236933	0.0707423	0.000120636	0.00838234	BAZ1A	BAZ1A	bromodomain adjacent to zinc finger domain 1A [Source:HGNC Symbol;Acc:HGNC:960]
ENSG00000096717	874.437	0.325537	0.102273	0.000121357	0.00838919	SIRT1	SIRT1	sirtuin 1 [Source:HGNC Symbol;Acc:HGNC:14929]
ENSG00000166188	286.684	-0.596699	0.201061	0.000130048	0.00894409	ZNF319	ZNF319	zinc finger protein 319 [Source:HGNC Symbol;Acc:HGNC:13644]
ENSG00000011007	598.675	0.338755	0.108454	0.000133018	0.00906287	ELOA	ELOA	elongin A [Source:HGNC Symbol;Acc:HGNC:11620]
ENSG00000111790	729.607	0.290632	0.0907055	0.000133119	0.00906287	FGFR1OP2	FGFR1OP2	FGFR1 oncogene partner 2 [Source:HGNC Symbol;Acc:HGNC:23098]
ENSG00000068489	80.1166	1.65832	0.628319	0.000139001	0.00937937	PRR11	PRR11	proline rich 11 [Source:HGNC Symbol;Acc:HGNC:25619]
ENSG00000144161	99.5114	0.948941	0.329564	0.00013916	0.00937937	ZC3H8	ZC3H8	zinc finger CCCH-type containing 8 [Source:HGNC Symbol;Acc:HGNC:30941]
ENSG00000197747	1191.29	0.312249	0.0995086	0.000143526	0.00962555	S100A10	S100A10	S100 calcium binding protein A10 [Source:HGNC Symbol;Acc:HGNC:10487]
ENSG00000185220	127.085	0.567731	0.192416	0.000145935	0.00973865	PGBD2	PGBD2	piggyBac transposable element derived 2 [Source:HGNC Symbol;Acc:HGNC:19399]
ENSG00000104472	365.755	0.504911	0.170286	0.00014766	0.00980522	CHRAC1	CHRAC1	chromatin accessibility complex subunit 1 [Source:HGNC Symbol;Acc:HGNC:13544]
ENSG00000170989	2981.86	-0.292013	0.0928421	0.00015607	0.0103128	S1PR1	S1PR1	sphingosine-1-phosphate receptor 1 [Source:HGNC Symbol;Acc:HGNC:3165]
ENSG00000170759	2013.25	0.240931	0.0739766	0.000160211	0.0105349	KIF5B	KIF5B	kinesin family member 5B [Source:HGNC Symbol;Acc:HGNC:6324]
ENSG00000153094	1037.8	0.390898	0.128248	0.000162227	0.0106156	BCL2L11	BCL2L11	BCL2 like 11 [Source:HGNC Symbol;Acc:HGNC:994]
ENSG00000240288	56.9486	-0.941344	0.331352	0.000164722	0.0107268	GHRLOS	GHRLOS	ghrelin opposite strand/antisense RNA [Source:HGNC Symbol;Acc:HGNC:33885]
ENSG00000110092	15.6061	1.9378	0.691589	0.000168146	0.0108971	CCND1	CCND1	cyclin D1 [Source:HGNC Symbol;Acc:HGNC:1582]
ENSG00000153234	858.379	0.333395	0.109717	0.000176131	0.01136	NR4A2	NR4A2	nuclear receptor subfamily 4 group A member 2 [Source:HGNC Symbol;Acc:HGNC:7981]
ENSG00000162772	44.8847	1.31027	0.491461	0.000177458	0.0113618	ATF3	ATF3	activating transcription factor 3 [Source:HGNC Symbol;Acc:HGNC:785]
ENSG00000244509	788.243	0.275188	0.0876801	0.000177844	0.0113618	APOBEC3C	APOBEC3C	apolipoprotein B mRNA editing enzyme catalytic subunit 3C [Source:HGNC Symbol;Acc:HGNC:17353]
ENSG00000245164	358.967	-0.507815	0.174926	0.000178934	0.0113775	LINC00861	LINC00861	long intergenic non-protein coding RNA 861 [Source:HGNC Symbol;Acc:HGNC:45133]
ENSG00000198783	246.982	0.412819	0.139659	0.000187218	0.0118484	ZNF830	ZNF830	zinc finger protein 830 [Source:HGNC Symbol;Acc:HGNC:28291]
ENSG00000179119	940.981	0.304871	0.0999998	0.000191152	0.0119848	SPTY2D1	SPTY2D1	SPT2 chromatin protein domain containing 1 [Source:HGNC Symbol;Acc:HGNC:26818]
ENSG00000225938	68.0705	-0.852503	0.306399	0.000190299	0.0119848	S1PR1-DT	S1PR1-DT	S1PR1 divergent transcript [Source:HGNC Symbol;Acc:HGNC:55842]
ENSG00000204569	1431.88	-0.444605	0.154327	0.000193596	0.0120818	PPP1R10	PPP1R10	protein phosphatase 1 regulatory subunit 10 [Source:HGNC Symbol;Acc:HGNC:9284]
ENSG00000115053	2749.25	0.294887	0.095206	0.000197757	0.0122846	NCL	NCL	nucleolin [Source:HGNC Symbol;Acc:HGNC:7667]
ENSG00000088356	113.427	0.593829	0.209299	0.000200086	0.0123664	PDRG1	PDRG1	p53 and DNA damage regulated 1 [Source:HGNC Symbol;Acc:HGNC:16119]
ENSG00000143514	882.002	0.500286	0.175118	0.000200908	0.0123664	TP53BP2	TP53BP2	tumor protein p53 binding protein 2 [Source:HGNC Symbol;Acc:HGNC:12000]
ENSG00000244879	242.104	-0.488477	0.170042	0.000203619	0.0124763	GABPB1-AS1	GABPB1-AS1	GABPB1 antisense RNA 1 [Source:HGNC Symbol;Acc:HGNC:44157]
ENSG00000103642	377.755	0.386186	0.131401	0.000204988	0.0125034	LACTB	LACTB	lactamase beta [Source:HGNC Symbol;Acc:HGNC:16468]
ENSG00000274265	186.164	-0.543354	0.192582	0.000215344	0.0130758			novel transcript
ENSG00000167378	626.359	0.501577	0.17822	0.000218713	0.0131426	IRGQ	IRGQ	immunity related GTPase Q [Source:HGNC Symbol;Acc:HGNC:24868]
ENSG00000172602	16.146	1.74235	0.636785	0.000218836	0.0131426	RND1	RND1	Rho family GTPase 1 [Source:HGNC Symbol;Acc:HGNC:18314]
ENSG00000279277	76.9325	-0.815712	0.297046	0.000219369	0.0131426			novel transcript
ENSG00000234608	134.411	0.565401	0.201877	0.000224118	0.0133678	MAPKAPK5-AS1	MAPKAPK5-AS1	MAPKAPK5 antisense RNA 1 [Source:HGNC Symbol;Acc:HGNC:24091]
ENSG00000151233	413.735	0.335328	0.112795	0.000226214	0.0134333	GXYLT1	GXYLT1	glucoside xylosyltransferase 1 [Source:HGNC Symbol;Acc:HGNC:27482]
ENSG00000179562	644.55	0.303295	0.100981	0.000228593	0.0135151	GCC1	GCC1	GRIP and coiled-coil domain containing 1 [Source:HGNC Symbol;Acc:HGNC:19095]
ENSG00000102241	310.412	0.407572	0.141299	0.000234162	0.0137839	HTATSF1	HTATSF1	HIV-1 Tat specific factor 1 [Source:HGNC Symbol;Acc:HGNC:5276]
ENSG00000164023	708.137	0.381217	0.131168	0.000236725	0.0138141	SGMS2	SGMS2	sphingomyelin synthase 2 [Source:HGNC Symbol;Acc:HGNC:28395]
ENSG00000166401	732.329	0.364243	0.125505	0.000235874	0.0138141	SERPINB8	SERPINB8	serpin family B member 8 [Source:HGNC Symbol;Acc:HGNC:8952]
ENSG00000287979	49.0346	-0.979615	0.360615	0.000239881	0.0139379			novel transcript
ENSG00000124831	4960.35	0.269633	0.0867996	0.000250076	0.0144679	LRRFIP1	LRRFIP1	LRR binding FLII interacting protein 1 [Source:HGNC Symbol;Acc:HGNC:6702]
ENSG00000118985	868.373	0.425489	0.150214	0.000259169	0.0149299	ELL2	ELL2	elongation factor for RNA polymerase II 2 [Source:HGNC Symbol;Acc:HGNC:17064]
ENSG00000109320	2563	0.351306	0.123361	0.000266044	0.0152607	NFKB1	NFKB1	nuclear factor kappa B subunit 1 [Source:HGNC Symbol;Acc:HGNC:7794]
ENSG00000084234	6266.1	0.176601	0.0544684	0.000270385	0.0154441	APLP2	APLP2	amyloid beta precursor like protein 2 [Source:HGNC Symbol;Acc:HGNC:598]
ENSG00000173166	494.139	0.407066	0.145462	0.000271625	0.0154494	RAPH1	RAPH1	Ras association (RalGDS/AF-6) and pleckstrin homology domains 1 [Source:HGNC Symbol;Acc:HGNC:14436]
ENSG00000007237	2071.51	0.302269	0.102416	0.000276401	0.015655	GAS7	GAS7	growth arrest specific 7 [Source:HGNC Symbol;Acc:HGNC:4169]
ENSG00000173530	280.903	0.37982	0.133502	0.000282362	0.0159257	TNFRSF10D	TNFRSF10D	TNF receptor superfamily member 10d [Source:HGNC Symbol;Acc:HGNC:11907]
ENSG00000137078	139.561	-0.55101	0.203477	0.000302992	0.0170099	SIT1	SIT1	signaling threshold regulating transmembrane adaptor 1 [Source:HGNC Symbol;Acc:HGNC:17710]
ENSG00000170525	2850.95	0.188199	0.0596679	0.000304108	0.0170099	PFKFB3	PFKFB3	6-phosphofructo-2-kinase/fructose-2,6-biphosphatase 3 [Source:HGNC Symbol;Acc:HGNC:8874]
ENSG00000070756	18294	0.188473	0.0593604	0.000310789	0.0173117	PABPC1	PABPC1	poly(A) binding protein cytoplasmic 1 [Source:HGNC Symbol;Acc:HGNC:8554]
ENSG00000138835	683.687	0.271045	0.0916676	0.000325857	0.0180763	RGS3	RGS3	regulator of G protein signaling 3 [Source:HGNC Symbol;Acc:HGNC:9999]
ENSG00000173068	56.2453	-0.922295	0.359924	0.000332051	0.0183445	BNC2	BNC2	basonuclin zinc finger protein 2 [Source:HGNC Symbol;Acc:HGNC:30988]
ENSG00000179348	178.915	-0.476913	0.177179	0.0003335	0.0183493	GATA2	GATA2	GATA binding protein 2 [Source:HGNC Symbol;Acc:HGNC:4171]
ENSG00000124784	173	0.665991	0.257564	0.000342823	0.0187856	RIOK1	RIOK1	RIO kinase 1 [Source:HGNC Symbol;Acc:HGNC:18656]
ENSG00000109911	142.484	-0.517815	0.19417	0.000346698	0.018921	ELP4	ELP4	elongator acetyltransferase complex subunit 4 [Source:HGNC Symbol;Acc:HGNC:1171]
ENSG00000150768	222.275	0.465416	0.173995	0.000351839	0.0191241	DLAT	DLAT	dihydrolipoamide S-acetyltransferase [Source:HGNC Symbol;Acc:HGNC:2896]
ENSG00000126883	1349.52	-0.376776	0.137592	0.000360854	0.0195354	NUP214	NUP214	nucleoporin 214 [Source:HGNC Symbol;Acc:HGNC:8064]
ENSG00000141965	792.022	0.292547	0.101576	0.000364821	0.0196712	FEM1A	FEM1A	fem-1 homolog A [Source:HGNC Symbol;Acc:HGNC:16934]
ENSG00000213024	866.884	0.297194	0.103725	0.000371485	0.0199506	NUP62	NUP62	nucleoporin 62 [Source:HGNC Symbol;Acc:HGNC:8066]
ENSG00000099875	4819.32	0.266455	0.0926604	0.000374042	0.0200083	MKNK2	MKNK2	MAPK interacting serine/threonine kinase 2 [Source:HGNC Symbol;Acc:HGNC:7111]
ENSG00000119844	1713.11	0.222332	0.0741283	0.000392293	0.0209016	AFTPH	AFTPH	aftiphilin [Source:HGNC Symbol;Acc:HGNC:25951]
ENSG00000083799	4335.27	0.185592	0.059586	0.000398792	0.0211643	CYLD	CYLD	CYLD lysine 63 deubiquitinase [Source:HGNC Symbol;Acc:HGNC:2584]
ENSG00000260368	24.4065	-1.30773	0.525087	0.000402244	0.0212637			novel transcript, overlapping YWHAZ
ENSG00000010327	1278.57	-0.641315	0.256023	0.000409148	0.0215442	STAB1	STAB1	stabilin 1 [Source:HGNC Symbol;Acc:HGNC:18628]
ENSG00000134574	172.955	0.662892	0.26043	0.000417108	0.0217089	DDB2	DDB2	damage specific DNA binding protein 2 [Source:HGNC Symbol;Acc:HGNC:2718]
ENSG00000182872	405.556	0.33654	0.121644	0.000415023	0.0217089	RBM10	RBM10	RNA binding motif protein 10 [Source:HGNC Symbol;Acc:HGNC:9896]
ENSG00000197705	17.1323	-0.111673	0.226391	0.000417069	0.0217089	KLHL14	KLHL14	kelch like family member 14 [Source:HGNC Symbol;Acc:HGNC:29266]
ENSG00000040199	346.285	0.449795	0.171181	0.000423168	0.0219396	PHLPP2	PHLPP2	PH domain and leucine rich repeat protein phosphatase 2 [Source:HGNC Symbol;Acc:HGNC:29149]
ENSG00000105281	440.659	0.411736	0.15471	0.000427673	0.0220882	SLC1A5	SLC1A5	solute carrier family 1 member 5 [Source:HGNC Symbol;Acc:HGNC:10943]
ENSG00000156535	36.6954	-0.899968	0.363509	0.000446462	0.0229706	CD109	CD109	CD109 molecule [Source:HGNC Symbol;Acc:HGNC:21685]
ENSG00000042832	28.2367	-1.56499	0.674585	0.000453429	0.0232404	TG	TG	thyroglobulin [Source:HGNC Symbol;Acc:HGNC:11764]
ENSG00000112972	483.281	0.37242	0.138997	0.000459809	0.0234781	HMGCS1	HMGCS1	3-hydroxy-3-methylglutaryl-CoA synthase 1 [Source:HGNC Symbol;Acc:HGNC:5007]
ENSG00000179981	623.682	0.302715	0.108116	0.00046162	0.0234816	TSHZ1	TSHZ1	teashirt zinc finger homeobox 1 [Source:HGNC Symbol;Acc:HGNC:10669]
ENSG00000086712	364.008	0.315911	0.114479	0.00047324	0.0239822	TXLNG	TXLNG	taxilin gamma [Source:HGNC Symbol;Acc:HGNC:18578]
ENSG00000248643	78.624	-0.987656	0.4164	0.00048733	0.0246038	RBM14-RBM4	RBM14-RBM4	RBM14-RBM4 readthrough [Source:HGNC Symbol;Acc:HGNC:38840]
ENSG00000001461	680.688	0.254809	0.0891948	0.000496453	0.0249358	NIPAL3	NIPAL3	NIPA like domain containing 3 [Source:HGNC Symbol;Acc:HGNC:25233]
ENSG00000279283	29.5363	-0.102902	0.200063	0.000497606	0.0249358			novel transcript
ENSG00000046651	449.137	-0.394682	0.151863	0.000524799	0.0262011	OFD1	OFD1	OFD1 centriole and centriolar satellite protein [Source:HGNC Symbol;Acc:HGNC:2567]
ENSG00000096384	3415.55	0.284395	0.1046	0.00053934	0.0268277	HSP90AB1	HSP90AB1	heat shock protein 90 alpha family class B member 1 [Source:HGNC Symbol;Acc:HGNC:5258]
ENSG00000137752	1085.68	0.231922	0.0809949	0.000549012	0.0272084	CASP1	CASP1	caspase 1 [Source:HGNC Symbol;Acc:HGNC:1499]
ENSG00000112697	2331.62	0.232638	0.0818264	0.000555705	0.027361	TMEM30A	TMEM30A	transmembrane protein 30A [Source:HGNC Symbol;Acc:HGNC:16667]
ENSG00000184545	160.529	0.628588	0.260267	0.00055615	0.027361	DUSP8	DUSP8	dual specificity phosphatase 8 [Source:HGNC Symbol;Acc:HGNC:3074]
ENSG00000131023	1027.59	0.228204	0.0804743	0.000573425	0.0281082	LATS1	LATS1	large tumor suppressor kinase 1 [Source:HGNC Symbol;Acc:HGNC:6514]
ENSG00000275066	1655.63	-0.1884	0.0630794	0.00057551	0.0281082	SYNRG	SYNRG	synergin gamma [Source:HGNC Symbol;Acc:HGNC:557]
ENSG00000170027	2272.33	0.238557	0.0853252	0.00058245	0.0283445	YWHAG	YWHAG	tyrosine 3-monooxygenase/tryptophan 5-monooxygenase activation protein gamma [Source:HGNC Symbol;Acc:HGNC:12852]
ENSG00000141556	614.647	-0.358266	0.136904	0.000588344	0.0285283	TBCD	TBCD	tubulin folding cofactor D [Source:HGNC Symbol;Acc:HGNC:11581]
ENSG00000102054	541.688	0.353833	0.135913	0.000592629	0.0285308	RBBP7	RBBP7	RB binding protein 7, chromatin remodeling factor [Source:HGNC Symbol;Acc:HGNC:9890]
ENSG00000169155	530.137	0.413385	0.163484	0.000591433	0.0285308	ZBTB43	ZBTB43	zinc finger and BTB domain containing 43 [Source:HGNC Symbol;Acc:HGNC:17908]
ENSG00000123240	402.373	0.435238	0.17334	0.000599992	0.0286143	OPTN	OPTN	optineurin [Source:HGNC Symbol;Acc:HGNC:17142]
ENSG00000160877	519.993	0.393628	0.153483	0.000598334	0.0286143	NACC1	NACC1	nucleus accumbens associated 1 [Source:HGNC Symbol;Acc:HGNC:20967]
ENSG00000241852	57.1808	-0.758691	0.319177	0.00060073	0.0286143	C8orf58	C8orf58	chromosome 8 open reading frame 58 [Source:HGNC Symbol;Acc:HGNC:32233]
ENSG00000015475	1715.42	0.261479	0.0935622	0.000602928	0.0286179	BID	BID	BH3 interacting domain death agonist [Source:HGNC Symbol;Acc:HGNC:1050]
ENSG00000101126	2261.31	0.19275	0.065737	0.000620192	0.0292322	ADNP	ADNP	activity dependent neuroprotector homeobox [Source:HGNC Symbol;Acc:HGNC:15766]
ENSG00000163545	968.862	-0.277883	0.104187	0.000620208	0.0292322	NUAK2	NUAK2	NUAK family kinase 2 [Source:HGNC Symbol;Acc:HGNC:29558]
ENSG00000171867	1535.74	0.243085	0.0866117	0.000643435	0.0301153	PRNP	PRNP	prion protein (Kanno blood group) [Source:HGNC Symbol;Acc:HGNC:9449]
ENSG00000175164	24.758	1.46238	0.675825	0.000645417	0.0301153	ABO	ABO	ABO, alpha 1-3-N-acetylgalactosaminyltransferase and alpha 1-3-galactosyltransferase [Source:HGNC Symbol;Acc:HGNC:79]
ENSG00000237541	232.864	0.52669	0.217927	0.000645647	0.0301153	HLA-DQA1	HLA-DQA1	major histocompatibility complex, class II, DQ alpha 2 [Source:HGNC Symbol;Acc:HGNC:4943]
ENSG00000174238	1389.06	0.2905	0.109081	0.00065484	0.0304388	PITPNA	PITPNA	phosphatidylinositol transfer protein alpha [Source:HGNC Symbol;Acc:HGNC:9001]
ENSG00000006712	590.14	0.279924	0.104302	0.000685442	0.0316316	PAF1	PAF1	PAF1 homolog, Paf1/RNA polymerase II complex component [Source:HGNC Symbol;Acc:HGNC:25459]
ENSG00000129472	238.8	0.416866	0.168566	0.000687542	0.0316316	RAB2B	RAB2B	RAB2B, member RAS oncogene family [Source:HGNC Symbol;Acc:HGNC:20246]
ENSG00000163399	5355.06	0.219658	0.0777663	0.000687258	0.0316316	ATP1A1	ATP1A1	ATPase Na+/K+ transporting subunit alpha 1 [Source:HGNC Symbol;Acc:HGNC:799]
ENSG00000163171	2044.02	0.24093	0.0877558	0.000704392	0.0322966	CDC42EP3	CDC42EP3	CDC42 effector protein 3 [Source:HGNC Symbol;Acc:HGNC:16943]
ENSG00000116786	1216.59	0.282999	0.106272	0.00071169	0.0323016	PLEKHM2	PLEKHM2	pleckstrin homology and RUN domain containing M2 [Source:HGNC Symbol;Acc:HGNC:29131]
ENSG00000131873	2957.48	0.501213	0.210965	0.000711123	0.0323016	CHSY1	CHSY1	chondroitin sulfate synthase 1 [Source:HGNC Symbol;Acc:HGNC:17198]
ENSG00000251546	63.2619	0.821401	0.35737	0.000709143	0.0323016	IGKV1D-39	IGKV1D-39	immunoglobulin kappa variable 1D-39 [Source:HGNC Symbol;Acc:HGNC:5756]
ENSG00000171612	116.855	0.495658	0.206739	0.000714247	0.0323089	SLC25A33	SLC25A33	solute carrier family 25 member 33 [Source:HGNC Symbol;Acc:HGNC:29681]
ENSG00000119729	1281.25	0.203043	0.0708588	0.0007221	0.0325447	RHOQ	RHOQ	ras homolog family member Q [Source:HGNC Symbol;Acc:HGNC:17736]
ENSG00000124789	2551.71	0.171338	0.0580736	0.00072429	0.0325447	NUP153	NUP153	nucleoporin 153 [Source:HGNC Symbol;Acc:HGNC:8062]
ENSG00000145725	1009.49	0.230214	0.0831526	0.000732877	0.0327125	PPIP5K2	PPIP5K2	diphosphoinositol pentakisphosphate kinase 2 [Source:HGNC Symbol;Acc:HGNC:29035]
ENSG00000173559	2365.68	-0.293269	0.112719	0.000730883	0.0327125	NABP1	NABP1	nucleic acid binding protein 1 [Source:HGNC Symbol;Acc:HGNC:26232]
ENSG00000177646	215.139	-0.556145	0.238231	0.000735504	0.0327214	ACAD9	ACAD9	acyl-CoA dehydrogenase family member 9 [Source:HGNC Symbol;Acc:HGNC:21497]
ENSG00000138604	90.207	0.591441	0.252728	0.000747624	0.0330425	GLCE	GLCE	glucuronic acid epimerase [Source:HGNC Symbol;Acc:HGNC:17855]
ENSG00000198900	1720.32	0.209162	0.0747048	0.000747232	0.0330425	TOP1	TOP1	DNA topoisomerase I [Source:HGNC Symbol;Acc:HGNC:11986]
ENSG00000167615	1385.07	-0.415769	0.173573	0.000751646	0.0331117	LENG8	LENG8	leukocyte receptor cluster member 8 [Source:HGNC Symbol;Acc:HGNC:15500]
ENSG00000265972	26370.5	-0.263895	0.0961367	0.000755929	0.0331919	TXNIP	TXNIP	thioredoxin interacting protein [Source:HGNC Symbol;Acc:HGNC:16952]
ENSG00000059122	262.139	-0.508708	0.219106	0.000764943	0.0334787	FLYWCH1	FLYWCH1	FLYWCH-type zinc finger 1 [Source:HGNC Symbol;Acc:HGNC:25404]
ENSG00000073849	1766.22	-0.256044	0.0951914	0.000771752	0.033646	ST6GAL1	ST6GAL1	ST6 beta-galactoside alpha-2,6-sialyltransferase 1 [Source:HGNC Symbol;Acc:HGNC:10860]
ENSG00000106560	505.809	-0.330827	0.13101	0.000776253	0.033646	GIMAP2	GIMAP2	GTPase, IMAP family member 2 [Source:HGNC Symbol;Acc:HGNC:21789]
ENSG00000241839	4652.31	0.271405	0.102163	0.000775939	0.033646	PLEKHO2	PLEKHO2	pleckstrin homology domain containing O2 [Source:HGNC Symbol;Acc:HGNC:30026]
ENSG00000126262	2119.28	0.267632	0.100913	0.000786544	0.0338933	FFAR2	FFAR2	free fatty acid receptor 2 [Source:HGNC Symbol;Acc:HGNC:4501]
ENSG00000143157	958.444	0.260818	0.0983183	0.000786988	0.0338933	POGK	POGK	pogo transposable element derived with KRAB domain [Source:HGNC Symbol;Acc:HGNC:18800]
ENSG00000057657	1011.48	0.353896	0.141455	0.000801402	0.0344041	PRDM1	PRDM1	PR/SET domain 1 [Source:HGNC Symbol;Acc:HGNC:9346]
ENSG00000188786	1487.68	0.472101	0.200533	0.000807897	0.0345728	MTF1	MTF1	metal regulatory transcription factor 1 [Source:HGNC Symbol;Acc:HGNC:7428]
ENSG00000122547	407.518	0.324722	0.130093	0.000810775	0.0345862	EEPD1	EEPD1	endonuclease/exonuclease/phosphatase family domain containing 1 [Source:HGNC Symbol;Acc:HGNC:22223]
ENSG00000293241	1293.82	0.200094	0.0707998	0.000826315	0.0351379	GTF2IP4	GTF2IP4	general transcription factor IIi pseudogene 4 [Source:NCBI gene (formerly Entrezgene);Acc:100093631]
ENSG00000135362	490.538	-0.352271	0.141052	0.000848645	0.035974	PRR5L	PRR5L	proline rich 5 like [Source:HGNC Symbol;Acc:HGNC:25878]
ENSG00000101421	846.399	0.217824	0.0789942	0.000857705	0.0362441	CHMP4B	CHMP4B	charged multivesicular body protein 4B [Source:HGNC Symbol;Acc:HGNC:16171]
ENSG00000166477	122.421	0.565144	0.247426	0.00086566	0.0364659	LEO1	LEO1	LEO1 homolog, Paf1/RNA polymerase II complex component [Source:HGNC Symbol;Acc:HGNC:30401]
ENSG00000161835	378.588	0.314078	0.124374	0.000877826	0.0368632	TAMALIN	TAMALIN	trafficking regulator and scaffold protein tamalin [Source:HGNC Symbol;Acc:HGNC:18707]
ENSG00000235532	70.9456	-0.603515	0.266846	0.000882094	0.0369274	LINC00402	LINC00402	long intergenic non-protein coding RNA 402 [Source:HGNC Symbol;Acc:HGNC:42732]
ENSG00000122507	185.003	-0.609355	0.276655	0.000887322	0.0370313	BBS9	BBS9	Bardet-Biedl syndrome 9 [Source:HGNC Symbol;Acc:HGNC:30000]
ENSG00000065183	215.904	0.496425	0.216243	0.00090106	0.0373732	WDR3	WDR3	WD repeat domain 3 [Source:HGNC Symbol;Acc:HGNC:12755]
ENSG00000154640	71.7043	0.652397	0.291451	0.000900239	0.0373732	BTG3	BTG3	BTG anti-proliferation factor 3 [Source:HGNC Symbol;Acc:HGNC:1132]
ENSG00000196428	992.498	0.286325	0.112455	0.000904729	0.0374103	TSC22D2	TSC22D2	TSC22 domain family member 2 [Source:HGNC Symbol;Acc:HGNC:29095]
ENSG00000141510	544.876	0.300724	0.117909	0.000912173	0.0376027	TP53	TP53	tumor protein p53 [Source:HGNC Symbol;Acc:HGNC:11998]
ENSG00000171223	4092.54	0.342405	0.139817	0.000945221	0.038788	JUNB	JUNB	JunB proto-oncogene, AP-1 transcription factor subunit [Source:HGNC Symbol;Acc:HGNC:6205]
ENSG00000247982	108.559	-0.750076	0.354454	0.000946679	0.038788	LINC00926	LINC00926	long intergenic non-protein coding RNA 926 [Source:HGNC Symbol;Acc:HGNC:27514]
ENSG00000198853	170.389	0.451741	0.196607	0.000975032	0.0398286	RUSC2	RUSC2	RUN and SH3 domain containing 2 [Source:HGNC Symbol;Acc:HGNC:23625]
ENSG00000136826	222.798	0.394806	0.168077	0.000982281	0.0400035	KLF4	KLF4	KLF transcription factor 4 [Source:HGNC Symbol;Acc:HGNC:6348]
ENSG00000291107	337.318	-0.343969	0.143221	0.000990744	0.0402266	LOC374443	LOC374443
ENSG00000110321	10256.2	0.18947	0.0689689	0.000999098	0.0404439	EIF4G2	EIF4G2	eukaryotic translation initiation factor 4 gamma 2 [Source:HGNC Symbol;Acc:HGNC:3297]
ENSG00000188822	136.826	-0.495293	0.221068	0.00100629	0.0404919	CNR2	CNR2	cannabinoid receptor 2 [Source:HGNC Symbol;Acc:HGNC:2160]
ENSG00000228393	129.835	-0.561032	0.253363	0.00100381	0.0404919
ENSG00000116199	701.189	0.279781	0.110424	0.0010274	0.0408535	FAM20B	FAM20B	FAM20B glycosaminoglycan xylosylkinase [Source:HGNC Symbol;Acc:HGNC:23017]
ENSG00000145911	278.26	0.461113	0.202929	0.00101971	0.0408535	N4BP3	N4BP3	NEDD4 binding protein 3 [Source:HGNC Symbol;Acc:HGNC:29852]
ENSG00000180884	223.41	-0.371099	0.156644	0.00102718	0.0408535	ZNF792	ZNF792	zinc finger protein 792 [Source:HGNC Symbol;Acc:HGNC:24751]
ENSG00000277632	34.3763	1.00538	0.494208	0.0010222	0.0408535	CCL3	CCL3	C-C motif chemokine ligand 3 [Source:HGNC Symbol;Acc:HGNC:10627]
ENSG00000291073	854.338	-0.401485	0.173156	0.00104774	0.0415397			novel transcript
ENSG00000143570	693.341	0.254393	0.0990291	0.00106426	0.0420711	SLC39A1	SLC39A1	solute carrier family 39 member 1 [Source:HGNC Symbol;Acc:HGNC:12876]
ENSG00000040933	1672.25	-0.213443	0.07901	0.00108337	0.0427013	INPP4A	INPP4A	inositol polyphosphate-4-phosphatase type I A [Source:HGNC Symbol;Acc:HGNC:6074]
ENSG00000134352	2674.56	0.307374	0.124279	0.00110174	0.0431727	IL6ST	IL6ST	interleukin 6 cytokine family signal transducer [Source:HGNC Symbol;Acc:HGNC:6021]
ENSG00000284707	60.6236	-1.25651	0.627011	0.0010997	0.0431727			novel transcript
ENSG00000103653	2452.46	-0.158516	0.0548061	0.00110694	0.0432507	CSK	CSK	C-terminal Src kinase [Source:HGNC Symbol;Acc:HGNC:2444]
ENSG00000233024	127.827	0.576384	0.268263	0.00113111	0.0440674	NPIPA9	NPIPA9	nuclear pore complex interacting protein family, member A9 [Source:HGNC Symbol;Acc:HGNC:41984]
ENSG00000198728	1060	-0.226517	0.0868534	0.00114001	0.0442862	LDB1	LDB1	LIM domain binding 1 [Source:HGNC Symbol;Acc:HGNC:6532]
ENSG00000103966	711.205	0.250881	0.0982956	0.0011575	0.0448364	EHD4	EHD4	EH domain containing 4 [Source:HGNC Symbol;Acc:HGNC:3245]
ENSG00000136560	1193	0.235129	0.0905161	0.00117891	0.0453124	TANK	TANK	TRAF family member associated NFKB activator [Source:HGNC Symbol;Acc:HGNC:11562]
ENSG00000159921	260.566	0.388964	0.170145	0.00117987	0.0453124	GNE	GNE	glucosamine (UDP-N-acetyl)-2-epimerase/N-acetylmannosamine kinase [Source:HGNC Symbol;Acc:HGNC:23657]
ENSG00000213402	890.751	-0.384986	0.17208	0.00117553	0.0453124	PTPRCAP	PTPRCAP	protein tyrosine phosphatase receptor type C associated protein [Source:HGNC Symbol;Acc:HGNC:9667]
ENSG00000171729	79.613	0.571498	0.268392	0.00118951	0.0455527	TMEM51	TMEM51	transmembrane protein 51 [Source:HGNC Symbol;Acc:HGNC:25488]
ENSG00000231721	875.304	-0.518476	0.251276	0.00121047	0.0462241	LINC-PINT	LINC-PINT	long intergenic non-protein coding RNA, p53 induced transcript [Source:HGNC Symbol;Acc:HGNC:26885]
ENSG00000078237	399.396	0.644103	0.314309	0.00126125	0.0476694	TIGAR	TIGAR	TP53 induced glycolysis regulatory phosphatase [Source:HGNC Symbol;Acc:HGNC:1185]
ENSG00000116667	320.417	0.561175	0.267051	0.00125784	0.0476694	C1orf21	C1orf21	chromosome 1 open reading frame 21 [Source:HGNC Symbol;Acc:HGNC:15494]
ENSG00000145416	274.858	-0.454295	0.208848	0.00125853	0.0476694	MARCHF1	MARCHF1	membrane associated ring-CH-type finger 1 [Source:HGNC Symbol;Acc:HGNC:26077]
ENSG00000265625	55.8667	-0.927649	0.469023	0.00126246	0.0476694			novel transcript, sense intronic to SSH2
ENSG00000115738	1661.5	0.203544	0.0768105	0.0012663	0.0476808	ID2	ID2	inhibitor of DNA binding 2 [Source:HGNC Symbol;Acc:HGNC:5361]
ENSG00000163249	303.826	0.362806	0.158728	0.00128239	0.0481523	CCNYL1	CCNYL1	cyclin Y like 1 [Source:HGNC Symbol;Acc:HGNC:26868]
ENSG00000277117	262.943	0.434645	0.196514	0.00128953	0.0482856	LOC102723996	LOC102723996	novel protein, similar to inducible T-cell co-stimulator ligand ICOSLG
ENSG00000174109	38.4258	0.749629	0.36619	0.0013018	0.0486102	UQCC4	UQCC4	ubiquinol-cytochrome c reductase complex assembly factor 4 [Source:HGNC Symbol;Acc:HGNC:27558]
ENSG00000196937	203.009	0.403497	0.181953	0.00131798	0.0490784	FAM3C	FAM3C	FAM3 metabolism regulating signaling molecule C [Source:HGNC Symbol;Acc:HGNC:18664]
ENSG00000128016	2844.37	0.276212	0.113078	0.00133831	0.0495616	ZFP36	ZFP36	ZFP36 ring finger protein [Source:HGNC Symbol;Acc:HGNC:12862]
ENSG00000169136	312.327	0.395383	0.177629	0.00133772	0.0495616	ATF5	ATF5	activating transcription factor 5 [Source:HGNC Symbol;Acc:HGNC:790]

## Sheet: 0.5Gy 6h
id	baseMean	log2FoldChange	lfcSE	pvalue	padj	SYMBOL	gene_name	description
ENSG00000181026	1120.92	2.93038	0.253178	1.13894e-32	2.87342e-28	AEN	AEN	apoptosis enhancing nuclease [Source:HGNC Symbol;Acc:HGNC:25722]
ENSG00000161513	274.323	3.21007	0.284403	2.21012e-30	2.78796e-26	FDXR	FDXR	ferredoxin reductase [Source:HGNC Symbol;Acc:HGNC:3642]
ENSG00000134574	767.79	2.52732	0.263153	1.92536e-23	1.61916e-19	DDB2	DDB2	damage specific DNA binding protein 2 [Source:HGNC Symbol;Acc:HGNC:2718]
ENSG00000054148	223.043	1.78474	0.188595	1.10688e-22	6.98139e-19	PHPT1	PHPT1	phosphohistidine phosphatase 1 [Source:HGNC Symbol;Acc:HGNC:30033]
ENSG00000185088	739.848	2.55472	0.300357	4.14829e-19	2.09314e-15	RPS27L	RPS27L	ribosomal protein S27 like [Source:HGNC Symbol;Acc:HGNC:18476]
ENSG00000154767	1403.43	1.06839	0.1247	5.49021e-19	2.30854e-15	XPC	XPC	XPC complex subunit, DNA damage recognition and repair factor [Source:HGNC Symbol;Acc:HGNC:12816]
ENSG00000124762	2278.84	1.61568	0.240269	7.15569e-13	2.57901e-09	CDKN1A	CDKN1A	cyclin dependent kinase inhibitor 1A [Source:HGNC Symbol;Acc:HGNC:1784]
ENSG00000132274	3630.72	0.755131	0.114594	2.39163e-12	7.5423e-09	TRIM22	TRIM22	tripartite motif containing 22 [Source:HGNC Symbol;Acc:HGNC:16379]
ENSG00000132646	640.833	1.67118	0.258644	4.9349e-12	1.38336e-08	PCNA	PCNA	proliferating cell nuclear antigen [Source:HGNC Symbol;Acc:HGNC:8729]
ENSG00000172667	961.645	1.24037	0.210711	1.64326e-10	4.14578e-07	ZMAT3	ZMAT3	zinc finger matrin-type 3 [Source:HGNC Symbol;Acc:HGNC:29983]
ENSG00000107796	94.8615	1.52828	0.289371	5.11888e-09	1.17404e-05	ACTA2	ACTA2	actin alpha 2, smooth muscle [Source:HGNC Symbol;Acc:HGNC:130]
ENSG00000249859	320.071	1.07236	0.202013	5.75914e-09	1.21081e-05	PVT1	PVT1	Pvt1 oncogene [Source:HGNC Symbol;Acc:HGNC:9709]
ENSG00000170855	198.885	1.53004	0.298746	1.28264e-08	2.4892e-05	TRIAP1	TRIAP1	TP53 regulated inhibitor of apoptosis 1 [Source:HGNC Symbol;Acc:HGNC:26937]
ENSG00000228526	28.9504	3.55945	0.683407	3.71216e-08	6.68958e-05	MIR34AHG	MIR34AHG	MIR34A host gene [Source:HGNC Symbol;Acc:HGNC:51913]
ENSG00000173674	566.993	0.698812	0.142861	4.94749e-08	8.32135e-05	EIF1AX	EIF1AX	eukaryotic translation initiation factor 1A X-linked [Source:HGNC Symbol;Acc:HGNC:3250]
ENSG00000080546	485.999	0.770258	0.159893	7.43568e-08	0.000117247	SESN1	SESN1	sestrin 1 [Source:HGNC Symbol;Acc:HGNC:21595]
ENSG00000203811	8.64879	-0.00122481	0.113878	8.87025e-08	0.00013164	H3C14	H3C14	H3 clustered histone 14 [Source:HGNC Symbol;Acc:HGNC:20503]
ENSG00000082293	118.195	1.44646	0.308349	1.18318e-07	0.000165836	COL19A1	COL19A1	collagen type XIX alpha 1 chain [Source:HGNC Symbol;Acc:HGNC:2196]
ENSG00000112249	1145.88	0.770733	0.165885	1.6119e-07	0.00019365	ASCC3	ASCC3	activating signal cointegrator 1 complex subunit 3 [Source:HGNC Symbol;Acc:HGNC:18697]
ENSG00000145012	1165.4	0.718589	0.154238	1.59736e-07	0.00019365	LPP	LPP	LIM domain containing preferred translocation partner in lipoma [Source:HGNC Symbol;Acc:HGNC:6679]
ENSG00000269693	18.1474	0.00137313	0.11388	1.47396e-07	0.00019365			novel transcript
ENSG00000009413	1466.88	1.05255	0.230315	1.75066e-07	0.000200761	REV3L	REV3L	REV3 like, DNA directed polymerase zeta catalytic subunit [Source:HGNC Symbol;Acc:HGNC:9968]
ENSG00000135679	4407.18	1.10038	0.240597	1.99493e-07	0.000218826	MDM2	MDM2	MDM2 proto-oncogene [Source:HGNC Symbol;Acc:HGNC:6973]
ENSG00000113328	1428.7	0.628019	0.138452	3.11925e-07	0.000327898	CCNG1	CCNG1	cyclin G1 [Source:HGNC Symbol;Acc:HGNC:1592]
ENSG00000174307	64.9911	3.3447	0.733997	3.98454e-07	0.000402104	PHLDA3	PHLDA3	pleckstrin homology like domain family A member 3 [Source:HGNC Symbol;Acc:HGNC:8934]
ENSG00000217416	1.89671	-0.00127205	0.113874	6.514e-07	0.000632084	ISCA1P1	ISCA1P1	iron-sulfur cluster assembly 1 pseudogene 1 [Source:HGNC Symbol;Acc:HGNC:33263]
ENSG00000112697	3745.42	1.35667	0.322127	8.4598e-07	0.00079049	TMEM30A	TMEM30A	transmembrane protein 30A [Source:HGNC Symbol;Acc:HGNC:16667]
ENSG00000105327	483.271	1.00829	0.240519	1.17972e-06	0.00106297	BBC3	BBC3	BCL2 binding component 3 [Source:HGNC Symbol;Acc:HGNC:17868]
ENSG00000163947	1869.97	0.674661	0.160459	1.3242e-06	0.00115201	ARHGEF3	ARHGEF3	Rho guanine nucleotide exchange factor 3 [Source:HGNC Symbol;Acc:HGNC:683]
ENSG00000087088	1023.15	1.08381	0.269824	2.14215e-06	0.00180148	BAX	BAX	BCL2 associated X, apoptosis regulator [Source:HGNC Symbol;Acc:HGNC:959]
ENSG00000131080	29.3417	5.17517	1.24617	2.7357e-06	0.00218991	EDA2R	EDA2R	ectodysplasin A2 receptor [Source:HGNC Symbol;Acc:HGNC:17756]
ENSG00000196092	636.22	0.870795	0.216886	2.77764e-06	0.00218991	PAX5	PAX5	paired box 5 [Source:HGNC Symbol;Acc:HGNC:8619]
ENSG00000106266	148.184	1.45999	0.37566	3.44418e-06	0.00263312	SNX8	SNX8	sorting nexin 8 [Source:HGNC Symbol;Acc:HGNC:14972]
ENSG00000244509	1194.11	0.443184	0.113617	6.13261e-06	0.00455058	APOBEC3C	APOBEC3C	apolipoprotein B mRNA editing enzyme catalytic subunit 3C [Source:HGNC Symbol;Acc:HGNC:17353]
ENSG00000120889	2033.76	0.64013	0.167984	6.719e-06	0.00484325	TNFRSF10B	TNFRSF10B	TNF receptor superfamily member 10b [Source:HGNC Symbol;Acc:HGNC:11905]
ENSG00000167196	264.159	0.834445	0.224388	8.99211e-06	0.00630172	FBXO22	FBXO22	F-box protein 22 [Source:HGNC Symbol;Acc:HGNC:13593]
ENSG00000254692	1.5458	-0.00106645	0.113871	9.75427e-06	0.0066511			novel protein
ENSG00000179583	676.293	-0.516948	0.138514	1.0952e-05	0.0072713	CIITA	CIITA	class II major histocompatibility complex transactivator [Source:HGNC Symbol;Acc:HGNC:7067]
ENSG00000071054	3434.16	0.392567	0.106583	1.56898e-05	0.00989595	MAP4K4	MAP4K4	mitogen-activated protein kinase kinase kinase kinase 4 [Source:HGNC Symbol;Acc:HGNC:6866]
ENSG00000112149	797.38	0.948446	0.266893	1.53563e-05	0.00989595	CD83	CD83	CD83 molecule [Source:HGNC Symbol;Acc:HGNC:1703]
ENSG00000117586	141.694	0.938845	0.266181	1.69658e-05	0.0104398	TNFSF4	TNFSF4	TNF superfamily member 4 [Source:HGNC Symbol;Acc:HGNC:11934]
ENSG00000151065	195.046	0.91127	0.26173	1.93141e-05	0.0116018	DCP1B	DCP1B	decapping mRNA 1B [Source:HGNC Symbol;Acc:HGNC:24451]
ENSG00000248710	0.71732	-0.00110064	0.113874	2.59278e-05	0.0152124	TRIM59-IFT80	TRIM59-IFT80	TRIM59-IFT80 readthrough (NMD candidate) [Source:HGNC Symbol;Acc:HGNC:56756]
ENSG00000261269	1.28253	0.00143052	0.113878	2.8027e-05	0.0160703			novel transcript, overlapping ZNF366
ENSG00000120278	340.761	0.593883	0.174066	3.21408e-05	0.0180196	PLEKHG1	PLEKHG1	pleckstrin homology and RhoGEF domain containing G1 [Source:HGNC Symbol;Acc:HGNC:20884]
ENSG00000166004	438.915	0.509805	0.149704	3.33899e-05	0.0181775	CEP295	CEP295	centrosomal protein 295 [Source:HGNC Symbol;Acc:HGNC:29366]
ENSG00000291144	255.293	0.638249	0.188166	3.38635e-05	0.0181775			novel transcript
ENSG00000035664	499.366	-0.777315	0.234484	3.54878e-05	0.0186525	DAPK2	DAPK2	death associated protein kinase 2 [Source:HGNC Symbol;Acc:HGNC:2675]
ENSG00000255389	25.4947	1.61184	0.480384	3.76265e-05	0.0193731			chromosome 6 open reading frame 3
ENSG00000178397	1.19048	-0.00111599	0.113873	4.2192e-05	0.0212893	FAM220A	FAM220A	family with sequence similarity 220 member A [Source:HGNC Symbol;Acc:HGNC:22422]
ENSG00000113758	152.406	-0.979086	0.302212	4.58093e-05	0.0226612	DBN1	DBN1	drebrin 1 [Source:HGNC Symbol;Acc:HGNC:2695]
ENSG00000090006	210	-0.847026	0.262775	4.86222e-05	0.0231451	LTBP4	LTBP4	latent transforming growth factor beta binding protein 4 [Source:HGNC Symbol;Acc:HGNC:6717]
ENSG00000173530	241.943	0.632199	0.191586	4.77582e-05	0.0231451	TNFRSF10D	TNFRSF10D	TNF receptor superfamily member 10d [Source:HGNC Symbol;Acc:HGNC:11907]
ENSG00000215032	1.05545	-0.000387773	0.113866	5.47986e-05	0.0256021	GNL3LP1	GNL3LP1	G protein nucleolar 3 like pseudogene 1 [Source:HGNC Symbol;Acc:HGNC:25733]
ENSG00000162772	101.207	1.19109	0.38002	6.20631e-05	0.0280677	ATF3	ATF3	activating transcription factor 3 [Source:HGNC Symbol;Acc:HGNC:785]
ENSG00000243015	0.759435	-0.000982984	0.113871	6.2301e-05	0.0280677	RN7SL737P	RN7SL737P	RNA, 7SL, cytoplasmic 737, pseudogene [Source:HGNC Symbol;Acc:HGNC:46753]
ENSG00000196975	164.087	0.633678	0.197499	6.40139e-05	0.0283335	ANXA4	ANXA4	annexin A4 [Source:HGNC Symbol;Acc:HGNC:542]
ENSG00000106804	16.6574	2.01619	0.667287	7.35595e-05	0.031716	C5	C5	complement C5 [Source:HGNC Symbol;Acc:HGNC:1331]
ENSG00000151327	207.214	0.636522	0.201947	7.47089e-05	0.031716	FAM177A1	FAM177A1	family with sequence similarity 177 member A1 [Source:HGNC Symbol;Acc:HGNC:19829]
ENSG00000166707	50.1533	-0.137094	0.320265	7.69612e-05	0.031716	ZCCHC18	ZCCHC18	zinc finger CCHC-type containing 18 [Source:HGNC Symbol;Acc:HGNC:32459]
ENSG00000234585	0.630113	-0.000961101	0.11387	7.68021e-05	0.031716	CCT6P3	CCT6P3	chaperonin containing TCP1 subunit 6 pseudogene 3 [Source:HGNC Symbol;Acc:HGNC:35137]
ENSG00000244879	275.82	-0.623683	0.198227	7.79417e-05	0.031716	GABPB1-AS1	GABPB1-AS1	GABPB1 antisense RNA 1 [Source:HGNC Symbol;Acc:HGNC:44157]
ENSG00000174032	219.264	0.78855	0.256006	8.36574e-05	0.0335015	SLC25A30	SLC25A30	solute carrier family 25 member 30 [Source:HGNC Symbol;Acc:HGNC:27371]
ENSG00000140807	561.553	-0.673591	0.220516	8.92732e-05	0.0351918	NKD1	NKD1	NKD inhibitor of WNT signaling pathway 1 [Source:HGNC Symbol;Acc:HGNC:17045]
ENSG00000185515	151.793	0.610153	0.196535	9.18324e-05	0.0356437	BRCC3	BRCC3	BRCA1/BRCA2-containing complex subunit 3 [Source:HGNC Symbol;Acc:HGNC:24185]
ENSG00000157837	551.518	0.567205	0.184017	9.77573e-05	0.0373685	SPPL3	SPPL3	signal peptide peptidase like 3 [Source:HGNC Symbol;Acc:HGNC:30424]
ENSG00000125726	39.1608	1.53471	0.49958	9.93784e-05	0.0374212	CD70	CD70	CD70 molecule [Source:HGNC Symbol;Acc:HGNC:11937]
ENSG00000125686	1495.2	0.418971	0.132239	0.00010221	0.0379215	MED1	MED1	mediator complex subunit 1 [Source:HGNC Symbol;Acc:HGNC:9234]
ENSG00000167483	101.035	-1.17782	0.405378	0.000113644	0.0415527	NIBAN3	NIBAN3	niban apoptosis regulator 3 [Source:HGNC Symbol;Acc:HGNC:24130]
ENSG00000105750	21.8567	1.51547	0.514211	0.000129249	0.0465832	ZNF85	ZNF85	zinc finger protein 85 [Source:HGNC Symbol;Acc:HGNC:13160]
ENSG00000110237	98.5444	-0.912041	0.315962	0.000142554	0.0499513	ARHGEF17	ARHGEF17	Rho guanine nucleotide exchange factor 17 [Source:HGNC Symbol;Acc:HGNC:21726]
ENSG00000226964	0.67432	-0.000912973	0.11387	0.000141275	0.0499513	RHEBP2	RHEBP2	RHEB pseudogene 2 [Source:HGNC Symbol;Acc:HGNC:44991]

## Sheet: 1Gy 6h
id	baseMean	log2FoldChange	lfcSE	pvalue	padj	SYMBOL	gene_name	description
ENSG00000161513	274.323	3.71525	0.281854	2.26109e-40	3.58112e-36	FDXR	FDXR	ferredoxin reductase [Source:HGNC Symbol;Acc:HGNC:3642]
ENSG00000181026	1120.92	3.22014	0.252616	5.41005e-39	4.28422e-35	AEN	AEN	apoptosis enhancing nuclease [Source:HGNC Symbol;Acc:HGNC:25722]
ENSG00000054148	223.043	2.13651	0.185546	4.41123e-32	2.32883e-28	PHPT1	PHPT1	phosphohistidine phosphatase 1 [Source:HGNC Symbol;Acc:HGNC:30033]
ENSG00000134574	767.79	2.73563	0.262381	4.10567e-27	1.62564e-23	DDB2	DDB2	damage specific DNA binding protein 2 [Source:HGNC Symbol;Acc:HGNC:2718]
ENSG00000185088	739.848	2.74626	0.300627	9.19263e-22	2.91186e-18	RPS27L	RPS27L	ribosomal protein S27 like [Source:HGNC Symbol;Acc:HGNC:18476]
ENSG00000154767	1403.43	1.13379	0.124398	3.92451e-21	1.03594e-17	XPC	XPC	XPC complex subunit, DNA damage recognition and repair factor [Source:HGNC Symbol;Acc:HGNC:12816]
ENSG00000124762	2278.84	1.92111	0.238235	3.20654e-17	6.34815e-14	CDKN1A	CDKN1A	cyclin dependent kinase inhibitor 1A [Source:HGNC Symbol;Acc:HGNC:1784]
ENSG00000132274	3630.72	0.920259	0.113819	3.1991e-17	6.34815e-14	TRIM22	TRIM22	tripartite motif containing 22 [Source:HGNC Symbol;Acc:HGNC:16379]
ENSG00000132646	640.833	2.04786	0.256007	5.50655e-17	9.6903e-14	PCNA	PCNA	proliferating cell nuclear antigen [Source:HGNC Symbol;Acc:HGNC:8729]
ENSG00000080546	485.999	1.09312	0.156271	1.10558e-13	1.71482e-10	SESN1	SESN1	sestrin 1 [Source:HGNC Symbol;Acc:HGNC:21595]
ENSG00000107796	94.8615	1.96558	0.28214	1.19099e-13	1.71482e-10	ACTA2	ACTA2	actin alpha 2, smooth muscle [Source:HGNC Symbol;Acc:HGNC:130]
ENSG00000112249	1145.88	1.06606	0.162576	2.70373e-12	3.29398e-09	ASCC3	ASCC3	activating signal cointegrator 1 complex subunit 3 [Source:HGNC Symbol;Acc:HGNC:18697]
ENSG00000172667	961.645	1.3684	0.209598	2.6939e-12	3.29398e-09	ZMAT3	ZMAT3	zinc finger matrin-type 3 [Source:HGNC Symbol;Acc:HGNC:29983]
ENSG00000174307	64.9911	4.66782	0.719643	5.06217e-12	5.72676e-09	PHLDA3	PHLDA3	pleckstrin homology like domain family A member 3 [Source:HGNC Symbol;Acc:HGNC:8934]
ENSG00000170855	198.885	1.84327	0.294672	1.66878e-11	1.76201e-08	TRIAP1	TRIAP1	TP53 regulated inhibitor of apoptosis 1 [Source:HGNC Symbol;Acc:HGNC:26937]
ENSG00000113328	1428.7	0.840792	0.136044	3.23537e-11	3.20262e-08	CCNG1	CCNG1	cyclin G1 [Source:HGNC Symbol;Acc:HGNC:1592]
ENSG00000112149	797.38	1.53437	0.25501	4.88279e-11	4.54904e-08	CD83	CD83	CD83 molecule [Source:HGNC Symbol;Acc:HGNC:1703]
ENSG00000249859	320.071	1.19148	0.200527	1.36546e-10	1.20145e-07	PVT1	PVT1	Pvt1 oncogene [Source:HGNC Symbol;Acc:HGNC:9709]
ENSG00000105327	483.271	1.36842	0.234311	2.29023e-10	1.90908e-07	BBC3	BBC3	BCL2 binding component 3 [Source:HGNC Symbol;Acc:HGNC:17868]
ENSG00000167196	264.159	1.25136	0.215599	3.13413e-10	2.48192e-07	FBXO22	FBXO22	F-box protein 22 [Source:HGNC Symbol;Acc:HGNC:13593]
ENSG00000135679	4407.18	1.28916	0.237314	2.38565e-09	1.79924e-06	MDM2	MDM2	MDM2 proto-oncogene [Source:HGNC Symbol;Acc:HGNC:6973]
ENSG00000071054	3434.16	0.556099	0.104612	7.03532e-09	5.06479e-06	MAP4K4	MAP4K4	mitogen-activated protein kinase kinase kinase kinase 4 [Source:HGNC Symbol;Acc:HGNC:6866]
ENSG00000173530	241.943	0.956598	0.182902	8.31019e-09	5.72247e-06	TNFRSF10D	TNFRSF10D	TNF receptor superfamily member 10d [Source:HGNC Symbol;Acc:HGNC:11907]
ENSG00000163947	1869.97	0.823853	0.157945	9.32484e-09	5.90748e-06	ARHGEF3	ARHGEF3	Rho guanine nucleotide exchange factor 3 [Source:HGNC Symbol;Acc:HGNC:683]
ENSG00000244509	1194.11	0.586434	0.111676	9.20798e-09	5.90748e-06	APOBEC3C	APOBEC3C	apolipoprotein B mRNA editing enzyme catalytic subunit 3C [Source:HGNC Symbol;Acc:HGNC:17353]
ENSG00000228526	28.9504	3.61695	0.681929	2.34706e-08	1.42972e-05	MIR34AHG	MIR34AHG	MIR34A host gene [Source:HGNC Symbol;Acc:HGNC:51913]
ENSG00000179583	676.293	-0.679082	0.136105	3.25633e-08	1.91014e-05	CIITA	CIITA	class II major histocompatibility complex transactivator [Source:HGNC Symbol;Acc:HGNC:7067]
ENSG00000112697	3745.42	1.55264	0.318642	3.42036e-08	1.9347e-05	TMEM30A	TMEM30A	transmembrane protein 30A [Source:HGNC Symbol;Acc:HGNC:16667]
ENSG00000087088	1023.15	1.25128	0.265776	8.38366e-08	4.57864e-05	BAX	BAX	BCL2 associated X, apoptosis regulator [Source:HGNC Symbol;Acc:HGNC:959]
ENSG00000131080	29.3417	5.86465	1.25325	1.88424e-07	9.94751e-05	EDA2R	EDA2R	ectodysplasin A2 receptor [Source:HGNC Symbol;Acc:HGNC:17756]
ENSG00000140807	561.553	-0.953967	0.211911	2.9572e-07	0.000151084	NKD1	NKD1	NKD inhibitor of WNT signaling pathway 1 [Source:HGNC Symbol;Acc:HGNC:17045]
ENSG00000120889	2033.76	0.731324	0.165543	5.29776e-07	0.000262206	TNFRSF10B	TNFRSF10B	TNF receptor superfamily member 10b [Source:HGNC Symbol;Acc:HGNC:11905]
ENSG00000125726	39.1608	2.07957	0.466117	5.99829e-07	0.000287882	CD70	CD70	CD70 molecule [Source:HGNC Symbol;Acc:HGNC:11937]
ENSG00000162241	142.696	-0.869174	0.20058	6.90046e-07	0.00032144	SLC25A45	SLC25A45	solute carrier family 25 member 45 [Source:HGNC Symbol;Acc:HGNC:27442]
ENSG00000196092	636.22	0.91723	0.214293	8.70615e-07	0.000393966	PAX5	PAX5	paired box 5 [Source:HGNC Symbol;Acc:HGNC:8619]
ENSG00000104921	179.454	1.48283	0.355205	1.28461e-06	0.000557815	FCER2	FCER2	Fc epsilon receptor II [Source:HGNC Symbol;Acc:HGNC:3612]
ENSG00000120278	340.761	0.712921	0.169264	1.30314e-06	0.000557815	PLEKHG1	PLEKHG1	pleckstrin homology and RhoGEF domain containing G1 [Source:HGNC Symbol;Acc:HGNC:20884]
ENSG00000026103	802.859	0.894501	0.213082	1.34179e-06	0.000559246	FAS	FAS	Fas cell surface death receptor [Source:HGNC Symbol;Acc:HGNC:11920]
ENSG00000289047	184.963	0.758711	0.181838	1.51867e-06	0.000616735	LOC100294145	LOC100294145	novel transcript
ENSG00000162772	101.207	1.48267	0.367622	2.13451e-06	0.000845158	ATF3	ATF3	activating transcription factor 3 [Source:HGNC Symbol;Acc:HGNC:785]
ENSG00000107798	1292.04	0.782862	0.194546	2.50987e-06	0.000969546	LIPA	LIPA	lipase A, lysosomal acid type [Source:HGNC Symbol;Acc:HGNC:6617]
ENSG00000291144	255.293	0.743332	0.183902	2.88532e-06	0.00108804			novel transcript
ENSG00000253797	30.06	-0.00199559	0.125898	3.29663e-06	0.00121423	UTP14C	UTP14C	UTP14C small subunit processome component [Source:HGNC Symbol;Acc:HGNC:20321]
ENSG00000152104	13.4835	2.83271	0.719412	3.8678e-06	0.00139223	PTPN14	PTPN14	protein tyrosine phosphatase non-receptor type 14 [Source:HGNC Symbol;Acc:HGNC:9647]
ENSG00000181523	319.941	-0.797098	0.203133	4.03739e-06	0.00142098	SGSH	SGSH	N-sulfoglucosamine sulfohydrolase [Source:HGNC Symbol;Acc:HGNC:10818]
ENSG00000196839	644.656	0.681011	0.17487	5.17526e-06	0.00178186	ADA	ADA	adenosine deaminase [Source:HGNC Symbol;Acc:HGNC:186]
ENSG00000285437	268.853	-0.926949	0.242187	5.77336e-06	0.0019455	POLR2J3	POLR2J3	RNA polymerase II subunit J3 [Source:HGNC Symbol;Acc:HGNC:33853]
ENSG00000134247	660.413	0.569326	0.146421	5.97818e-06	0.00197255	PTGFRN	PTGFRN	prostaglandin F2 receptor inhibitor [Source:HGNC Symbol;Acc:HGNC:9601]
ENSG00000064115	271.528	1.0176	0.27331	7.63025e-06	0.00246628	TM7SF3	TM7SF3	transmembrane 7 superfamily member 3 [Source:HGNC Symbol;Acc:HGNC:23049]
ENSG00000157881	392.253	-0.676081	0.179683	8.27894e-06	0.00262244	PANK4	PANK4	pantothenate kinase 4 (inactive) [Source:HGNC Symbol;Acc:HGNC:19366]
ENSG00000082293	118.195	1.15711	0.313196	8.9206e-06	0.00277029	COL19A1	COL19A1	collagen type XIX alpha 1 chain [Source:HGNC Symbol;Acc:HGNC:2196]
ENSG00000136048	434.009	0.962234	0.263085	1.083e-05	0.00329856	DRAM1	DRAM1	DNA damage regulated autophagy modulator 1 [Source:HGNC Symbol;Acc:HGNC:25645]
ENSG00000035664	499.366	-0.833843	0.231351	1.37682e-05	0.00411434	DAPK2	DAPK2	death associated protein kinase 2 [Source:HGNC Symbol;Acc:HGNC:2675]
ENSG00000105246	40.65	0.110812	0.217871	1.49743e-05	0.00439192	EBI3	EBI3	Epstein-Barr virus induced 3 [Source:HGNC Symbol;Acc:HGNC:3129]
ENSG00000009413	1466.88	0.833252	0.234335	1.5686e-05	0.00451699	REV3L	REV3L	REV3 like, DNA directed polymerase zeta catalytic subunit [Source:HGNC Symbol;Acc:HGNC:9968]
ENSG00000167483	101.035	-1.36739	0.398542	2.18841e-05	0.00618931	NIBAN3	NIBAN3	niban apoptosis regulator 3 [Source:HGNC Symbol;Acc:HGNC:24130]
ENSG00000112245	1446.49	0.792351	0.228028	2.29222e-05	0.00636914	PTP4A1	PTP4A1	protein tyrosine phosphatase 4A1 [Source:HGNC Symbol;Acc:HGNC:9634]
ENSG00000262074	24.0492	-1.92191	0.56457	2.3437e-05	0.00639991	SNORD3B-2	SNORD3B-2	small nucleolar RNA, C/D box 3B-2 [Source:HGNC Symbol;Acc:HGNC:33190]
ENSG00000132361	254.088	-0.803559	0.233382	2.65296e-05	0.0070088	CLUH	CLUH	clustered mitochondria homolog [Source:HGNC Symbol;Acc:HGNC:29094]
ENSG00000160856	232.596	0.793498	0.231417	2.65518e-05	0.0070088	FCRL3	FCRL3	Fc receptor like 3 [Source:HGNC Symbol;Acc:HGNC:18506]
ENSG00000033178	781.749	0.968086	0.285239	2.80671e-05	0.00728734	UBA6	UBA6	ubiquitin like modifier activating enzyme 6 [Source:HGNC Symbol;Acc:HGNC:25581]
ENSG00000116991	326.432	0.458264	0.132986	4.0337e-05	0.010216	SIPA1L2	SIPA1L2	signal induced proliferation associated 1 like 2 [Source:HGNC Symbol;Acc:HGNC:23800]
ENSG00000171791	550.536	0.465721	0.136078	4.06369e-05	0.010216	BCL2	BCL2	BCL2 apoptosis regulator [Source:HGNC Symbol;Acc:HGNC:990]
ENSG00000206052	7.50099	0.0269388	0.130102	5.3602e-05	0.0131862	DOK6	DOK6	docking protein 6 [Source:HGNC Symbol;Acc:HGNC:28301]
ENSG00000251546	49.0036	1.22051	0.388859	5.41169e-05	0.0131862	IGKV1D-39	IGKV1D-39	immunoglobulin kappa variable 1D-39 [Source:HGNC Symbol;Acc:HGNC:5756]
ENSG00000179630	554.144	0.468325	0.144449	7.35059e-05	0.0176392	LACC1	LACC1	laccase domain containing 1 [Source:HGNC Symbol;Acc:HGNC:26789]
ENSG00000172159	68.8533	-1.0157	0.328683	7.53529e-05	0.0176717	FRMD3	FRMD3	FERM domain containing 3 [Source:HGNC Symbol;Acc:HGNC:24125]
ENSG00000183735	549.554	0.626925	0.198736	7.69888e-05	0.0176717	TBK1	TBK1	TANK binding kinase 1 [Source:HGNC Symbol;Acc:HGNC:11584]
ENSG00000244879	275.82	-0.626721	0.197664	7.61581e-05	0.0176717	GABPB1-AS1	GABPB1-AS1	GABPB1 antisense RNA 1 [Source:HGNC Symbol;Acc:HGNC:44157]
ENSG00000059145	372.204	-0.693135	0.220908	8.31879e-05	0.0185568	UNKL	UNKL	unk like zinc finger [Source:HGNC Symbol;Acc:HGNC:14184]
ENSG00000185515	151.793	0.617332	0.195673	8.30574e-05	0.0185568	BRCC3	BRCC3	BRCA1/BRCA2-containing complex subunit 3 [Source:HGNC Symbol;Acc:HGNC:24185]
ENSG00000081154	1124.41	0.497516	0.157763	9.32505e-05	0.0205125	PCNP	PCNP	PEST proteolytic signal containing nuclear protein [Source:HGNC Symbol;Acc:HGNC:30023]
ENSG00000185347	38.5221	-1.25969	0.421558	9.6222e-05	0.0208762	TEDC1	TEDC1	tubulin epsilon and delta complex 1 [Source:HGNC Symbol;Acc:HGNC:20127]
ENSG00000288859	84.0567	0.00214996	0.125892	0.000108036	0.0231227	H2AC19	H2AC19	H2A clustered histone 19 [Source:HGNC Symbol;Acc:HGNC:29668]
ENSG00000125686	1495.2	0.414768	0.131518	0.000121488	0.0256551	MED1	MED1	mediator complex subunit 1 [Source:HGNC Symbol;Acc:HGNC:9234]
ENSG00000110237	98.5444	-0.918339	0.31278	0.000137038	0.028558	ARHGEF17	ARHGEF17	Rho guanine nucleotide exchange factor 17 [Source:HGNC Symbol;Acc:HGNC:21726]
ENSG00000149547	317.845	0.607549	0.203306	0.00014125	0.0290535	EI24	EI24	EI24 autophagy associated transmembrane protein [Source:HGNC Symbol;Acc:HGNC:13276]
ENSG00000129158	135.634	-0.726652	0.250433	0.000155975	0.0308792	SERGEF	SERGEF	secretion regulating guanine nucleotide exchange factor [Source:HGNC Symbol;Acc:HGNC:17499]
ENSG00000180008	566.576	0.634553	0.215505	0.000153609	0.0308792	SOCS4	SOCS4	suppressor of cytokine signaling 4 [Source:HGNC Symbol;Acc:HGNC:19392]
ENSG00000283515	55.9819	1.42153	0.503297	0.000155182	0.0308792			novel protein
ENSG00000087338	549.939	0.440189	0.143888	0.000167633	0.0316067	GMCL1	GMCL1	germ cell-less 1, spermatogenesis associated [Source:HGNC Symbol;Acc:HGNC:23843]
ENSG00000136003	678.189	0.440098	0.145141	0.000163731	0.0316067	ISCU	ISCU	iron-sulfur cluster assembly enzyme [Source:HGNC Symbol;Acc:HGNC:29882]
ENSG00000141682	419.35	0.522867	0.175257	0.000166643	0.0316067	PMAIP1	PMAIP1	phorbol-12-myristate-13-acetate-induced protein 1 [Source:HGNC Symbol;Acc:HGNC:9108]
ENSG00000213906	61.8096	-0.999831	0.353682	0.000163102	0.0316067	LTB4R2	LTB4R2	leukotriene B4 receptor 2 [Source:HGNC Symbol;Acc:HGNC:19260]
ENSG00000117586	141.694	0.787113	0.275518	0.00017623	0.0324169	TNFSF4	TNFSF4	TNF superfamily member 4 [Source:HGNC Symbol;Acc:HGNC:11934]
ENSG00000119917	1353.65	0.426213	0.141806	0.00017958	0.0324169	IFIT3	IFIT3	interferon induced protein with tetratricopeptide repeats 3 [Source:HGNC Symbol;Acc:HGNC:5411]
ENSG00000259030	11.9343	-0.0217373	0.128657	0.000175062	0.0324169	FPGT-TNNI3K	FPGT-TNNI3K	FPGT-TNNI3K readthrough [Source:HGNC Symbol;Acc:HGNC:42952]
ENSG00000285886	9.00751	-0.0958338	0.187478	0.000180116	0.0324169	LOC124901671	LOC124901671	novel transcript
ENSG00000156170	104.669	0.903525	0.326732	0.000212455	0.0378074	NDUFAF6	NDUFAF6	NADH:ubiquinone oxidoreductase complex assembly factor 6 [Source:HGNC Symbol;Acc:HGNC:28625]
ENSG00000139618	97.8527	0.905196	0.329373	0.000222077	0.0390805	BRCA2	BRCA2	BRCA2 DNA repair associated [Source:HGNC Symbol;Acc:HGNC:1101]
ENSG00000110315	857.751	0.386249	0.129355	0.000229842	0.0400026	RNF141	RNF141	ring finger protein 141 [Source:HGNC Symbol;Acc:HGNC:21159]
ENSG00000163029	272.026	0.562708	0.198723	0.000234079	0.0402972	SMC6	SMC6	structural maintenance of chromosomes 6 [Source:HGNC Symbol;Acc:HGNC:20466]
ENSG00000278996	25.0408	-0.0211525	0.128474	0.000245479	0.0418053			novel transcript
ENSG00000136997	186.904	-0.750873	0.276484	0.000249561	0.0420483	MYC	MYC	MYC proto-oncogene, bHLH transcription factor [Source:HGNC Symbol;Acc:HGNC:7553]
ENSG00000135932	2499.56	0.235541	0.0739453	0.000254691	0.042461	CAB39	CAB39	calcium binding protein 39 [Source:HGNC Symbol;Acc:HGNC:20292]
ENSG00000262202	26.676	-1.57148	0.60187	0.000291064	0.0480195			novel transcript
ENSG00000171992	37.7406	1.3049	0.500493	0.000294323	0.0480566	SYNPO	SYNPO	synaptopodin [Source:HGNC Symbol;Acc:HGNC:30672]
ENSG00000100429	260.449	-0.676762	0.251709	0.000309549	0.049704	HDAC10	HDAC10	histone deacetylase 10 [Source:HGNC Symbol;Acc:HGNC:18128]
ENSG00000118495	323.586	0.506772	0.181827	0.000310689	0.049704	PLAGL1	PLAGL1	PLAG1 like zinc finger 1 [Source:HGNC Symbol;Acc:HGNC:9046]

## Sheet: 2Gy 6h
id	baseMean	log2FoldChange	lfcSE	pvalue	padj	SYMBOL	gene_name	description
ENSG00000161513	274.323	4.37377	0.281305	1.37056e-55	2.09504e-51	FDXR	FDXR	ferredoxin reductase [Source:HGNC Symbol;Acc:HGNC:3642]
ENSG00000181026	1120.92	3.52748	0.252347	2.28385e-46	1.74555e-42	AEN	AEN	apoptosis enhancing nuclease [Source:HGNC Symbol;Acc:HGNC:25722]
ENSG00000054148	223.043	2.37547	0.183755	1.08898e-39	5.54869e-36	PHPT1	PHPT1	phosphohistidine phosphatase 1 [Source:HGNC Symbol;Acc:HGNC:30033]
ENSG00000154767	1403.43	1.44396	0.123528	6.42389e-33	2.45489e-29	XPC	XPC	XPC complex subunit, DNA damage recognition and repair factor [Source:HGNC Symbol;Acc:HGNC:12816]
ENSG00000134574	767.79	2.98442	0.261407	7.52383e-32	2.30018e-28	DDB2	DDB2	damage specific DNA binding protein 2 [Source:HGNC Symbol;Acc:HGNC:2718]
ENSG00000124762	2278.84	2.57988	0.236596	2.08627e-28	5.31512e-25	CDKN1A	CDKN1A	cyclin dependent kinase inhibitor 1A [Source:HGNC Symbol;Acc:HGNC:1784]
ENSG00000196092	636.22	2.11454	0.205208	2.39689e-26	5.23413e-23	PAX5	PAX5	paired box 5 [Source:HGNC Symbol;Acc:HGNC:8619]
ENSG00000132646	640.833	2.53629	0.255244	7.8668e-25	1.50315e-21	PCNA	PCNA	proliferating cell nuclear antigen [Source:HGNC Symbol;Acc:HGNC:8729]
ENSG00000112149	797.38	2.4602	0.251306	1.08509e-24	1.84297e-21	CD83	CD83	CD83 molecule [Source:HGNC Symbol;Acc:HGNC:1703]
ENSG00000185088	739.848	2.93117	0.299347	1.89136e-24	2.89113e-21	RPS27L	RPS27L	ribosomal protein S27 like [Source:HGNC Symbol;Acc:HGNC:18476]
ENSG00000120278	340.761	1.44013	0.162078	3.17004e-20	4.4052e-17	PLEKHG1	PLEKHG1	pleckstrin homology and RhoGEF domain containing G1 [Source:HGNC Symbol;Acc:HGNC:20884]
ENSG00000132274	3630.72	0.937717	0.113668	8.9391e-18	1.13869e-14	TRIM22	TRIM22	tripartite motif containing 22 [Source:HGNC Symbol;Acc:HGNC:16379]
ENSG00000080546	485.999	1.23527	0.15486	8.18435e-17	9.53588e-14	SESN1	SESN1	sestrin 1 [Source:HGNC Symbol;Acc:HGNC:21595]
ENSG00000105327	483.271	1.82657	0.229974	8.73363e-17	9.53588e-14	BBC3	BBC3	BCL2 binding component 3 [Source:HGNC Symbol;Acc:HGNC:17868]
ENSG00000135679	4407.18	1.81678	0.23334	2.8971e-16	2.95234e-13	MDM2	MDM2	MDM2 proto-oncogene [Source:HGNC Symbol;Acc:HGNC:6973]
ENSG00000174307	64.9911	5.57708	0.703876	3.12967e-16	2.99001e-13	PHLDA3	PHLDA3	pleckstrin homology like domain family A member 3 [Source:HGNC Symbol;Acc:HGNC:8934]
ENSG00000107796	94.8615	2.15654	0.279109	4.06185e-16	3.65232e-13	ACTA2	ACTA2	actin alpha 2, smooth muscle [Source:HGNC Symbol;Acc:HGNC:130]
ENSG00000112249	1145.88	1.20013	0.161587	6.1013e-15	5.18136e-12	ASCC3	ASCC3	activating signal cointegrator 1 complex subunit 3 [Source:HGNC Symbol;Acc:HGNC:18697]
ENSG00000249859	320.071	1.45827	0.197331	7.27348e-15	5.8517e-12	PVT1	PVT1	Pvt1 oncogene [Source:HGNC Symbol;Acc:HGNC:9709]
ENSG00000170855	198.885	2.11975	0.292194	1.5716e-14	1.20117e-11	TRIAP1	TRIAP1	TP53 regulated inhibitor of apoptosis 1 [Source:HGNC Symbol;Acc:HGNC:26937]
ENSG00000104921	179.454	2.45215	0.341418	2.38802e-14	1.73825e-11	FCER2	FCER2	Fc epsilon receptor II [Source:HGNC Symbol;Acc:HGNC:3612]
ENSG00000172667	961.645	1.45182	0.208969	1.5071e-13	1.04716e-10	ZMAT3	ZMAT3	zinc finger matrin-type 3 [Source:HGNC Symbol;Acc:HGNC:29983]
ENSG00000244509	1194.11	0.756858	0.110084	3.28722e-13	2.18471e-10	APOBEC3C	APOBEC3C	apolipoprotein B mRNA editing enzyme catalytic subunit 3C [Source:HGNC Symbol;Acc:HGNC:17353]
ENSG00000071054	3434.16	0.711153	0.103509	4.17208e-13	2.65727e-10	MAP4K4	MAP4K4	mitogen-activated protein kinase kinase kinase kinase 4 [Source:HGNC Symbol;Acc:HGNC:6866]
ENSG00000125726	39.1608	2.94694	0.446203	4.35061e-12	2.66014e-09	CD70	CD70	CD70 molecule [Source:HGNC Symbol;Acc:HGNC:11937]
ENSG00000167196	264.159	1.35824	0.214117	8.7837e-12	5.16414e-09	FBXO22	FBXO22	F-box protein 22 [Source:HGNC Symbol;Acc:HGNC:13593]
ENSG00000173530	241.943	1.13945	0.179812	1.30379e-11	7.38137e-09	TNFRSF10D	TNFRSF10D	TNF receptor superfamily member 10d [Source:HGNC Symbol;Acc:HGNC:11907]
ENSG00000113328	1428.7	0.85135	0.135773	2.03249e-11	1.1096e-08	CCNG1	CCNG1	cyclin G1 [Source:HGNC Symbol;Acc:HGNC:1592]
ENSG00000120889	2033.76	1.00249	0.162282	3.30943e-11	1.74441e-08	TNFRSF10B	TNFRSF10B	TNF receptor superfamily member 10b [Source:HGNC Symbol;Acc:HGNC:11905]
ENSG00000228526	28.9504	4.34597	0.67506	3.45869e-11	1.76232e-08	MIR34AHG	MIR34AHG	MIR34A host gene [Source:HGNC Symbol;Acc:HGNC:51913]
ENSG00000026103	802.859	1.26107	0.207614	6.43952e-11	3.17531e-08	FAS	FAS	Fas cell surface death receptor [Source:HGNC Symbol;Acc:HGNC:11920]
ENSG00000196839	644.656	1.02356	0.169189	7.31923e-11	3.49631e-08	ADA	ADA	adenosine deaminase [Source:HGNC Symbol;Acc:HGNC:186]
ENSG00000164236	380.397	1.7212	0.288492	9.76945e-11	4.52533e-08	ANKRD33B	ANKRD33B	ankyrin repeat domain 33B [Source:HGNC Symbol;Acc:HGNC:35240]
ENSG00000167483	101.035	-2.29656	0.391881	1.05371e-10	4.73734e-08	NIBAN3	NIBAN3	niban apoptosis regulator 3 [Source:HGNC Symbol;Acc:HGNC:24130]
ENSG00000288859	84.0567	0.00489545	0.151499	1.92891e-10	8.42436e-08	H2AC19	H2AC19	H2A clustered histone 19 [Source:HGNC Symbol;Acc:HGNC:29668]
ENSG00000163947	1869.97	0.910853	0.156975	3.30026e-10	1.40133e-07	ARHGEF3	ARHGEF3	Rho guanine nucleotide exchange factor 3 [Source:HGNC Symbol;Acc:HGNC:683]
ENSG00000121594	39.4218	3.07547	0.549089	9.31887e-10	3.84995e-07	CD80	CD80	CD80 molecule [Source:HGNC Symbol;Acc:HGNC:1700]
ENSG00000105246	40.65	7.27849	1.41254	2.86632e-09	1.15301e-06	EBI3	EBI3	Epstein-Barr virus induced 3 [Source:HGNC Symbol;Acc:HGNC:3129]
ENSG00000179583	676.293	-0.7217	0.134808	5.69514e-09	2.2322e-06	CIITA	CIITA	class II major histocompatibility complex transactivator [Source:HGNC Symbol;Acc:HGNC:7067]
ENSG00000162772	101.207	1.86347	0.357674	7.03921e-09	2.69003e-06	ATF3	ATF3	activating transcription factor 3 [Source:HGNC Symbol;Acc:HGNC:785]
ENSG00000105369	348.807	-0.960478	0.184622	1.04546e-08	3.89779e-06	CD79A	CD79A	CD79a molecule [Source:HGNC Symbol;Acc:HGNC:1698]
ENSG00000087088	1023.15	1.34881	0.263554	1.13399e-08	4.12717e-06	BAX	BAX	BCL2 associated X, apoptosis regulator [Source:HGNC Symbol;Acc:HGNC:959]
ENSG00000160856	232.596	1.1404	0.221334	1.21187e-08	4.30806e-06	FCRL3	FCRL3	Fc receptor like 3 [Source:HGNC Symbol;Acc:HGNC:18506]
ENSG00000131080	29.3417	6.38836	1.25775	1.99443e-08	6.92882e-06	EDA2R	EDA2R	ectodysplasin A2 receptor [Source:HGNC Symbol;Acc:HGNC:17756]
ENSG00000126003	1125.51	1.03533	0.206906	2.46911e-08	8.20496e-06	PLAGL2	PLAGL2	PLAG1 like zinc finger 2 [Source:HGNC Symbol;Acc:HGNC:9047]
ENSG00000149547	317.845	0.969879	0.192915	2.45462e-08	8.20496e-06	EI24	EI24	EI24 autophagy associated transmembrane protein [Source:HGNC Symbol;Acc:HGNC:13276]
ENSG00000112697	3745.42	1.55107	0.3199	3.44104e-08	1.11914e-05	TMEM30A	TMEM30A	transmembrane protein 30A [Source:HGNC Symbol;Acc:HGNC:16667]
ENSG00000275342	355.704	0.778607	0.161228	7.48864e-08	2.38482e-05	PRAG1	PRAG1	PEAK1 related, kinase-activating pseudokinase 1 [Source:HGNC Symbol;Acc:HGNC:25438]
ENSG00000136003	678.189	0.676411	0.139958	8.38597e-08	2.61608e-05	ISCU	ISCU	iron-sulfur cluster assembly enzyme [Source:HGNC Symbol;Acc:HGNC:29882]
ENSG00000259753	35.4167	-0.00199061	0.151399	8.67618e-08	2.65248e-05			novel protein
ENSG00000171791	550.536	0.633096	0.132459	1.1765e-07	3.52628e-05	BCL2	BCL2	BCL2 apoptosis regulator [Source:HGNC Symbol;Acc:HGNC:990]
ENSG00000116717	152.884	1.16121	0.251599	1.76126e-07	5.17742e-05	GADD45A	GADD45A	growth arrest and DNA damage inducible alpha [Source:HGNC Symbol;Acc:HGNC:4095]
ENSG00000035664	499.366	-1.01991	0.2264	2.93402e-07	8.46214e-05	DAPK2	DAPK2	death associated protein kinase 2 [Source:HGNC Symbol;Acc:HGNC:2675]
ENSG00000151065	195.046	1.1285	0.252803	3.57386e-07	0.000101101	DCP1B	DCP1B	decapping mRNA 1B [Source:HGNC Symbol;Acc:HGNC:24451]
ENSG00000234883	43.9007	3.02821	0.714568	3.63769e-07	0.000101101	MIR155HG	MIR155HG	MIR155 host gene [Source:HGNC Symbol;Acc:HGNC:35460]
ENSG00000095951	1280.02	0.729778	0.162626	3.89094e-07	0.000104346	HIVEP1	HIVEP1	HIVEP zinc finger 1 [Source:HGNC Symbol;Acc:HGNC:4920]
ENSG00000167992	17.7157	3.97267	0.902849	3.84952e-07	0.000104346	VWCE	VWCE	von Willebrand factor C and EGF domains [Source:HGNC Symbol;Acc:HGNC:26487]
ENSG00000189057	21.4524	-2.53093	0.582054	6.16254e-07	0.000162415	FAM111B	FAM111B	FAM111 trypsin like peptidase B [Source:HGNC Symbol;Acc:HGNC:24200]
ENSG00000134247	660.413	0.637007	0.143949	6.47665e-07	0.000166035	PTGFRN	PTGFRN	prostaglandin F2 receptor inhibitor [Source:HGNC Symbol;Acc:HGNC:9601]
ENSG00000136048	434.009	1.11912	0.258577	6.51714e-07	0.000166035	DRAM1	DRAM1	DNA damage regulated autophagy modulator 1 [Source:HGNC Symbol;Acc:HGNC:25645]
ENSG00000117586	141.694	1.10758	0.258673	8.14103e-07	0.000204006	TNFSF4	TNFSF4	TNF superfamily member 4 [Source:HGNC Symbol;Acc:HGNC:11934]
ENSG00000156170	104.669	1.30886	0.304514	8.56199e-07	0.000211095	NDUFAF6	NDUFAF6	NADH:ubiquinone oxidoreductase complex assembly factor 6 [Source:HGNC Symbol;Acc:HGNC:28625]
ENSG00000162783	936.92	1.00637	0.236239	8.88602e-07	0.000215606	IER5	IER5	immediate early response 5 [Source:HGNC Symbol;Acc:HGNC:5393]
ENSG00000141753	146.794	1.35449	0.321685	9.05686e-07	0.000216317	IGFBP4	IGFBP4	insulin like growth factor binding protein 4 [Source:HGNC Symbol;Acc:HGNC:5473]
ENSG00000175216	634.91	0.632305	0.146825	1.00583e-06	0.000236541	CKAP5	CKAP5	cytoskeleton associated protein 5 [Source:HGNC Symbol;Acc:HGNC:28959]
ENSG00000130513	16.4762	3.48578	0.791908	1.21149e-06	0.000280588	GDF15	GDF15	growth differentiation factor 15 [Source:HGNC Symbol;Acc:HGNC:30142]
ENSG00000103365	2541.92	-0.419775	0.0959918	1.32829e-06	0.000303047	GGA2	GGA2	golgi associated, gamma adaptin ear containing, ARF binding protein 2 [Source:HGNC Symbol;Acc:HGNC:16064]
ENSG00000285238	38.3344	-0.00265267	0.151414	1.52993e-06	0.00034392			novel transcript
ENSG00000010818	3634.37	0.682826	0.162611	1.58033e-06	0.000345424	HIVEP2	HIVEP2	HIVEP zinc finger 2 [Source:HGNC Symbol;Acc:HGNC:4921]
ENSG00000171992	37.7406	1.86656	0.45476	1.58182e-06	0.000345424	SYNPO	SYNPO	synaptopodin [Source:HGNC Symbol;Acc:HGNC:30672]
ENSG00000291144	255.293	0.765319	0.183342	1.72488e-06	0.000371359			novel transcript
ENSG00000159958	322.627	-0.852627	0.205997	1.82803e-06	0.0003881	TNFRSF13C	TNFRSF13C	TNF receptor superfamily member 13C [Source:HGNC Symbol;Acc:HGNC:17755]
ENSG00000082438	146.174	1.76863	0.447121	2.1645e-06	0.000453241	COBLL1	COBLL1	cordon-bleu WH2 repeat protein like 1 [Source:HGNC Symbol;Acc:HGNC:23571]
ENSG00000104856	477.726	1.10637	0.275395	2.30492e-06	0.000476122	RELB	RELB	RELB proto-oncogene, NF-kB subunit [Source:HGNC Symbol;Acc:HGNC:9956]
ENSG00000140807	561.553	-0.860275	0.213945	2.53153e-06	0.00051596	NKD1	NKD1	NKD inhibitor of WNT signaling pathway 1 [Source:HGNC Symbol;Acc:HGNC:17045]
ENSG00000177076	69.6862	1.19196	0.295869	2.61371e-06	0.000525699	ACER2	ACER2	alkaline ceramidase 2 [Source:HGNC Symbol;Acc:HGNC:23675]
ENSG00000107862	1201.31	0.525499	0.129281	3.48898e-06	0.000692631	GBF1	GBF1	golgi brefeldin A resistant guanine nucleotide exchange factor 1 [Source:HGNC Symbol;Acc:HGNC:4181]
ENSG00000172216	2179.56	0.515056	0.12688	3.89811e-06	0.000763929	CEBPB	CEBPB	CCAAT enhancer binding protein beta [Source:HGNC Symbol;Acc:HGNC:1834]
ENSG00000158473	627.591	-0.601966	0.15086	4.38844e-06	0.000849136	CD1D	CD1D	CD1d molecule [Source:HGNC Symbol;Acc:HGNC:1637]
ENSG00000105011	100.267	1.07443	0.276362	4.77258e-06	0.000911921	ASF1B	ASF1B	anti-silencing function 1B histone chaperone [Source:HGNC Symbol;Acc:HGNC:20996]
ENSG00000145365	292.819	0.981543	0.255752	5.57055e-06	0.00105125	TIFA	TIFA	TRAF interacting protein with forkhead associated domain [Source:HGNC Symbol;Acc:HGNC:19075]
ENSG00000143344	136.846	1.00017	0.26485	7.20166e-06	0.00134249	RGL1	RGL1	ral guanine nucleotide dissociation stimulator like 1 [Source:HGNC Symbol;Acc:HGNC:30281]
ENSG00000142583	38.407	-2.21297	0.601427	7.32924e-06	0.00134982	SLC2A5	SLC2A5	solute carrier family 2 member 5 [Source:HGNC Symbol;Acc:HGNC:11010]
ENSG00000173674	566.993	0.55556	0.143748	7.44419e-06	0.00135466	EIF1AX	EIF1AX	eukaryotic translation initiation factor 1A X-linked [Source:HGNC Symbol;Acc:HGNC:3250]
ENSG00000109103	657.502	0.484403	0.123696	7.98481e-06	0.00143595	UNC119	UNC119	unc-119 lipid binding chaperone [Source:HGNC Symbol;Acc:HGNC:12565]
ENSG00000135540	36.9198	1.58243	0.431264	8.07913e-06	0.00143602	NHSL1	NHSL1	NHS like 1 [Source:HGNC Symbol;Acc:HGNC:21021]
ENSG00000023445	2664.33	1.02343	0.276027	8.18863e-06	0.00143875	BIRC3	BIRC3	baculoviral IAP repeat containing 3 [Source:HGNC Symbol;Acc:HGNC:591]
ENSG00000277232	9.75709	-3.9423	1.10865	8.40894e-06	0.00146067	GTSE1-DT	GTSE1-DT	GTSE1 divergent transcript [Source:HGNC Symbol;Acc:HGNC:27163]
ENSG00000112245	1446.49	0.843762	0.226305	8.82562e-06	0.00151583	PTP4A1	PTP4A1	protein tyrosine phosphatase 4A1 [Source:HGNC Symbol;Acc:HGNC:9634]
ENSG00000196152	202.256	0.734555	0.196922	9.54616e-06	0.00162136	ZNF79	ZNF79	zinc finger protein 79 [Source:HGNC Symbol;Acc:HGNC:13153]
ENSG00000153208	529.021	0.595181	0.157688	1.03575e-05	0.00173983	MERTK	MERTK	MER proto-oncogene, tyrosine kinase [Source:HGNC Symbol;Acc:HGNC:7027]
ENSG00000081154	1124.41	0.581302	0.154444	1.11018e-05	0.00184458	PCNP	PCNP	PEST proteolytic signal containing nuclear protein [Source:HGNC Symbol;Acc:HGNC:30023]
ENSG00000083535	154.286	1.09199	0.299263	1.17733e-05	0.00193513	PIBF1	PIBF1	progesterone immunomodulatory binding factor 1 [Source:HGNC Symbol;Acc:HGNC:23352]
ENSG00000101017	181.783	1.02528	0.284553	1.30016e-05	0.00210335	CD40	CD40	CD40 molecule [Source:HGNC Symbol;Acc:HGNC:11919]
ENSG00000277443	3608.84	0.856359	0.235096	1.3072e-05	0.00210335	MARCKS	MARCKS	myristoylated alanine rich protein kinase C substrate [Source:HGNC Symbol;Acc:HGNC:6759]
ENSG00000171475	1220.01	0.339477	0.0871203	1.49627e-05	0.00238249	WIPF2	WIPF2	WAS/WASL interacting protein family member 2 [Source:HGNC Symbol;Acc:HGNC:30923]
ENSG00000225938	96.7042	-0.93854	0.260777	1.53116e-05	0.00241292	S1PR1-DT	S1PR1-DT	S1PR1 divergent transcript [Source:HGNC Symbol;Acc:HGNC:55842]
ENSG00000118515	648.896	0.487444	0.130699	1.64785e-05	0.0025703	SGK1	SGK1	serum/glucocorticoid regulated kinase 1 [Source:HGNC Symbol;Acc:HGNC:10810]
ENSG00000163029	272.026	0.690047	0.191014	1.7522e-05	0.00270547	SMC6	SMC6	structural maintenance of chromosomes 6 [Source:HGNC Symbol;Acc:HGNC:20466]
ENSG00000137265	396.213	0.740383	0.208259	1.93943e-05	0.00296461	IRF4	IRF4	interferon regulatory factor 4 [Source:HGNC Symbol;Acc:HGNC:6119]
ENSG00000137673	6.87858	5.95862	2.38131	1.9956e-05	0.00302027	MMP7	MMP7	matrix metallopeptidase 7 [Source:HGNC Symbol;Acc:HGNC:7174]
ENSG00000116729	211.946	-1.25601	0.361215	2.03743e-05	0.00305335	WLS	WLS	Wnt ligand secretion mediator [Source:HGNC Symbol;Acc:HGNC:30238]
ENSG00000156639	1944.93	0.452626	0.122748	2.10191e-05	0.0031194	ZFAND3	ZFAND3	zinc finger AN1-type containing 3 [Source:HGNC Symbol;Acc:HGNC:18019]
ENSG00000009413	1466.88	0.819451	0.233119	2.19489e-05	0.00322607	REV3L	REV3L	REV3 like, DNA directed polymerase zeta catalytic subunit [Source:HGNC Symbol;Acc:HGNC:9968]
ENSG00000277632	46.4134	1.81276	0.543478	2.27234e-05	0.0033081	CCL3	CCL3	C-C motif chemokine ligand 3 [Source:HGNC Symbol;Acc:HGNC:10627]
ENSG00000100298	37.7947	1.74638	0.51521	2.33023e-05	0.00335593	APOBEC3H	APOBEC3H	apolipoprotein B mRNA editing enzyme catalytic subunit 3H [Source:HGNC Symbol;Acc:HGNC:24100]
ENSG00000134460	53.1035	1.41493	0.412469	2.3491e-05	0.00335593	IL2RA	IL2RA	interleukin 2 receptor subunit alpha [Source:HGNC Symbol;Acc:HGNC:6008]
ENSG00000171067	97.9235	0.931164	0.269477	2.38013e-05	0.00336876	C11orf24	C11orf24	chromosome 11 open reading frame 24 [Source:HGNC Symbol;Acc:HGNC:1174]
ENSG00000162734	1183.84	0.71254	0.203672	2.44632e-05	0.00343068	PEA15	PEA15	proliferation and apoptosis adaptor protein 15 [Source:HGNC Symbol;Acc:HGNC:8822]
ENSG00000106266	148.184	1.2734	0.375597	2.56969e-05	0.00353877	SNX8	SNX8	sorting nexin 8 [Source:HGNC Symbol;Acc:HGNC:14972]
ENSG00000141682	419.35	0.607074	0.171644	2.55319e-05	0.00353877	PMAIP1	PMAIP1	phorbol-12-myristate-13-acetate-induced protein 1 [Source:HGNC Symbol;Acc:HGNC:9108]
ENSG00000157881	392.253	-0.627439	0.179376	2.65804e-05	0.00362775	PANK4	PANK4	pantothenate kinase 4 (inactive) [Source:HGNC Symbol;Acc:HGNC:19366]
ENSG00000160593	2629.14	-0.393794	0.10749	2.70798e-05	0.0036632	JAML	JAML	junction adhesion molecule like [Source:HGNC Symbol;Acc:HGNC:19084]
ENSG00000102962	151.459	2.47631	0.825247	2.74014e-05	0.00367419	CCL22	CCL22	C-C motif chemokine ligand 22 [Source:HGNC Symbol;Acc:HGNC:10621]
ENSG00000163950	525.784	-0.559732	0.160825	2.89256e-05	0.00384484	SLBP	SLBP	stem-loop histone mRNA binding protein [Source:HGNC Symbol;Acc:HGNC:10904]
ENSG00000158286	17.9379	2.39471	0.714988	2.94961e-05	0.00388687	RNF207	RNF207	ring finger protein 207 [Source:HGNC Symbol;Acc:HGNC:32947]
ENSG00000156599	1308.51	0.547182	0.156207	3.21909e-05	0.00420572	ZDHHC5	ZDHHC5	zinc finger DHHC-type palmitoyltransferase 5 [Source:HGNC Symbol;Acc:HGNC:18472]
ENSG00000125657	24.5352	2.20941	0.66667	3.28511e-05	0.00425562	TNFSF9	TNFSF9	TNF superfamily member 9 [Source:HGNC Symbol;Acc:HGNC:11939]
ENSG00000076604	119.455	0.734735	0.213463	3.32003e-05	0.0042647	TRAF4	TRAF4	TNF receptor associated factor 4 [Source:HGNC Symbol;Acc:HGNC:12034]
ENSG00000107798	1292.04	0.666184	0.197274	3.39631e-05	0.00429562	LIPA	LIPA	lipase A, lysosomal acid type [Source:HGNC Symbol;Acc:HGNC:6617]
ENSG00000170734	672.449	0.966993	0.289393	3.4003e-05	0.00429562	POLH	POLH	DNA polymerase eta [Source:HGNC Symbol;Acc:HGNC:9181]
ENSG00000079819	171.702	1.06129	0.319342	3.50995e-05	0.00439779	EPB41L2	EPB41L2	erythrocyte membrane protein band 4.1 like 2 [Source:HGNC Symbol;Acc:HGNC:3379]
ENSG00000183506	28.3603	1.57707	0.471284	3.59231e-05	0.0044644	PI4KAP2	PI4KAP2	phosphatidylinositol 4-kinase alpha pseudogene 2 [Source:HGNC Symbol;Acc:HGNC:33577]
ENSG00000075407	384.293	0.615384	0.178902	3.67177e-05	0.00452634	ZNF37A	ZNF37A	zinc finger protein 37A [Source:HGNC Symbol;Acc:HGNC:13102]
ENSG00000269693	18.1474	0.00285186	0.151413	3.73717e-05	0.00457012			novel transcript
ENSG00000115267	796.078	0.612835	0.180814	4.05822e-05	0.00492333	IFIH1	IFIH1	interferon induced with helicase C domain 1 [Source:HGNC Symbol;Acc:HGNC:18873]
ENSG00000113758	152.406	-0.993689	0.304356	4.16382e-05	0.00501166	DBN1	DBN1	drebrin 1 [Source:HGNC Symbol;Acc:HGNC:2695]
ENSG00000198301	355.958	0.551114	0.161099	4.45608e-05	0.00532154	SDAD1	SDAD1	SDA1 domain containing 1 [Source:HGNC Symbol;Acc:HGNC:25537]
ENSG00000109320	2515.06	0.577328	0.169864	4.50041e-05	0.00533281	NFKB1	NFKB1	nuclear factor kappa B subunit 1 [Source:HGNC Symbol;Acc:HGNC:7794]
ENSG00000135423	28.8142	1.68121	0.529555	4.77023e-05	0.00560906	GLS2	GLS2	glutaminase 2 [Source:HGNC Symbol;Acc:HGNC:29570]
ENSG00000182173	410.334	-0.662044	0.199455	5.3052e-05	0.00619049	TSEN54	TSEN54	tRNA splicing endonuclease subunit 54 [Source:HGNC Symbol;Acc:HGNC:27561]
ENSG00000077150	1495.29	0.807792	0.25155	5.47373e-05	0.00633875	NFKB2	NFKB2	nuclear factor kappa B subunit 2 [Source:HGNC Symbol;Acc:HGNC:7795]
ENSG00000198853	128.234	-0.835055	0.257471	5.79448e-05	0.00665973	RUSC2	RUSC2	RUN and SH3 domain containing 2 [Source:HGNC Symbol;Acc:HGNC:23625]
ENSG00000105723	657.047	0.411293	0.119307	5.98936e-05	0.00683234	GSK3A	GSK3A	glycogen synthase kinase 3 alpha [Source:HGNC Symbol;Acc:HGNC:4616]
ENSG00000118495	323.586	0.584341	0.176815	6.34582e-05	0.00718535	PLAGL1	PLAGL1	PLAG1 like zinc finger 1 [Source:HGNC Symbol;Acc:HGNC:9046]
ENSG00000123700	749.395	0.844784	0.265337	6.58691e-05	0.0072962	KCNJ2	KCNJ2	potassium inwardly rectifying channel subfamily J member 2 [Source:HGNC Symbol;Acc:HGNC:6263]
ENSG00000171236	1238	0.773679	0.242376	6.50534e-05	0.0072962	LRG1	LRG1	leucine rich alpha-2-glycoprotein 1 [Source:HGNC Symbol;Acc:HGNC:29480]
ENSG00000179630	554.144	0.475938	0.142432	6.55544e-05	0.0072962	LACC1	LACC1	laccase domain containing 1 [Source:HGNC Symbol;Acc:HGNC:26789]
ENSG00000289047	184.963	0.605719	0.185625	6.73645e-05	0.00740815	LOC100294145	LOC100294145	novel transcript
ENSG00000088812	592.525	0.469082	0.140631	7.27228e-05	0.00794029	ATRN	ATRN	attractin [Source:HGNC Symbol;Acc:HGNC:885]
ENSG00000149557	28.268	2.17828	0.737523	7.46981e-05	0.00809813	FEZ1	FEZ1	fasciculation and elongation protein zeta 1 [Source:HGNC Symbol;Acc:HGNC:3659]
ENSG00000125810	7190.38	-0.452157	0.134277	7.57811e-05	0.00815768	CD93	CD93	CD93 molecule [Source:HGNC Symbol;Acc:HGNC:15855]
ENSG00000069399	690.192	0.813132	0.258513	7.79114e-05	0.00821347	BCL3	BCL3	BCL3 transcription coactivator [Source:HGNC Symbol;Acc:HGNC:998]
ENSG00000144674	1255.45	0.479759	0.14365	7.75632e-05	0.00821347	GOLGA4	GOLGA4	golgin A4 [Source:HGNC Symbol;Acc:HGNC:4427]
ENSG00000249437	1051.54	-0.563775	0.172565	7.78684e-05	0.00821347	NAIP	NAIP	NLR family apoptosis inhibitory protein [Source:HGNC Symbol;Acc:HGNC:7634]
ENSG00000183323	289.49	-0.58232	0.180988	8.08996e-05	0.00847007	CCDC125	CCDC125	coiled-coil domain containing 125 [Source:HGNC Symbol;Acc:HGNC:28924]
ENSG00000101337	1170.16	0.383732	0.113966	8.65515e-05	0.00900018	TM9SF4	TM9SF4	transmembrane 9 superfamily member 4 [Source:HGNC Symbol;Acc:HGNC:30797]
ENSG00000276070	294.201	1.17686	0.39282	8.71528e-05	0.00900147	CCL4L2	CCL4L2	C-C motif chemokine ligand 4 like 2 [Source:HGNC Symbol;Acc:HGNC:24066]
ENSG00000126353	3172.66	0.527323	0.163696	8.82083e-05	0.00904934	CCR7	CCR7	C-C motif chemokine receptor 7 [Source:HGNC Symbol;Acc:HGNC:1608]
ENSG00000108639	877.12	0.641265	0.205537	9.19327e-05	0.00936855	SYNGR2	SYNGR2	synaptogyrin 2 [Source:HGNC Symbol;Acc:HGNC:11499]
ENSG00000124181	1062.47	-0.533228	0.167412	9.42945e-05	0.0095456	PLCG1	PLCG1	phospholipase C gamma 1 [Source:HGNC Symbol;Acc:HGNC:9065]
ENSG00000170836	680.878	0.510612	0.158985	9.70537e-05	0.00976028	PPM1D	PPM1D	protein phosphatase, Mg2+/Mn2+ dependent 1D [Source:HGNC Symbol;Acc:HGNC:9277]
ENSG00000166004	438.915	0.481294	0.148064	9.89895e-05	0.00988989	CEP295	CEP295	centrosomal protein 295 [Source:HGNC Symbol;Acc:HGNC:29366]
ENSG00000130518	95.0757	-0.743563	0.240397	9.96671e-05	0.00989293	IQCN	IQCN	IQ motif containing N [Source:HGNC Symbol;Acc:HGNC:29350]
ENSG00000256664	103.682	1.52845	0.520192	0.000100695	0.00993045			ribosomal L24 domain containing 1 (RSL24D1) pseudogene
ENSG00000033178	781.749	0.867689	0.288377	0.000103564	0.0101479	UBA6	UBA6	ubiquitin like modifier activating enzyme 6 [Source:HGNC Symbol;Acc:HGNC:25581]
ENSG00000116991	326.432	0.427443	0.131229	0.000110628	0.0107711	SIPA1L2	SIPA1L2	signal induced proliferation associated 1 like 2 [Source:HGNC Symbol;Acc:HGNC:23800]
ENSG00000059377	2187.02	-0.382501	0.116185	0.000112582	0.0108234	TBXAS1	TBXAS1	thromboxane A synthase 1 [Source:HGNC Symbol;Acc:HGNC:11609]
ENSG00000102221	84.3788	0.820431	0.271618	0.000112128	0.0108234	JADE3	JADE3	jade family PHD finger 3 [Source:HGNC Symbol;Acc:HGNC:22982]
ENSG00000166197	585.981	0.475708	0.150845	0.000122332	0.0116873	NOLC1	NOLC1	nucleolar and coiled-body phosphoprotein 1 [Source:HGNC Symbol;Acc:HGNC:15608]
ENSG00000072110	3735.54	-0.42304	0.132671	0.000124087	0.0117086	ACTN1	ACTN1	actinin alpha 1 [Source:HGNC Symbol;Acc:HGNC:163]
ENSG00000291151	260.521	-0.843116	0.283189	0.000123902	0.0117086	NSUN5P1	NSUN5P1	NSUN5 pseudogene 1 [Source:NCBI gene (formerly Entrezgene);Acc:155400]
ENSG00000101331	11.7316	4.08718	1.38449	0.000127811	0.011986	CCM2L	CCM2L	CCM2 like scaffold protein [Source:HGNC Symbol;Acc:HGNC:16153]
ENSG00000156738	478.058	0.987748	0.342921	0.000133338	0.0124281	MS4A1	MS4A1	membrane spanning 4-domains A1 [Source:HGNC Symbol;Acc:HGNC:7315]
ENSG00000163564	347.274	0.817211	0.277004	0.000137001	0.0126921	PYHIN1	PYHIN1	pyrin and HIN domain family member 1 [Source:HGNC Symbol;Acc:HGNC:28894]
ENSG00000078237	646.092	0.700202	0.23562	0.000138934	0.0127936	TIGAR	TIGAR	TP53 induced glycolysis regulatory phosphatase [Source:HGNC Symbol;Acc:HGNC:1185]
ENSG00000165178	827.546	0.493269	0.158448	0.000140649	0.0128741	NCF1C	NCF1C	neutrophil cytosolic factor 1C (pseudogene) [Source:HGNC Symbol;Acc:HGNC:32523]
ENSG00000167261	535.77	-0.600183	0.198162	0.00014458	0.0131551	DPEP2	DPEP2	dipeptidase 2 [Source:HGNC Symbol;Acc:HGNC:23028]
ENSG00000221869	596.991	0.533485	0.175288	0.000154135	0.0139415	CEBPD	CEBPD	CCAAT enhancer binding protein delta [Source:HGNC Symbol;Acc:HGNC:1835]
ENSG00000130653	78.1545	-0.994831	0.348188	0.000157453	0.0141578	PNPLA7	PNPLA7	patatin like phospholipase domain containing 7 [Source:HGNC Symbol;Acc:HGNC:24768]
ENSG00000244879	275.82	-0.586963	0.196995	0.000172724	0.0154401	GABPB1-AS1	GABPB1-AS1	GABPB1 antisense RNA 1 [Source:HGNC Symbol;Acc:HGNC:44157]
ENSG00000162924	3233.97	0.392003	0.125483	0.000175809	0.0155342	REL	REL	REL proto-oncogene, NF-kB subunit [Source:HGNC Symbol;Acc:HGNC:9954]
ENSG00000293241	1049.92	0.371989	0.117078	0.000175209	0.0155342	GTF2IP4	GTF2IP4	general transcription factor IIi pseudogene 4 [Source:NCBI gene (formerly Entrezgene);Acc:100093631]
ENSG00000013810	1421.96	-0.552929	0.18584	0.000178561	0.0156867	TACC3	TACC3	transforming acidic coiled-coil containing protein 3 [Source:HGNC Symbol;Acc:HGNC:11524]
ENSG00000162337	78.4526	1.2445	0.457861	0.000179591	0.015687	LRP5	LRP5	LDL receptor related protein 5 [Source:HGNC Symbol;Acc:HGNC:6697]
ENSG00000163945	291.747	-0.733427	0.251538	0.00018296	0.0157119	UVSSA	UVSSA	UV stimulated scaffold protein A [Source:HGNC Symbol;Acc:HGNC:29304]
ENSG00000176533	102.933	-0.946412	0.338394	0.000181955	0.0157119	GNG7	GNG7	G protein subunit gamma 7 [Source:HGNC Symbol;Acc:HGNC:4410]
ENSG00000231889	66.1515	1.15396	0.413656	0.000182951	0.0157119	TRAF3IP2-AS1	TRAF3IP2-AS1	TRAF3IP2 antisense RNA 1 [Source:HGNC Symbol;Acc:HGNC:40005]
ENSG00000058335	10.7536	2.41851	0.888265	0.000184804	0.0157816	RASGRF1	RASGRF1	Ras protein specific guanine nucleotide releasing factor 1 [Source:HGNC Symbol;Acc:HGNC:9875]
ENSG00000166016	68.4806	1.00399	0.35592	0.000186105	0.0158045	ABTB2	ABTB2	ankyrin repeat and BTB domain containing 2 [Source:HGNC Symbol;Acc:HGNC:23842]
ENSG00000251546	49.0036	1.09606	0.394054	0.000188541	0.0159229	IGKV1D-39	IGKV1D-39	immunoglobulin kappa variable 1D-39 [Source:HGNC Symbol;Acc:HGNC:5756]
ENSG00000100796	2250.89	0.326297	0.102569	0.000193817	0.0162785	PPP4R3A	PPP4R3A	protein phosphatase 4 regulatory subunit 3A [Source:HGNC Symbol;Acc:HGNC:20219]
ENSG00000102032	165.52	-0.649587	0.225621	0.000205293	0.0171308	RENBP	RENBP	renin binding protein [Source:HGNC Symbol;Acc:HGNC:9959]
ENSG00000122687	248.222	0.584189	0.198689	0.000206207	0.0171308	MRM2	MRM2	mitochondrial rRNA methyltransferase 2 [Source:HGNC Symbol;Acc:HGNC:16352]
ENSG00000158941	1199.68	-0.571998	0.195858	0.000208157	0.0171994	CCAR2	CCAR2	cell cycle and apoptosis regulator 2 [Source:HGNC Symbol;Acc:HGNC:23360]
ENSG00000185215	12321.4	0.387017	0.125018	0.000213346	0.0175334	TNFAIP2	TNFAIP2	TNF alpha induced protein 2 [Source:HGNC Symbol;Acc:HGNC:11895]
ENSG00000078804	265.947	0.56341	0.194477	0.000221416	0.0180993	TP53INP2	TP53INP2	tumor protein p53 inducible nuclear protein 2 [Source:HGNC Symbol;Acc:HGNC:16104]
ENSG00000158481	53.1673	-1.05793	0.382461	0.000228066	0.0185437	CD1C	CD1C	CD1c molecule [Source:HGNC Symbol;Acc:HGNC:1636]
ENSG00000163171	1282.39	0.593586	0.204873	0.000230626	0.0186526	CDC42EP3	CDC42EP3	CDC42 effector protein 3 [Source:HGNC Symbol;Acc:HGNC:16943]
ENSG00000089060	713.326	-0.67052	0.239391	0.000233889	0.0188143	SLC8B1	SLC8B1	solute carrier family 8 member B1 [Source:HGNC Symbol;Acc:HGNC:26175]
ENSG00000153094	1185.41	0.418445	0.140709	0.000235087	0.0188143	BCL2L11	BCL2L11	BCL2 like 11 [Source:HGNC Symbol;Acc:HGNC:994]
ENSG00000124102	736.914	0.785985	0.286751	0.000251161	0.0199961	PI3	PI3	peptidase inhibitor 3 [Source:HGNC Symbol;Acc:HGNC:8947]
ENSG00000083799	3803.02	0.378239	0.124089	0.000255338	0.0202233	CYLD	CYLD	CYLD lysine 63 deubiquitinase [Source:HGNC Symbol;Acc:HGNC:2584]
ENSG00000064989	39.7335	1.3383	0.505818	0.000258106	0.0202332	CALCRL	CALCRL	calcitonin receptor like receptor [Source:HGNC Symbol;Acc:HGNC:16709]
ENSG00000100644	6721.18	0.515293	0.178483	0.00025811	0.0202332	HIF1A	HIF1A	hypoxia inducible factor 1 subunit alpha [Source:HGNC Symbol;Acc:HGNC:4910]
ENSG00000023892	1837.37	-0.514762	0.177752	0.000264444	0.0205193	DEF6	DEF6	DEF6 guanine nucleotide exchange factor [Source:HGNC Symbol;Acc:HGNC:2760]
ENSG00000099840	28.2178	1.47823	0.580306	0.000263168	0.0205193	IZUMO4	IZUMO4	IZUMO family member 4 [Source:HGNC Symbol;Acc:HGNC:26950]
ENSG00000102921	2584.58	0.478745	0.164269	0.000268976	0.0206612	N4BP1	N4BP1	NEDD4 binding protein 1 [Source:HGNC Symbol;Acc:HGNC:29850]
ENSG00000242076	19.9851	1.51921	0.564696	0.00026815	0.0206612	IGKV1-33	IGKV1-33	immunoglobulin kappa variable 1-33 [Source:HGNC Symbol;Acc:HGNC:5737]
ENSG00000116514	4569.16	0.381776	0.125892	0.000270447	0.0206703	RNF19B	RNF19B	ring finger protein 19B [Source:HGNC Symbol;Acc:HGNC:26886]
ENSG00000188483	116.205	1.32604	0.504617	0.000272686	0.0207377	IER5L	IER5L	immediate early response 5 like [Source:HGNC Symbol;Acc:HGNC:23679]
ENSG00000175591	797.053	0.38916	0.129058	0.000286156	0.0214421	P2RY2	P2RY2	purinergic receptor P2Y2 [Source:HGNC Symbol;Acc:HGNC:8541]
ENSG00000196975	164.087	0.555887	0.195965	0.000286106	0.0214421	ANXA4	ANXA4	annexin A4 [Source:HGNC Symbol;Acc:HGNC:542]
ENSG00000198604	2874.09	0.354125	0.116953	0.000285807	0.0214421	BAZ1A	BAZ1A	bromodomain adjacent to zinc finger domain 1A [Source:HGNC Symbol;Acc:HGNC:960]
ENSG00000226777	87.9307	-1.1494	0.446398	0.000289811	0.02161	FAM30A	FAM30A	family with sequence similarity 30 member A [Source:HGNC Symbol;Acc:HGNC:19955]
ENSG00000141560	148.547	-0.564733	0.200657	0.000299609	0.0221247	FN3KRP	FN3KRP	fructosamine 3 kinase related protein [Source:HGNC Symbol;Acc:HGNC:25700]
ENSG00000262074	24.0492	-1.47556	0.573833	0.000299168	0.0221247	SNORD3B-2	SNORD3B-2	small nucleolar RNA, C/D box 3B-2 [Source:HGNC Symbol;Acc:HGNC:33190]
ENSG00000162591	369.58	-0.729069	0.271628	0.000306919	0.0225556	MEGF6	MEGF6	multiple EGF like domains 6 [Source:HGNC Symbol;Acc:HGNC:3232]
ENSG00000125686	1495.2	0.387411	0.129881	0.000309426	0.022631	MED1	MED1	mediator complex subunit 1 [Source:HGNC Symbol;Acc:HGNC:9234]
ENSG00000072818	1352.62	-0.745675	0.280754	0.000315565	0.0228724	ACAP1	ACAP1	ArfGAP with coiled-coil, ankyrin repeat and PH domains 1 [Source:HGNC Symbol;Acc:HGNC:16467]
ENSG00000175727	1389.05	-0.404581	0.13469	0.000315719	0.0228724	MLXIP	MLXIP	MLX interacting protein [Source:HGNC Symbol;Acc:HGNC:17055]
ENSG00000012779	2322.21	0.385997	0.130739	0.000328359	0.0236759	ALOX5	ALOX5	arachidonate 5-lipoxygenase [Source:HGNC Symbol;Acc:HGNC:435]
ENSG00000255389	25.4947	1.34085	0.500041	0.000335052	0.0240451			chromosome 6 open reading frame 3
ENSG00000211592	793.159	0.75592	0.288401	0.000342493	0.0243992	IGKC	IGKC	immunoglobulin kappa constant [Source:HGNC Symbol;Acc:HGNC:5716]
ENSG00000285886	9.00751	-0.153788	0.3046	0.000343179	0.0243992	LOC124901671	LOC124901671	novel transcript
ENSG00000116191	310.252	-0.590893	0.215933	0.000347233	0.0245731	RALGPS2	RALGPS2	Ral GEF with PH domain and SH3 binding motif 2 [Source:HGNC Symbol;Acc:HGNC:30279]
ENSG00000102575	703.742	-0.510489	0.183008	0.00035574	0.0249442	ACP5	ACP5	acid phosphatase 5, tartrate resistant [Source:HGNC Symbol;Acc:HGNC:124]
ENSG00000262246	1181.24	-0.622464	0.228333	0.000354606	0.0249442	CORO7	CORO7	coronin 7 [Source:HGNC Symbol;Acc:HGNC:26161]
ENSG00000100429	260.449	-0.667256	0.251452	0.000364695	0.0254554	HDAC10	HDAC10	histone deacetylase 10 [Source:HGNC Symbol;Acc:HGNC:18128]
ENSG00000130787	837.368	-0.724632	0.27893	0.0003769	0.0259525	HIP1R	HIP1R	huntingtin interacting protein 1 related [Source:HGNC Symbol;Acc:HGNC:18415]
ENSG00000158457	353.956	0.497556	0.178142	0.000375476	0.0259525	TSPAN33	TSPAN33	tetraspanin 33 [Source:HGNC Symbol;Acc:HGNC:28743]
ENSG00000160013	61.9769	0.990642	0.383499	0.000378609	0.0259525	PTGIR	PTGIR	prostaglandin I2 receptor [Source:HGNC Symbol;Acc:HGNC:9602]
ENSG00000160613	1147.83	-0.707193	0.271215	0.000377935	0.0259525	PCSK7	PCSK7	proprotein convertase subtilisin/kexin type 7 [Source:HGNC Symbol;Acc:HGNC:8748]
ENSG00000159140	6934.62	0.376319	0.129468	0.000415891	0.0282684	SON	SON	SON DNA and RNA binding protein [Source:HGNC Symbol;Acc:HGNC:11183]
ENSG00000172159	68.8533	-0.861258	0.337119	0.000416093	0.0282684	FRMD3	FRMD3	FERM domain containing 3 [Source:HGNC Symbol;Acc:HGNC:24125]
ENSG00000181220	847.538	-0.535865	0.197221	0.000418349	0.0282959	ZNF746	ZNF746	zinc finger protein 746 [Source:HGNC Symbol;Acc:HGNC:21948]
ENSG00000118503	6349.66	0.414569	0.147329	0.000425938	0.0286096	TNFAIP3	TNFAIP3	TNF alpha induced protein 3 [Source:HGNC Symbol;Acc:HGNC:11896]
ENSG00000185513	62.3342	-0.777272	0.301975	0.000427363	0.0286096	L3MBTL1	L3MBTL1	L3MBTL histone methyl-lysine binding protein 1 [Source:HGNC Symbol;Acc:HGNC:15905]
ENSG00000285744	7.41681	2.89621	1.08058	0.000428601	0.0286096	MITA1	MITA1	metabolism induced tumor activator 1 [Source:HGNC Symbol;Acc:HGNC:56733]
ENSG00000197077	532.804	0.34628	0.118335	0.000432253	0.0287279	KIAA1671	KIAA1671	KIAA1671 [Source:HGNC Symbol;Acc:HGNC:29345]
ENSG00000166046	734.296	-0.290482	0.0954507	0.000443807	0.0293681	TCP11L2	TCP11L2	t-complex 11 like 2 [Source:HGNC Symbol;Acc:HGNC:28627]
ENSG00000169762	444.992	-0.382269	0.133477	0.000446355	0.0294094	TAPT1	TAPT1	transmembrane anterior posterior transformation 1 [Source:HGNC Symbol;Acc:HGNC:26887]
ENSG00000131323	905.655	0.642604	0.247077	0.000453305	0.0297392	TRAF3	TRAF3	TNF receptor associated factor 3 [Source:HGNC Symbol;Acc:HGNC:12033]
ENSG00000075651	81.1513	0.88463	0.353201	0.00045961	0.0300239	PLD1	PLD1	phospholipase D1 [Source:HGNC Symbol;Acc:HGNC:9067]
ENSG00000067064	634.298	0.47245	0.172915	0.000469043	0.0305097	IDI1	IDI1	isopentenyl-diphosphate delta isomerase 1 [Source:HGNC Symbol;Acc:HGNC:5387]
ENSG00000122299	1165.23	0.512475	0.191637	0.000480853	0.0311454	ZC3H7A	ZC3H7A	zinc finger CCCH-type containing 7A [Source:HGNC Symbol;Acc:HGNC:30959]
ENSG00000145012	1165.4	0.435987	0.157961	0.000483813	0.0312049	LPP	LPP	LIM domain containing preferred translocation partner in lipoma [Source:HGNC Symbol;Acc:HGNC:6679]
ENSG00000106952	848.828	0.751617	0.303176	0.000493527	0.0316977	TNFSF8	TNFSF8	TNF superfamily member 8 [Source:HGNC Symbol;Acc:HGNC:11938]
ENSG00000160953	253.709	-0.857173	0.354665	0.000511098	0.0326889	PWWP3A	PWWP3A	PWWP domain containing 3A, DNA repair factor [Source:HGNC Symbol;Acc:HGNC:29641]
ENSG00000139567	12.7337	-1.73482	0.722815	0.000524451	0.0334032	ACVRL1	ACVRL1	activin A receptor like type 1 [Source:HGNC Symbol;Acc:HGNC:175]
ENSG00000171608	4480.7	-0.475326	0.179027	0.000560435	0.0355469	PIK3CD	PIK3CD	phosphatidylinositol-4,5-bisphosphate 3-kinase catalytic subunit delta [Source:HGNC Symbol;Acc:HGNC:8977]
ENSG00000101773	167.445	0.58412	0.227395	0.000572914	0.0361883	RBBP8	RBBP8	RB binding protein 8, endonuclease [Source:HGNC Symbol;Acc:HGNC:9891]
ENSG00000196705	348.888	-0.752804	0.311409	0.00057984	0.0364751	ZNF431	ZNF431	zinc finger protein 431 [Source:HGNC Symbol;Acc:HGNC:20809]
ENSG00000275302	261.977	0.856749	0.357575	0.000583743	0.03657	CCL4	CCL4	C-C motif chemokine ligand 4 [Source:HGNC Symbol;Acc:HGNC:10630]
ENSG00000114745	257.915	-0.457801	0.17095	0.000587996	0.0366861	GORASP1	GORASP1	golgi reassembly stacking protein 1 [Source:HGNC Symbol;Acc:HGNC:16769]
ENSG00000157181	177.403	0.606193	0.242068	0.00061972	0.0385083	ODR4	ODR4	odr-4 GPCR localization factor homolog [Source:HGNC Symbol;Acc:HGNC:24299]
ENSG00000104320	1425.37	0.706315	0.293531	0.000648769	0.0401501	NBN	NBN	nibrin [Source:HGNC Symbol;Acc:HGNC:7652]
ENSG00000157734	58.6301	-0.975462	0.431388	0.0006785	0.0414862	SNX22	SNX22	sorting nexin 22 [Source:HGNC Symbol;Acc:HGNC:16315]
ENSG00000173334	1004.11	0.452886	0.172928	0.00067595	0.0414862	TRIB1	TRIB1	tribbles pseudokinase 1 [Source:HGNC Symbol;Acc:HGNC:16891]
ENSG00000238227	450.632	0.440233	0.166424	0.000674297	0.0414862	TMEM250	TMEM250	transmembrane protein 250 [Source:HGNC Symbol;Acc:HGNC:31009]
ENSG00000125457	163.056	-0.571581	0.229069	0.000710206	0.0432518	MIF4GD	MIF4GD	MIF4G domain containing [Source:HGNC Symbol;Acc:HGNC:24030]
ENSG00000119787	380.77	0.466147	0.182015	0.000739003	0.0448014	ATL2	ATL2	atlastin GTPase 2 [Source:HGNC Symbol;Acc:HGNC:24047]
ENSG00000166707	50.1533	-1.37007	0.646437	0.000741512	0.0448014	ZCCHC18	ZCCHC18	zinc finger CCHC-type containing 18 [Source:HGNC Symbol;Acc:HGNC:32459]
ENSG00000158470	1449.43	0.530319	0.215242	0.000772968	0.0465181	B4GALT5	B4GALT5	beta-1,4-galactosyltransferase 5 [Source:HGNC Symbol;Acc:HGNC:928]
ENSG00000057657	1407.29	0.398292	0.152683	0.000779082	0.0467022	PRDM1	PRDM1	PR/SET domain 1 [Source:HGNC Symbol;Acc:HGNC:9346]
ENSG00000131697	186.147	-0.575067	0.234631	0.000787295	0.0468272	NPHP4	NPHP4	nephrocystin 4 [Source:HGNC Symbol;Acc:HGNC:19104]
ENSG00000204256	5310.75	0.298811	0.106045	0.00078532	0.0468272	BRD2	BRD2	bromodomain containing 2 [Source:HGNC Symbol;Acc:HGNC:1103]
ENSG00000171522	1014.72	0.299249	0.10636	0.000790728	0.0468491	PTGER4	PTGER4	prostaglandin E receptor 4 [Source:HGNC Symbol;Acc:HGNC:9596]
ENSG00000225032	16.2048	-1.40893	0.636004	0.000794921	0.0469157	LOC102723566	LOC102723566	novel transcript
ENSG00000100023	495.262	-0.368021	0.137538	0.000821951	0.0480192	PPIL2	PPIL2	peptidylprolyl isomerase like 2 [Source:HGNC Symbol;Acc:HGNC:9261]
ENSG00000136490	2483.46	-0.369853	0.13909	0.000832467	0.0480192	LIMD2	LIMD2	LIM domain containing 2 [Source:HGNC Symbol;Acc:HGNC:28142]
ENSG00000161204	436.77	-0.459356	0.179828	0.000828891	0.0480192	ABCF3	ABCF3	ATP binding cassette subfamily F member 3 [Source:HGNC Symbol;Acc:HGNC:72]
ENSG00000171657	57.6538	0.942648	0.407349	0.000824698	0.0480192	GPR82	GPR82	G protein-coupled receptor 82 [Source:HGNC Symbol;Acc:HGNC:4533]
ENSG00000179295	1195.69	0.319298	0.115287	0.000831017	0.0480192	PTPN11	PTPN11	protein tyrosine phosphatase non-receptor type 11 [Source:HGNC Symbol;Acc:HGNC:9644]
ENSG00000286075	260.32	0.455364	0.178414	0.000824826	0.0480192	SMIM10L3	SMIM10L3	small integral membrane protein 10 like 3 [Source:HGNC Symbol;Acc:HGNC:56768]
ENSG00000105516	132.838	-0.603141	0.251801	0.000839072	0.0482183	DBP	DBP	D-box binding PAR bZIP transcription factor [Source:HGNC Symbol;Acc:HGNC:2697]
ENSG00000146192	287.819	-0.553618	0.229095	0.000845988	0.0482529	FGD2	FGD2	FYVE, RhoGEF and PH domain containing 2 [Source:HGNC Symbol;Acc:HGNC:3664]
ENSG00000278318	10.8394	2.05518	0.954167	0.000845867	0.0482529	ZNF229	ZNF229	zinc finger protein 229 [Source:HGNC Symbol;Acc:HGNC:13022]
ENSG00000100368	8506.96	0.306401	0.109468	0.000857083	0.0485236	CSF2RB	CSF2RB	colony stimulating factor 2 receptor subunit beta [Source:HGNC Symbol;Acc:HGNC:2436]
ENSG00000181274	999.559	-0.337756	0.125449	0.000855263	0.0485236	FRAT2	FRAT2	FRAT regulator of WNT signaling pathway 2 [Source:HGNC Symbol;Acc:HGNC:16048]
ENSG00000198625	1823.09	-0.406776	0.155733	0.000864185	0.0487451	MDM4	MDM4	MDM4 regulator of p53 [Source:HGNC Symbol;Acc:HGNC:6974]
ENSG00000136997	186.904	-0.647544	0.281401	0.000867674	0.048762	MYC	MYC	MYC proto-oncogene, bHLH transcription factor [Source:HGNC Symbol;Acc:HGNC:7553]
ENSG00000134250	7250.33	-0.416702	0.162765	0.000871575	0.0488018	NOTCH2	NOTCH2	notch receptor 2 [Source:HGNC Symbol;Acc:HGNC:7882]
ENSG00000120137	1717.68	0.597455	0.250986	0.000893069	0.0498228	PANK3	PANK3	pantothenate kinase 3 [Source:HGNC Symbol;Acc:HGNC:19365]

## Sheet: 4Gy 6h
id	baseMean	log2FoldChange	lfcSE	pvalue	padj	SYMBOL	gene_name	description
ENSG00000161513	274.323	4.45469	0.278452	1.4635e-57	2.15617e-53	FDXR	FDXR	ferredoxin reductase [Source:HGNC Symbol;Acc:HGNC:3642]
ENSG00000181026	1120.92	3.65677	0.250952	1.15225e-49	8.48808e-46	AEN	AEN	apoptosis enhancing nuclease [Source:HGNC Symbol;Acc:HGNC:25722]
ENSG00000054148	223.043	2.56583	0.182894	4.10567e-46	2.01629e-42	PHPT1	PHPT1	phosphohistidine phosphatase 1 [Source:HGNC Symbol;Acc:HGNC:30033]
ENSG00000134574	767.79	3.05883	0.260238	2.51252e-33	9.25423e-30	DDB2	DDB2	damage specific DNA binding protein 2 [Source:HGNC Symbol;Acc:HGNC:2718]
ENSG00000124762	2278.84	2.80314	0.23502	3.67673e-33	1.08339e-29	CDKN1A	CDKN1A	cyclin dependent kinase inhibitor 1A [Source:HGNC Symbol;Acc:HGNC:1784]
ENSG00000132646	640.833	2.77821	0.254029	1.96807e-29	4.83261e-26	PCNA	PCNA	proliferating cell nuclear antigen [Source:HGNC Symbol;Acc:HGNC:8729]
ENSG00000154767	1403.43	1.35171	0.123571	4.13741e-29	8.70807e-26	XPC	XPC	XPC complex subunit, DNA damage recognition and repair factor [Source:HGNC Symbol;Acc:HGNC:12816]
ENSG00000112149	797.38	2.63714	0.250183	6.46906e-28	1.19136e-24	CD83	CD83	CD83 molecule [Source:HGNC Symbol;Acc:HGNC:1703]
ENSG00000185088	739.848	2.99078	0.299953	2.27507e-25	3.72429e-22	RPS27L	RPS27L	ribosomal protein S27 like [Source:HGNC Symbol;Acc:HGNC:18476]
ENSG00000135679	4407.18	2.16673	0.233824	3.63775e-22	5.3595e-19	MDM2	MDM2	MDM2 proto-oncogene [Source:HGNC Symbol;Acc:HGNC:6973]
ENSG00000196092	636.22	1.76505	0.205659	4.20989e-19	5.63857e-16	PAX5	PAX5	paired box 5 [Source:HGNC Symbol;Acc:HGNC:8619]
ENSG00000132274	3630.72	0.935284	0.113544	1.11896e-17	1.3738e-14	TRIM22	TRIM22	tripartite motif containing 22 [Source:HGNC Symbol;Acc:HGNC:16379]
ENSG00000174307	64.9911	5.82448	0.700398	1.57851e-17	1.78894e-14	PHLDA3	PHLDA3	pleckstrin homology like domain family A member 3 [Source:HGNC Symbol;Acc:HGNC:8934]
ENSG00000105327	483.271	1.8542	0.230923	3.18348e-17	3.35016e-14	BBC3	BBC3	BCL2 binding component 3 [Source:HGNC Symbol;Acc:HGNC:17868]
ENSG00000249859	320.071	1.55217	0.196726	1.60538e-16	1.5768e-13	PVT1	PVT1	Pvt1 oncogene [Source:HGNC Symbol;Acc:HGNC:9709]
ENSG00000170855	198.885	2.26253	0.29129	2.90153e-16	2.67177e-13	TRIAP1	TRIAP1	TP53 regulated inhibitor of apoptosis 1 [Source:HGNC Symbol;Acc:HGNC:26937]
ENSG00000080546	485.999	1.20075	0.155158	4.70811e-16	4.08027e-13	SESN1	SESN1	sestrin 1 [Source:HGNC Symbol;Acc:HGNC:21595]
ENSG00000172667	961.645	1.60376	0.208181	5.15435e-16	4.21884e-13	ZMAT3	ZMAT3	zinc finger matrin-type 3 [Source:HGNC Symbol;Acc:HGNC:29983]
ENSG00000104921	179.454	2.59694	0.336105	8.44905e-16	6.55157e-13	FCER2	FCER2	Fc epsilon receptor II [Source:HGNC Symbol;Acc:HGNC:3612]
ENSG00000112249	1145.88	1.22628	0.161476	1.63555e-15	1.20483e-12	ASCC3	ASCC3	activating signal cointegrator 1 complex subunit 3 [Source:HGNC Symbol;Acc:HGNC:18697]
ENSG00000244509	1194.11	0.824064	0.109558	3.69772e-15	2.59422e-12	APOBEC3C	APOBEC3C	apolipoprotein B mRNA editing enzyme catalytic subunit 3C [Source:HGNC Symbol;Acc:HGNC:17353]
ENSG00000107796	94.8615	2.06814	0.280246	6.22336e-15	4.09365e-12	ACTA2	ACTA2	actin alpha 2, smooth muscle [Source:HGNC Symbol;Acc:HGNC:130]
ENSG00000173530	241.943	1.32182	0.17824	6.39068e-15	4.09365e-12	TNFRSF10D	TNFRSF10D	TNF receptor superfamily member 10d [Source:HGNC Symbol;Acc:HGNC:11907]
ENSG00000026103	802.859	1.50818	0.206833	1.3186e-14	8.09457e-12	FAS	FAS	Fas cell surface death receptor [Source:HGNC Symbol;Acc:HGNC:11920]
ENSG00000120278	340.761	1.16067	0.163006	6.10751e-14	3.59928e-11	PLEKHG1	PLEKHG1	pleckstrin homology and RhoGEF domain containing G1 [Source:HGNC Symbol;Acc:HGNC:20884]
ENSG00000113328	1428.7	0.946384	0.135186	1.53088e-13	8.67478e-11	CCNG1	CCNG1	cyclin G1 [Source:HGNC Symbol;Acc:HGNC:1592]
ENSG00000167196	264.159	1.46204	0.212971	3.41655e-13	1.8643e-10	FBXO22	FBXO22	F-box protein 22 [Source:HGNC Symbol;Acc:HGNC:13593]
ENSG00000196839	644.656	1.13082	0.168391	8.45933e-13	4.45112e-10	ADA	ADA	adenosine deaminase [Source:HGNC Symbol;Acc:HGNC:186]
ENSG00000071054	3434.16	0.697226	0.103445	1.14693e-12	5.45089e-10	MAP4K4	MAP4K4	mitogen-activated protein kinase kinase kinase kinase 4 [Source:HGNC Symbol;Acc:HGNC:6866]
ENSG00000125726	39.1608	3.03326	0.44285	1.12069e-12	5.45089e-10	CD70	CD70	CD70 molecule [Source:HGNC Symbol;Acc:HGNC:11937]
ENSG00000167483	101.035	-2.58363	0.38924	1.09016e-12	5.45089e-10	NIBAN3	NIBAN3	niban apoptosis regulator 3 [Source:HGNC Symbol;Acc:HGNC:24130]
ENSG00000164236	380.397	1.87771	0.287722	2.60778e-12	1.20064e-09	ANKRD33B	ANKRD33B	ankyrin repeat domain 33B [Source:HGNC Symbol;Acc:HGNC:35240]
ENSG00000134247	660.413	0.897731	0.141408	1.43613e-11	6.41169e-09	PTGFRN	PTGFRN	prostaglandin F2 receptor inhibitor [Source:HGNC Symbol;Acc:HGNC:9601]
ENSG00000163947	1869.97	0.968487	0.156137	2.65474e-11	1.15036e-08	ARHGEF3	ARHGEF3	Rho guanine nucleotide exchange factor 3 [Source:HGNC Symbol;Acc:HGNC:683]
ENSG00000136048	434.009	1.54332	0.252599	4.25908e-11	1.79283e-08	DRAM1	DRAM1	DNA damage regulated autophagy modulator 1 [Source:HGNC Symbol;Acc:HGNC:25645]
ENSG00000120889	2033.76	0.987013	0.161998	5.89206e-11	2.41133e-08	TNFRSF10B	TNFRSF10B	TNF receptor superfamily member 10b [Source:HGNC Symbol;Acc:HGNC:11905]
ENSG00000121594	39.4218	3.26581	0.543145	1.01363e-10	4.03615e-08	CD80	CD80	CD80 molecule [Source:HGNC Symbol;Acc:HGNC:1700]
ENSG00000228526	28.9504	4.13142	0.674199	2.58645e-10	1.0028e-07	MIR34AHG	MIR34AHG	MIR34A host gene [Source:HGNC Symbol;Acc:HGNC:51913]
ENSG00000160856	232.596	1.26522	0.219211	4.13084e-10	1.56051e-07	FCRL3	FCRL3	Fc receptor like 3 [Source:HGNC Symbol;Acc:HGNC:18506]
ENSG00000126003	1125.51	1.17622	0.20469	4.90183e-10	1.80547e-07	PLAGL2	PLAGL2	PLAG1 like zinc finger 2 [Source:HGNC Symbol;Acc:HGNC:9047]
ENSG00000105246	40.65	7.58502	1.42508	6.81532e-10	2.44903e-07	EBI3	EBI3	Epstein-Barr virus induced 3 [Source:HGNC Symbol;Acc:HGNC:3129]
ENSG00000159958	322.627	-1.12886	0.204408	1.58504e-09	5.5601e-07	TNFRSF13C	TNFRSF13C	TNF receptor superfamily member 13C [Source:HGNC Symbol;Acc:HGNC:17755]
ENSG00000275342	355.704	0.889435	0.159387	1.65424e-09	5.66788e-07	PRAG1	PRAG1	PEAK1 related, kinase-activating pseudokinase 1 [Source:HGNC Symbol;Acc:HGNC:25438]
ENSG00000104856	477.726	1.47146	0.268015	1.78314e-09	5.97068e-07	RELB	RELB	RELB proto-oncogene, NF-kB subunit [Source:HGNC Symbol;Acc:HGNC:9956]
ENSG00000136003	678.189	0.768065	0.13876	2.00624e-09	6.56844e-07	ISCU	ISCU	iron-sulfur cluster assembly enzyme [Source:HGNC Symbol;Acc:HGNC:29882]
ENSG00000162772	101.207	1.90833	0.353932	3.15996e-09	1.01208e-06	ATF3	ATF3	activating transcription factor 3 [Source:HGNC Symbol;Acc:HGNC:785]
ENSG00000112697	3745.42	1.66387	0.31734	4.62679e-09	1.45035e-06	TMEM30A	TMEM30A	transmembrane protein 30A [Source:HGNC Symbol;Acc:HGNC:16667]
ENSG00000175216	634.91	0.779707	0.145305	5.30477e-09	1.62823e-06	CKAP5	CKAP5	cytoskeleton associated protein 5 [Source:HGNC Symbol;Acc:HGNC:28959]
ENSG00000109320	2515.06	0.880857	0.164911	5.71237e-09	1.71756e-06	NFKB1	NFKB1	nuclear factor kappa B subunit 1 [Source:HGNC Symbol;Acc:HGNC:7794]
ENSG00000149547	317.845	1.01165	0.192122	7.61351e-09	2.2434e-06	EI24	EI24	EI24 autophagy associated transmembrane protein [Source:HGNC Symbol;Acc:HGNC:13276]
ENSG00000171791	550.536	0.696072	0.131354	8.30154e-09	2.39817e-06	BCL2	BCL2	BCL2 apoptosis regulator [Source:HGNC Symbol;Acc:HGNC:990]
ENSG00000131080	29.3417	6.4699	1.259	1.37617e-08	3.89907e-06	EDA2R	EDA2R	ectodysplasin A2 receptor [Source:HGNC Symbol;Acc:HGNC:17756]
ENSG00000277443	3608.84	1.17117	0.229653	1.50071e-08	4.1717e-06	MARCKS	MARCKS	myristoylated alanine rich protein kinase C substrate [Source:HGNC Symbol;Acc:HGNC:6759]
ENSG00000171992	37.7406	2.22849	0.446225	2.13965e-08	5.83769e-06	SYNPO	SYNPO	synaptopodin [Source:HGNC Symbol;Acc:HGNC:30672]
ENSG00000130513	16.4762	4.07273	0.779593	2.44454e-08	6.54826e-06	GDF15	GDF15	growth differentiation factor 15 [Source:HGNC Symbol;Acc:HGNC:30142]
ENSG00000134460	53.1035	1.9585	0.395292	3.48546e-08	9.16987e-06	IL2RA	IL2RA	interleukin 2 receptor subunit alpha [Source:HGNC Symbol;Acc:HGNC:6008]
ENSG00000167992	17.7157	4.35688	0.893892	3.8886e-08	1.0051e-05	VWCE	VWCE	von Willebrand factor C and EGF domains [Source:HGNC Symbol;Acc:HGNC:26487]
ENSG00000116717	152.884	1.23077	0.24987	4.12709e-08	1.04835e-05	GADD45A	GADD45A	growth arrest and DNA damage inducible alpha [Source:HGNC Symbol;Acc:HGNC:4095]
ENSG00000179583	676.293	-0.676424	0.134969	4.24406e-08	1.05979e-05	CIITA	CIITA	class II major histocompatibility complex transactivator [Source:HGNC Symbol;Acc:HGNC:7067]
ENSG00000140807	561.553	-1.01964	0.209638	5.94016e-08	1.45861e-05	NKD1	NKD1	NKD inhibitor of WNT signaling pathway 1 [Source:HGNC Symbol;Acc:HGNC:17045]
ENSG00000141753	146.794	1.52494	0.313944	6.09918e-08	1.4731e-05	IGFBP4	IGFBP4	insulin like growth factor binding protein 4 [Source:HGNC Symbol;Acc:HGNC:5473]
ENSG00000105369	348.807	-0.901608	0.184898	6.26361e-08	1.48842e-05	CD79A	CD79A	CD79a molecule [Source:HGNC Symbol;Acc:HGNC:1698]
ENSG00000170734	672.449	1.32736	0.281146	8.36763e-08	1.95683e-05	POLH	POLH	DNA polymerase eta [Source:HGNC Symbol;Acc:HGNC:9181]
ENSG00000087088	1023.15	1.24922	0.264259	9.08834e-08	2.08913e-05	BAX	BAX	BCL2 associated X, apoptosis regulator [Source:HGNC Symbol;Acc:HGNC:959]
ENSG00000259753	35.4167	-0.00278006	0.179971	9.21697e-08	2.08913e-05			novel protein
ENSG00000124181	1062.47	-0.78829	0.162804	9.46814e-08	2.11355e-05	PLCG1	PLCG1	phospholipase C gamma 1 [Source:HGNC Symbol;Acc:HGNC:9065]
ENSG00000234883	43.9007	3.18083	0.701226	1.2217e-07	2.68647e-05	MIR155HG	MIR155HG	MIR155 host gene [Source:HGNC Symbol;Acc:HGNC:35460]
ENSG00000103365	2541.92	-0.466883	0.0954499	1.26589e-07	2.74269e-05	GGA2	GGA2	golgi associated, gamma adaptin ear containing, ARF binding protein 2 [Source:HGNC Symbol;Acc:HGNC:16064]
ENSG00000078237	646.092	1.06222	0.225297	1.28774e-07	2.74961e-05	TIGAR	TIGAR	TP53 induced glycolysis regulatory phosphatase [Source:HGNC Symbol;Acc:HGNC:1185]
ENSG00000123610	266.608	2.9157	0.644581	1.39094e-07	2.92753e-05	TNFAIP6	TNFAIP6	TNF alpha induced protein 6 [Source:HGNC Symbol;Acc:HGNC:11898]
ENSG00000177076	69.6862	1.35752	0.290502	1.48156e-07	3.07434e-05	ACER2	ACER2	alkaline ceramidase 2 [Source:HGNC Symbol;Acc:HGNC:23675]
ENSG00000162783	936.92	1.07822	0.233624	1.8927e-07	3.87294e-05	IER5	IER5	immediate early response 5 [Source:HGNC Symbol;Acc:HGNC:5393]
ENSG00000124102	736.914	1.23977	0.270464	1.95414e-07	3.94387e-05	PI3	PI3	peptidase inhibitor 3 [Source:HGNC Symbol;Acc:HGNC:8947]
ENSG00000095951	1280.02	0.752827	0.162462	2.12221e-07	4.22521e-05	HIVEP1	HIVEP1	HIVEP zinc finger 1 [Source:HGNC Symbol;Acc:HGNC:4920]
ENSG00000277632	46.4134	2.33689	0.510906	2.16037e-07	4.24382e-05	CCL3	CCL3	C-C motif chemokine ligand 3 [Source:HGNC Symbol;Acc:HGNC:10627]
ENSG00000291144	255.293	0.831414	0.181291	3.00149e-07	5.81855e-05			novel transcript
ENSG00000158457	353.956	0.783203	0.171594	3.30178e-07	6.31755e-05	TSPAN33	TSPAN33	tetraspanin 33 [Source:HGNC Symbol;Acc:HGNC:28743]
ENSG00000113758	152.406	-1.31408	0.295305	3.61016e-07	6.81904e-05	DBN1	DBN1	drebrin 1 [Source:HGNC Symbol;Acc:HGNC:2695]
ENSG00000101017	181.783	1.22758	0.27866	4.54427e-07	8.47477e-05	CD40	CD40	CD40 molecule [Source:HGNC Symbol;Acc:HGNC:11919]
ENSG00000145365	292.819	1.10966	0.252348	5.02475e-07	9.25371e-05	TIFA	TIFA	TRAF interacting protein with forkhead associated domain [Source:HGNC Symbol;Acc:HGNC:19075]
ENSG00000162734	1183.84	0.88097	0.19956	5.42682e-07	9.79214e-05	PEA15	PEA15	proliferation and apoptosis adaptor protein 15 [Source:HGNC Symbol;Acc:HGNC:8822]
ENSG00000289047	184.963	0.800961	0.180085	5.45005e-07	9.79214e-05	LOC100294145	LOC100294145	novel transcript
ENSG00000118515	648.896	0.582472	0.128956	5.63392e-07	0.000100005	SGK1	SGK1	serum/glucocorticoid regulated kinase 1 [Source:HGNC Symbol;Acc:HGNC:10810]
ENSG00000069399	690.192	1.09054	0.250566	6.18283e-07	0.000108442	BCL3	BCL3	BCL3 transcription coactivator [Source:HGNC Symbol;Acc:HGNC:998]
ENSG00000123700	749.395	1.11281	0.25683	7.18926e-07	0.000124611	KCNJ2	KCNJ2	potassium inwardly rectifying channel subfamily J member 2 [Source:HGNC Symbol;Acc:HGNC:6263]
ENSG00000117586	141.694	1.1135	0.25753	7.48904e-07	0.00012717	TNFSF4	TNFSF4	TNF superfamily member 4 [Source:HGNC Symbol;Acc:HGNC:11934]
ENSG00000171236	1238	1.01527	0.233865	7.50952e-07	0.00012717	LRG1	LRG1	leucine rich alpha-2-glycoprotein 1 [Source:HGNC Symbol;Acc:HGNC:29480]
ENSG00000077150	1495.29	1.05012	0.242035	8.41864e-07	0.000140945	NFKB2	NFKB2	nuclear factor kappa B subunit 2 [Source:HGNC Symbol;Acc:HGNC:7795]
ENSG00000137500	229.172	0.746076	0.170803	9.17665e-07	0.00015191	CCDC90B	CCDC90B	coiled-coil domain containing 90B [Source:HGNC Symbol;Acc:HGNC:28108]
ENSG00000276070	294.201	1.57118	0.37831	9.53103e-07	0.000156023	CCL4L2	CCL4L2	C-C motif chemokine ligand 4 like 2 [Source:HGNC Symbol;Acc:HGNC:24066]
ENSG00000189057	21.4524	-2.46797	0.583932	9.73169e-07	0.000157557	FAM111B	FAM111B	FAM111 trypsin like peptidase B [Source:HGNC Symbol;Acc:HGNC:24200]
ENSG00000108639	877.12	0.85595	0.199249	1.00594e-06	0.000161093	SYNGR2	SYNGR2	synaptogyrin 2 [Source:HGNC Symbol;Acc:HGNC:11499]
ENSG00000112245	1446.49	0.948332	0.223315	1.06541e-06	0.000168782	PTP4A1	PTP4A1	protein tyrosine phosphatase 4A1 [Source:HGNC Symbol;Acc:HGNC:9634]
ENSG00000149557	28.268	2.86041	0.692482	1.09783e-06	0.000172068	FEZ1	FEZ1	fasciculation and elongation protein zeta 1 [Source:HGNC Symbol;Acc:HGNC:3659]
ENSG00000144320	330.839	0.971967	0.229548	1.2018e-06	0.00018638	LNPK	LNPK	lunapark, ER junction formation factor [Source:HGNC Symbol;Acc:HGNC:21610]
ENSG00000141682	419.35	0.718499	0.16821	1.41787e-06	0.000217599	PMAIP1	PMAIP1	phorbol-12-myristate-13-acetate-induced protein 1 [Source:HGNC Symbol;Acc:HGNC:9108]
ENSG00000137265	396.213	0.860557	0.203972	1.53155e-06	0.000230249	IRF4	IRF4	interferon regulatory factor 4 [Source:HGNC Symbol;Acc:HGNC:6119]
ENSG00000285238	38.3344	-0.0037533	0.179997	1.51807e-06	0.000230249			novel transcript
ENSG00000009413	1466.88	0.95395	0.22937	1.63049e-06	0.000242647	REV3L	REV3L	REV3 like, DNA directed polymerase zeta catalytic subunit [Source:HGNC Symbol;Acc:HGNC:9968]
ENSG00000102921	2584.58	0.677006	0.159864	1.66143e-06	0.000244779	N4BP1	N4BP1	NEDD4 binding protein 1 [Source:HGNC Symbol;Acc:HGNC:29850]
ENSG00000082438	146.174	1.80509	0.445712	1.84519e-06	0.000269161	COBLL1	COBLL1	cordon-bleu WH2 repeat protein like 1 [Source:HGNC Symbol;Acc:HGNC:23571]
ENSG00000013810	1421.96	-0.75118	0.181123	1.9926e-06	0.000287813	TACC3	TACC3	transforming acidic coiled-coil containing protein 3 [Source:HGNC Symbol;Acc:HGNC:11524]
ENSG00000172216	2179.56	0.536261	0.126208	2.03004e-06	0.000290374	CEBPB	CEBPB	CCAAT enhancer binding protein beta [Source:HGNC Symbol;Acc:HGNC:1834]
ENSG00000069424	2457.25	-0.502101	0.11825	2.33004e-06	0.000330082	KCNAB2	KCNAB2	potassium voltage-gated channel subfamily A regulatory beta subunit 2 [Source:HGNC Symbol;Acc:HGNC:6229]
ENSG00000101337	1170.16	0.478544	0.1126	2.46914e-06	0.000346456	TM9SF4	TM9SF4	transmembrane 9 superfamily member 4 [Source:HGNC Symbol;Acc:HGNC:30797]
ENSG00000160593	2629.14	-0.453139	0.106432	2.55456e-06	0.00035506	JAML	JAML	junction adhesion molecule like [Source:HGNC Symbol;Acc:HGNC:19084]
ENSG00000179388	27.1553	2.51507	0.641866	2.58667e-06	0.000356162	EGR3	EGR3	early growth response 3 [Source:HGNC Symbol;Acc:HGNC:3240]
ENSG00000166016	68.4806	1.35538	0.33554	2.68441e-06	0.000366198	ABTB2	ABTB2	ankyrin repeat and BTB domain containing 2 [Source:HGNC Symbol;Acc:HGNC:23842]
ENSG00000125538	566.174	0.770832	0.18989	2.78926e-06	0.000377011	IL1B	IL1B	interleukin 1 beta [Source:HGNC Symbol;Acc:HGNC:5992]
ENSG00000293550	74.4876	-1.35994	0.339577	2.82257e-06	0.000378045			novel transcript
ENSG00000106266	148.184	1.44554	0.366132	3.43879e-06	0.000456429	SNX8	SNX8	sorting nexin 8 [Source:HGNC Symbol;Acc:HGNC:14972]
ENSG00000183323	289.49	-0.719431	0.178009	3.55088e-06	0.000467099	CCDC125	CCDC125	coiled-coil domain containing 125 [Source:HGNC Symbol;Acc:HGNC:28924]
ENSG00000156599	1308.51	0.625736	0.153988	3.59981e-06	0.000469345	ZDHHC5	ZDHHC5	zinc finger DHHC-type palmitoyltransferase 5 [Source:HGNC Symbol;Acc:HGNC:18472]
ENSG00000156170	104.669	1.21597	0.308633	3.63676e-06	0.000470003	NDUFAF6	NDUFAF6	NADH:ubiquinone oxidoreductase complex assembly factor 6 [Source:HGNC Symbol;Acc:HGNC:28625]
ENSG00000128815	1256.75	-0.633588	0.157624	4.31101e-06	0.000552297	WDFY4	WDFY4	WDFY family member 4 [Source:HGNC Symbol;Acc:HGNC:29323]
ENSG00000105011	100.267	1.07361	0.276011	4.87764e-06	0.000619502	ASF1B	ASF1B	anti-silencing function 1B histone chaperone [Source:HGNC Symbol;Acc:HGNC:20996]
ENSG00000285446	14.523	-0.00395105	0.180011	5.09083e-06	0.000641053			novel protein
ENSG00000116514	4569.16	0.500177	0.124214	5.27374e-06	0.000658457	RNF19B	RNF19B	ring finger protein 19B [Source:HGNC Symbol;Acc:HGNC:26886]
ENSG00000256664	103.682	1.87911	0.510452	5.32395e-06	0.000659141			ribosomal L24 domain containing 1 (RSL24D1) pseudogene
ENSG00000005206	254.132	-0.950019	0.246592	5.96133e-06	0.000731903	SPPL2B	SPPL2B	signal peptide peptidase like 2B [Source:HGNC Symbol;Acc:HGNC:30627]
ENSG00000023445	2664.33	1.04653	0.275408	6.13961e-06	0.00074756	BIRC3	BIRC3	baculoviral IAP repeat containing 3 [Source:HGNC Symbol;Acc:HGNC:591]
ENSG00000157881	392.253	-0.691237	0.177208	6.48831e-06	0.000783543	PANK4	PANK4	pantothenate kinase 4 (inactive) [Source:HGNC Symbol;Acc:HGNC:19366]
ENSG00000106952	848.828	1.07241	0.286864	6.96337e-06	0.000834076	TNFSF8	TNFSF8	TNF superfamily member 8 [Source:HGNC Symbol;Acc:HGNC:11938]
ENSG00000104320	1425.37	1.04208	0.275535	7.22183e-06	0.000858058	NBN	NBN	nibrin [Source:HGNC Symbol;Acc:HGNC:7652]
ENSG00000102221	84.3788	0.995976	0.263481	7.44479e-06	0.000877473	JADE3	JADE3	jade family PHD finger 3 [Source:HGNC Symbol;Acc:HGNC:22982]
ENSG00000081154	1124.41	0.596958	0.153127	7.67603e-06	0.000897547	PCNP	PCNP	PEST proteolytic signal containing nuclear protein [Source:HGNC Symbol;Acc:HGNC:30023]
ENSG00000115267	796.078	0.686531	0.17769	7.86108e-06	0.000911947	IFIH1	IFIH1	interferon induced with helicase C domain 1 [Source:HGNC Symbol;Acc:HGNC:18873]
ENSG00000225032	16.2048	-2.20714	0.598061	8.37623e-06	0.000964117	LOC102723566	LOC102723566	novel transcript
ENSG00000176533	102.933	-1.2007	0.32796	9.32593e-06	0.00106511	GNG7	GNG7	G protein subunit gamma 7 [Source:HGNC Symbol;Acc:HGNC:4410]
ENSG00000010818	3634.37	0.625249	0.16245	9.92803e-06	0.00112515	HIVEP2	HIVEP2	HIVEP zinc finger 2 [Source:HGNC Symbol;Acc:HGNC:4921]
ENSG00000291151	260.521	-1.02315	0.27576	1.00357e-05	0.00112867	NSUN5P1	NSUN5P1	NSUN5 pseudogene 1 [Source:NCBI gene (formerly Entrezgene);Acc:155400]
ENSG00000126353	3172.66	0.612588	0.161001	1.05426e-05	0.0011767	CCR7	CCR7	C-C motif chemokine receptor 7 [Source:HGNC Symbol;Acc:HGNC:1608]
ENSG00000163171	1282.39	0.748712	0.199465	1.10661e-05	0.00122584	CDC42EP3	CDC42EP3	CDC42 effector protein 3 [Source:HGNC Symbol;Acc:HGNC:16943]
ENSG00000102225	324.429	-0.662665	0.177148	1.13094e-05	0.00122741	CDK16	CDK16	cyclin dependent kinase 16 [Source:HGNC Symbol;Acc:HGNC:8749]
ENSG00000122687	248.222	0.724734	0.192813	1.12499e-05	0.00122741	MRM2	MRM2	mitochondrial rRNA methyltransferase 2 [Source:HGNC Symbol;Acc:HGNC:16352]
ENSG00000170836	680.878	0.593654	0.156229	1.13302e-05	0.00122741	PPM1D	PPM1D	protein phosphatase, Mg2+/Mn2+ dependent 1D [Source:HGNC Symbol;Acc:HGNC:9277]
ENSG00000154803	653.599	-0.669184	0.178236	1.16693e-05	0.00125492	FLCN	FLCN	folliculin [Source:HGNC Symbol;Acc:HGNC:27310]
ENSG00000197879	301.955	0.770667	0.207934	1.27147e-05	0.00135743	MYO1C	MYO1C	myosin IC [Source:HGNC Symbol;Acc:HGNC:7597]
ENSG00000125657	24.5352	2.35846	0.648101	1.37087e-05	0.0014434	TNFSF9	TNFSF9	TNF superfamily member 9 [Source:HGNC Symbol;Acc:HGNC:11939]
ENSG00000198933	218.317	-0.86003	0.235183	1.37159e-05	0.0014434	TBKBP1	TBKBP1	TBK1 binding protein 1 [Source:HGNC Symbol;Acc:HGNC:30140]
ENSG00000102962	151.459	2.66651	0.752638	1.4072e-05	0.00147038	CCL22	CCL22	C-C motif chemokine ligand 22 [Source:HGNC Symbol;Acc:HGNC:10621]
ENSG00000158473	627.591	-0.55868	0.150509	1.44686e-05	0.00150117	CD1D	CD1D	CD1d molecule [Source:HGNC Symbol;Acc:HGNC:1637]
ENSG00000076356	316.795	0.764142	0.210044	1.66499e-05	0.0017035	PLXNA2	PLXNA2	plexin A2 [Source:HGNC Symbol;Acc:HGNC:9100]
ENSG00000171067	97.9235	0.959711	0.268426	1.65746e-05	0.0017035	C11orf24	C11orf24	chromosome 11 open reading frame 24 [Source:HGNC Symbol;Acc:HGNC:1174]
ENSG00000196975	164.087	0.699513	0.191069	1.69315e-05	0.00171255	ANXA4	ANXA4	annexin A4 [Source:HGNC Symbol;Acc:HGNC:542]
ENSG00000244879	275.82	-0.706796	0.193324	1.69709e-05	0.00171255	GABPB1-AS1	GABPB1-AS1	GABPB1 antisense RNA 1 [Source:HGNC Symbol;Acc:HGNC:44157]
ENSG00000079819	171.702	1.11741	0.315569	1.70876e-05	0.0017126	EPB41L2	EPB41L2	erythrocyte membrane protein band 4.1 like 2 [Source:HGNC Symbol;Acc:HGNC:3379]
ENSG00000074356	1070.8	0.591616	0.160148	1.81083e-05	0.00175519	NCBP3	NCBP3	nuclear cap binding subunit 3 [Source:HGNC Symbol;Acc:HGNC:24612]
ENSG00000105723	657.047	0.447929	0.117986	1.80974e-05	0.00175519	GSK3A	GSK3A	glycogen synthase kinase 3 alpha [Source:HGNC Symbol;Acc:HGNC:4616]
ENSG00000129467	80.0036	-1.07378	0.301875	1.79083e-05	0.00175519	ADCY4	ADCY4	adenylate cyclase 4 [Source:HGNC Symbol;Acc:HGNC:235]
ENSG00000179630	554.144	0.523772	0.140699	1.76733e-05	0.00175519	LACC1	LACC1	laccase domain containing 1 [Source:HGNC Symbol;Acc:HGNC:26789]
ENSG00000265206	355.888	-1.0989	0.314051	1.78178e-05	0.00175519	MIR142HG	MIR142HG	MIR142 host genes [Source:HGNC Symbol;Acc:HGNC:55980]
ENSG00000163950	525.784	-0.587811	0.159129	1.93043e-05	0.00185889	SLBP	SLBP	stem-loop histone mRNA binding protein [Source:HGNC Symbol;Acc:HGNC:10904]
ENSG00000101331	11.7316	4.77383	1.32357	1.95191e-05	0.00186737	CCM2L	CCM2L	CCM2 like scaffold protein [Source:HGNC Symbol;Acc:HGNC:16153]
ENSG00000255389	25.4947	1.68579	0.47495	1.99035e-05	0.00189186			chromosome 6 open reading frame 3
ENSG00000035664	499.366	-0.821132	0.230909	2.03045e-05	0.00190539	DAPK2	DAPK2	death associated protein kinase 2 [Source:HGNC Symbol;Acc:HGNC:2675]
ENSG00000100298	37.7947	1.75562	0.509935	2.0224e-05	0.00190539	APOBEC3H	APOBEC3H	apolipoprotein B mRNA editing enzyme catalytic subunit 3H [Source:HGNC Symbol;Acc:HGNC:24100]
ENSG00000135838	530.812	-0.530136	0.143724	2.11785e-05	0.00197483	NPL	NPL	N-acetylneuraminate pyruvate lyase [Source:HGNC Symbol;Acc:HGNC:16781]
ENSG00000151065	195.046	0.907959	0.258025	2.14541e-05	0.00198613	DCP1B	DCP1B	decapping mRNA 1B [Source:HGNC Symbol;Acc:HGNC:24451]
ENSG00000166707	50.1533	-1.98084	0.59086	2.15693e-05	0.00198613	ZCCHC18	ZCCHC18	zinc finger CCHC-type containing 18 [Source:HGNC Symbol;Acc:HGNC:32459]
ENSG00000153029	1227.43	0.678855	0.189243	2.19901e-05	0.00200011	MR1	MR1	major histocompatibility complex, class I-related [Source:HGNC Symbol;Acc:HGNC:4975]
ENSG00000182871	472.783	-1.13439	0.332493	2.19926e-05	0.00200011	COL18A1	COL18A1	collagen type XVIII alpha 1 chain [Source:HGNC Symbol;Acc:HGNC:2195]
ENSG00000135423	28.8142	1.77105	0.520408	2.23423e-05	0.00201944	GLS2	GLS2	glutaminase 2 [Source:HGNC Symbol;Acc:HGNC:29570]
ENSG00000068831	1969.78	-0.738978	0.208407	2.29558e-05	0.00206225	RASGRP2	RASGRP2	RAS guanyl releasing protein 2 [Source:HGNC Symbol;Acc:HGNC:9879]
ENSG00000143379	617.413	-0.492867	0.135026	2.5522e-05	0.00227888	SETDB1	SETDB1	SET domain bifurcated histone lysine methyltransferase 1 [Source:HGNC Symbol;Acc:HGNC:10761]
ENSG00000186376	368.172	-0.662915	0.185077	2.64988e-05	0.00233777	ZNF75D	ZNF75D	zinc finger protein 75D [Source:HGNC Symbol;Acc:HGNC:13145]
ENSG00000283515	55.9819	1.64992	0.481202	2.63866e-05	0.00233777			novel protein
ENSG00000163945	291.747	-0.851633	0.247622	2.85399e-05	0.00248804	UVSSA	UVSSA	UV stimulated scaffold protein A [Source:HGNC Symbol;Acc:HGNC:29304]
ENSG00000185215	12321.4	0.453653	0.123383	2.84277e-05	0.00248804	TNFAIP2	TNFAIP2	TNF alpha induced protein 2 [Source:HGNC Symbol;Acc:HGNC:11895]
ENSG00000160013	61.9769	1.24338	0.365527	2.97603e-05	0.00257917	PTGIR	PTGIR	prostaglandin I2 receptor [Source:HGNC Symbol;Acc:HGNC:9602]
ENSG00000197774	168.903	-1.07222	0.317339	3.0633e-05	0.00263927	EME2	EME2	essential meiotic structure-specific endonuclease subunit 2 [Source:HGNC Symbol;Acc:HGNC:27289]
ENSG00000140995	624.869	-0.737075	0.211258	3.1877e-05	0.00273049	DEF8	DEF8	differentially expressed in FDCP 8 homolog [Source:HGNC Symbol;Acc:HGNC:25969]
ENSG00000082293	118.195	1.09343	0.325388	3.24836e-05	0.00276636	COL19A1	COL19A1	collagen type XIX alpha 1 chain [Source:HGNC Symbol;Acc:HGNC:2196]
ENSG00000153208	529.021	0.556247	0.156721	3.3755e-05	0.00285812	MERTK	MERTK	MER proto-oncogene, tyrosine kinase [Source:HGNC Symbol;Acc:HGNC:7027]
ENSG00000166920	67.7642	1.68493	0.509938	3.48618e-05	0.00293497	C15orf48	C15orf48	chromosome 15 open reading frame 48 [Source:HGNC Symbol;Acc:HGNC:29898]
ENSG00000130766	505.46	0.656868	0.189386	3.59176e-05	0.00297288	SESN2	SESN2	sestrin 2 [Source:HGNC Symbol;Acc:HGNC:20746]
ENSG00000237499	160.615	-0.757632	0.220792	3.58416e-05	0.00297288	WAKMAR2	WAKMAR2	wound and keratinocyte migration associated lncRNA 2 [Source:HGNC Symbol;Acc:HGNC:53754]
ENSG00000251546	49.0036	1.26262	0.383529	3.55213e-05	0.00297288	IGKV1D-39	IGKV1D-39	immunoglobulin kappa variable 1D-39 [Source:HGNC Symbol;Acc:HGNC:5756]
ENSG00000154889	630.348	-0.827932	0.245313	3.77526e-05	0.00310731	MPPE1	MPPE1	metallophosphoesterase 1 [Source:HGNC Symbol;Acc:HGNC:15988]
ENSG00000100429	260.449	-0.822023	0.243777	3.88298e-05	0.00317822	HDAC10	HDAC10	histone deacetylase 10 [Source:HGNC Symbol;Acc:HGNC:18128]
ENSG00000110777	130.276	-0.913503	0.27257	3.93781e-05	0.00320529	POU2AF1	POU2AF1	POU class 2 homeobox associating factor 1 [Source:HGNC Symbol;Acc:HGNC:9211]
ENSG00000162066	230.324	-0.927994	0.281861	4.17507e-05	0.00337072	AMDHD2	AMDHD2	amidohydrolase domain containing 2 [Source:HGNC Symbol;Acc:HGNC:24262]
ENSG00000169762	444.992	-0.469475	0.131582	4.18681e-05	0.00337072	TAPT1	TAPT1	transmembrane anterior posterior transformation 1 [Source:HGNC Symbol;Acc:HGNC:26887]
ENSG00000196152	202.256	0.675323	0.197359	4.24362e-05	0.00339789	ZNF79	ZNF79	zinc finger protein 79 [Source:HGNC Symbol;Acc:HGNC:13153]
ENSG00000169403	4126.72	0.597481	0.175216	4.28276e-05	0.0034107	PTAFR	PTAFR	platelet activating factor receptor [Source:HGNC Symbol;Acc:HGNC:9582]
ENSG00000159128	2018.71	0.619035	0.181537	4.57604e-05	0.00362466	IFNGR2	IFNGR2	interferon gamma receptor 2 [Source:HGNC Symbol;Acc:HGNC:5440]
ENSG00000130653	78.1545	-1.11999	0.34713	4.97592e-05	0.00392033	PNPLA7	PNPLA7	patatin like phospholipase domain containing 7 [Source:HGNC Symbol;Acc:HGNC:24768]
ENSG00000161955	331.98	-0.993641	0.30931	5.13198e-05	0.00402178	TNFSF13	TNFSF13	TNF superfamily member 13 [Source:HGNC Symbol;Acc:HGNC:11928]
ENSG00000075420	2177.69	0.340473	0.0930893	5.17205e-05	0.00403173	FNDC3B	FNDC3B	fibronectin type III domain containing 3B [Source:HGNC Symbol;Acc:HGNC:24670]
ENSG00000146192	287.819	-0.733664	0.221113	5.21968e-05	0.00404745	FGD2	FGD2	FYVE, RhoGEF and PH domain containing 2 [Source:HGNC Symbol;Acc:HGNC:3664]
ENSG00000072818	1352.62	-0.879343	0.272157	5.40324e-05	0.00416785	ACAP1	ACAP1	ArfGAP with coiled-coil, ankyrin repeat and PH domains 1 [Source:HGNC Symbol;Acc:HGNC:16467]
ENSG00000249437	1051.54	-0.581972	0.170528	5.48431e-05	0.00420835	NAIP	NAIP	NLR family apoptosis inhibitory protein [Source:HGNC Symbol;Acc:HGNC:7634]
ENSG00000158470	1449.43	0.692378	0.207612	5.54836e-05	0.00423544	B4GALT5	B4GALT5	beta-1,4-galactosyltransferase 5 [Source:HGNC Symbol;Acc:HGNC:928]
ENSG00000163029	272.026	0.641609	0.191843	5.60676e-05	0.00425796	SMC6	SMC6	structural maintenance of chromosomes 6 [Source:HGNC Symbol;Acc:HGNC:20466]
ENSG00000107798	1292.04	0.64709	0.195384	5.97027e-05	0.00451077	LIPA	LIPA	lipase A, lysosomal acid type [Source:HGNC Symbol;Acc:HGNC:6617]
ENSG00000269693	18.1474	0.00387443	0.179988	6.013e-05	0.00451988			novel transcript
ENSG00000181523	319.941	-0.674726	0.204361	6.24365e-05	0.00466942	SGSH	SGSH	N-sulfoglucosamine sulfohydrolase [Source:HGNC Symbol;Acc:HGNC:10818]
ENSG00000021762	225.735	-0.920264	0.289976	6.3011e-05	0.00468859	OSBPL5	OSBPL5	oxysterol binding protein like 5 [Source:HGNC Symbol;Acc:HGNC:16392]
ENSG00000083799	3803.02	0.424889	0.122577	6.38858e-05	0.0047298	CYLD	CYLD	CYLD lysine 63 deubiquitinase [Source:HGNC Symbol;Acc:HGNC:2584]
ENSG00000163406	58.2177	-1.32918	0.425498	6.478e-05	0.00477202	SLC15A2	SLC15A2	solute carrier family 15 member 2 [Source:HGNC Symbol;Acc:HGNC:10921]
ENSG00000163071	10.3077	0.112648	0.236556	6.64812e-05	0.00487297	SPATA18	SPATA18	spermatogenesis associated 18 [Source:HGNC Symbol;Acc:HGNC:29579]
ENSG00000198301	355.958	0.541135	0.16039	6.69468e-05	0.00488281	SDAD1	SDAD1	SDA1 domain containing 1 [Source:HGNC Symbol;Acc:HGNC:25537]
ENSG00000151726	2348.72	0.419999	0.12084	6.76728e-05	0.00491145	ACSL1	ACSL1	acyl-CoA synthetase long chain family member 1 [Source:HGNC Symbol;Acc:HGNC:3569]
ENSG00000023892	1837.37	-0.58015	0.174559	7.16039e-05	0.00514605	DEF6	DEF6	DEF6 guanine nucleotide exchange factor [Source:HGNC Symbol;Acc:HGNC:2760]
ENSG00000109103	657.502	0.425045	0.123094	7.14772e-05	0.00514605	UNC119	UNC119	unc-119 lipid binding chaperone [Source:HGNC Symbol;Acc:HGNC:12565]
ENSG00000238227	450.632	0.543983	0.162623	7.21241e-05	0.00515827	TMEM250	TMEM250	transmembrane protein 250 [Source:HGNC Symbol;Acc:HGNC:31009]
ENSG00000249839	19.332	3.72822	1.57421	7.2619e-05	0.00516858			histidine acid phosphatase domain containing 2A (HISPPD2A) pseudogene
ENSG00000258315	248.704	0.923672	0.292246	7.69824e-05	0.00545279	C17orf49	C17orf49	chromosome 17 open reading frame 49 [Source:HGNC Symbol;Acc:HGNC:28737]
ENSG00000059377	2187.02	-0.39686	0.114877	7.89449e-05	0.00556505	TBXAS1	TBXAS1	thromboxane A synthase 1 [Source:HGNC Symbol;Acc:HGNC:11609]
ENSG00000113369	1623.8	0.667549	0.210399	8.01852e-05	0.0055989	ARRDC3	ARRDC3	arrestin domain containing 3 [Source:HGNC Symbol;Acc:HGNC:29263]
ENSG00000285292	147.081	0.694127	0.214618	8.00304e-05	0.0055989	ABCF2-H2BK1	ABCF2-H2BK1	ABCF2-H2BK1 readthrough [Source:HGNC Symbol;Acc:HGNC:54751]
ENSG00000125733	71.9824	1.16631	0.375029	8.10477e-05	0.00560599	TRIP10	TRIP10	thyroid hormone receptor interactor 10 [Source:HGNC Symbol;Acc:HGNC:12304]
ENSG00000156639	1944.93	0.416829	0.1217	8.08697e-05	0.00560599	ZFAND3	ZFAND3	zinc finger AN1-type containing 3 [Source:HGNC Symbol;Acc:HGNC:18019]
ENSG00000118495	323.586	0.572346	0.17591	8.45041e-05	0.00580135	PLAGL1	PLAGL1	PLAG1 like zinc finger 1 [Source:HGNC Symbol;Acc:HGNC:9046]
ENSG00000131323	905.655	0.759305	0.239242	8.46596e-05	0.00580135	TRAF3	TRAF3	TNF receptor associated factor 3 [Source:HGNC Symbol;Acc:HGNC:12033]
ENSG00000130787	837.368	-0.840166	0.268872	8.54083e-05	0.00582556	HIP1R	HIP1R	huntingtin interacting protein 1 related [Source:HGNC Symbol;Acc:HGNC:18415]
ENSG00000173334	1004.11	0.553717	0.168703	8.6626e-05	0.00588139	TRIB1	TRIB1	tribbles pseudokinase 1 [Source:HGNC Symbol;Acc:HGNC:16891]
ENSG00000162924	3233.97	0.418764	0.124073	8.91568e-05	0.00602545	REL	REL	REL proto-oncogene, NF-kB subunit [Source:HGNC Symbol;Acc:HGNC:9954]
ENSG00000171608	4480.7	-0.566904	0.175128	9.30747e-05	0.0062615	PIK3CD	PIK3CD	phosphatidylinositol-4,5-bisphosphate 3-kinase catalytic subunit delta [Source:HGNC Symbol;Acc:HGNC:8977]
ENSG00000157734	58.6301	-1.23759	0.412644	9.53847e-05	0.00638774	SNX22	SNX22	sorting nexin 22 [Source:HGNC Symbol;Acc:HGNC:16315]
ENSG00000156738	478.058	1.01704	0.340374	9.97301e-05	0.00664852	MS4A1	MS4A1	membrane spanning 4-domains A1 [Source:HGNC Symbol;Acc:HGNC:7315]
ENSG00000100027	171.944	-0.581586	0.180403	0.000100924	0.00666775	YPEL1	YPEL1	yippee like 1 [Source:HGNC Symbol;Acc:HGNC:12845]
ENSG00000260912	40.1376	1.30282	0.440231	0.000100923	0.00666775			novel transcript, overlapping ACER2
ENSG00000275302	261.977	1.02812	0.341981	0.000103421	0.00680223	CCL4	CCL4	C-C motif chemokine ligand 4 [Source:HGNC Symbol;Acc:HGNC:10630]
ENSG00000106624	101.92	-0.936593	0.309267	0.000108676	0.00711609	AEBP1	AEBP1	AE binding protein 1 [Source:HGNC Symbol;Acc:HGNC:303]
ENSG00000138834	969.867	-0.852777	0.277961	0.000113136	0.00737537	MAPK8IP3	MAPK8IP3	mitogen-activated protein kinase 8 interacting protein 3 [Source:HGNC Symbol;Acc:HGNC:6884]
ENSG00000242076	19.9851	1.64778	0.5537	0.000117003	0.00759387	IGKV1-33	IGKV1-33	immunoglobulin kappa variable 1-33 [Source:HGNC Symbol;Acc:HGNC:5737]
ENSG00000137504	820.388	-0.582281	0.186209	0.000126915	0.00820107	CREBZF	CREBZF	CREB/ATF bZIP transcription factor [Source:HGNC Symbol;Acc:HGNC:24905]
ENSG00000121281	3047.06	-0.545982	0.174986	0.00013808	0.00888357	ADCY7	ADCY7	adenylate cyclase 7 [Source:HGNC Symbol;Acc:HGNC:238]
ENSG00000115866	503.536	0.57867	0.186046	0.000143404	0.00909745	DARS1	DARS1	aspartyl-tRNA synthetase 1 [Source:HGNC Symbol;Acc:HGNC:2678]
ENSG00000133818	112.424	0.899092	0.302978	0.000143323	0.00909745	RRAS2	RRAS2	RAS related 2 [Source:HGNC Symbol;Acc:HGNC:17271]
ENSG00000166548	238.636	0.602634	0.194764	0.000142251	0.00909745	TK2	TK2	thymidine kinase 2 [Source:HGNC Symbol;Acc:HGNC:11831]
ENSG00000167543	182.809	-0.973095	0.336168	0.000144335	0.00909745	TP53I13	TP53I13	tumor protein p53 inducible protein 13 [Source:HGNC Symbol;Acc:HGNC:25102]
ENSG00000182173	410.334	-0.615505	0.199143	0.000144492	0.00909745	TSEN54	TSEN54	tRNA splicing endonuclease subunit 54 [Source:HGNC Symbol;Acc:HGNC:27561]
ENSG00000076604	119.455	0.653749	0.214681	0.000151634	0.00947887	TRAF4	TRAF4	TNF receptor associated factor 4 [Source:HGNC Symbol;Acc:HGNC:12034]
ENSG00000127511	581.575	-0.724789	0.241044	0.000151837	0.00947887	SIN3B	SIN3B	SIN3 transcription regulator family member B [Source:HGNC Symbol;Acc:HGNC:19354]
ENSG00000175727	1389.05	-0.432936	0.133185	0.000156492	0.00968738	MLXIP	MLXIP	MLX interacting protein [Source:HGNC Symbol;Acc:HGNC:17055]
ENSG00000285410	255.568	-0.729893	0.245647	0.000156488	0.00968738	GABPB1-IT1	GABPB1-IT1	GABPB1 intronic transcript [Source:HGNC Symbol;Acc:HGNC:25469]
ENSG00000173674	566.993	0.452509	0.143078	0.000160762	0.00991008	EIF1AX	EIF1AX	eukaryotic translation initiation factor 1A X-linked [Source:HGNC Symbol;Acc:HGNC:3250]
ENSG00000196684	1020.43	-0.545122	0.176857	0.00016284	0.00999637	HSH2D	HSH2D	hematopoietic SH2 domain containing [Source:HGNC Symbol;Acc:HGNC:24920]
ENSG00000123689	135.915	1.19628	0.424949	0.00016788	0.0102206	G0S2	G0S2	G0/G1 switch 2 [Source:HGNC Symbol;Acc:HGNC:30229]
ENSG00000141480	3716.99	-0.409814	0.12698	0.00016723	0.0102206	ARRB2	ARRB2	arrestin beta 2 [Source:HGNC Symbol;Acc:HGNC:712]
ENSG00000176454	166.718	-0.767608	0.261009	0.00016955	0.0102797	LPCAT4	LPCAT4	lysophosphatidylcholine acyltransferase 4 [Source:HGNC Symbol;Acc:HGNC:30059]
ENSG00000021355	2248.63	0.571423	0.186496	0.00017111	0.0103106	SERPINB1	SERPINB1	serpin family B member 1 [Source:HGNC Symbol;Acc:HGNC:3311]
ENSG00000231889	66.1515	1.17063	0.413458	0.000171459	0.0103106	TRAF3IP2-AS1	TRAF3IP2-AS1	TRAF3IP2 antisense RNA 1 [Source:HGNC Symbol;Acc:HGNC:40005]
ENSG00000127124	566.824	0.537496	0.174347	0.000175273	0.0104358	HIVEP3	HIVEP3	HIVEP zinc finger 3 [Source:HGNC Symbol;Acc:HGNC:13561]
ENSG00000141560	148.547	-0.600087	0.199701	0.000175006	0.0104358	FN3KRP	FN3KRP	fructosamine 3 kinase related protein [Source:HGNC Symbol;Acc:HGNC:25700]
ENSG00000142621	20.1411	-1.89017	0.70302	0.000175666	0.0104358	FHAD1	FHAD1	forkhead associated phosphopeptide binding domain 1 [Source:HGNC Symbol;Acc:HGNC:29408]
ENSG00000078081	29.1238	1.55626	0.561601	0.000177845	0.0105228	LAMP3	LAMP3	lysosomal associated membrane protein 3 [Source:HGNC Symbol;Acc:HGNC:14582]
ENSG00000145632	121.141	0.924767	0.322664	0.000184952	0.0108996	PLK2	PLK2	polo like kinase 2 [Source:HGNC Symbol;Acc:HGNC:19699]
ENSG00000135932	2499.56	0.247862	0.0725971	0.00019828	0.0116385	CAB39	CAB39	calcium binding protein 39 [Source:HGNC Symbol;Acc:HGNC:20292]
ENSG00000163393	278.773	-0.560808	0.185925	0.000201271	0.0117672	SLC22A15	SLC22A15	solute carrier family 22 member 15 [Source:HGNC Symbol;Acc:HGNC:20301]
ENSG00000159314	2727.66	-0.570086	0.190678	0.000203943	0.011871	ARHGAP27	ARHGAP27	Rho GTPase activating protein 27 [Source:HGNC Symbol;Acc:HGNC:31813]
ENSG00000205189	334.71	0.976144	0.351898	0.000204658	0.011871	ZBTB10	ZBTB10	zinc finger and BTB domain containing 10 [Source:HGNC Symbol;Acc:HGNC:30953]
ENSG00000104714	167.701	-0.540025	0.178362	0.000208845	0.0120663	ERICH1	ERICH1	glutamate rich 1 [Source:HGNC Symbol;Acc:HGNC:27234]
ENSG00000100644	6721.18	0.529453	0.175622	0.000217684	0.0125279	HIF1A	HIF1A	hypoxia inducible factor 1 subunit alpha [Source:HGNC Symbol;Acc:HGNC:4910]
ENSG00000151348	435.042	0.421976	0.135217	0.000226055	0.012959	EXT2	EXT2	exostosin glycosyltransferase 2 [Source:HGNC Symbol;Acc:HGNC:3513]
ENSG00000110876	2570.92	-0.362134	0.113087	0.000230889	0.0131339	SELPLG	SELPLG	selectin P ligand [Source:HGNC Symbol;Acc:HGNC:10722]
ENSG00000144645	35.9672	-1.77177	0.677039	0.000230511	0.0131339	OSBPL10	OSBPL10	oxysterol binding protein like 10 [Source:HGNC Symbol;Acc:HGNC:16395]
ENSG00000279423	9.64265	-0.0628358	0.196273	0.000233979	0.0132585			TEC
ENSG00000005471	23.2835	-1.41147	0.517524	0.000234981	0.0132643	ABCB4	ABCB4	ATP binding cassette subfamily B member 4 [Source:HGNC Symbol;Acc:HGNC:45]
ENSG00000137877	57.9911	-1.00688	0.365174	0.000236278	0.0132866	SPTBN5	SPTBN5	spectrin beta, non-erythrocytic 5 [Source:HGNC Symbol;Acc:HGNC:15680]
ENSG00000026950	1814.23	-0.525499	0.17619	0.000241479	0.0133518	BTN3A1	BTN3A1	butyrophilin subfamily 3 member A1 [Source:HGNC Symbol;Acc:HGNC:1138]
ENSG00000118985	413.328	0.742261	0.261135	0.000241969	0.0133518	ELL2	ELL2	elongation factor for RNA polymerase II 2 [Source:HGNC Symbol;Acc:HGNC:17064]
ENSG00000137497	3741.56	-0.376818	0.118958	0.000240129	0.0133518	NUMA1	NUMA1	nuclear mitotic apparatus protein 1 [Source:HGNC Symbol;Acc:HGNC:8059]
ENSG00000167261	535.77	-0.578811	0.196802	0.000240748	0.0133518	DPEP2	DPEP2	dipeptidase 2 [Source:HGNC Symbol;Acc:HGNC:23028]
ENSG00000188566	329.142	-0.52632	0.174073	0.000240263	0.0133518	NDOR1	NDOR1	NADPH dependent diflavin oxidoreductase 1 [Source:HGNC Symbol;Acc:HGNC:29838]
ENSG00000139572	119.198	1.01223	0.370902	0.000246747	0.0135646	GPR84	GPR84	G protein-coupled receptor 84 [Source:HGNC Symbol;Acc:HGNC:4535]
ENSG00000160953	253.709	-0.932676	0.346905	0.000258071	0.014082	PWWP3A	PWWP3A	PWWP domain containing 3A, DNA repair factor [Source:HGNC Symbol;Acc:HGNC:29641]
ENSG00000172037	63.3643	-1.33656	0.522832	0.000257765	0.014082	LAMB2	LAMB2	laminin subunit beta 2 [Source:HGNC Symbol;Acc:HGNC:6487]
ENSG00000041988	121.304	-0.764883	0.273032	0.000260567	0.0141658	THAP3	THAP3	THAP domain containing 3 [Source:HGNC Symbol;Acc:HGNC:20855]
ENSG00000090339	1088.15	0.613803	0.211886	0.000266407	0.0144301	ICAM1	ICAM1	intercellular adhesion molecule 1 [Source:HGNC Symbol;Acc:HGNC:5344]
ENSG00000012822	903.649	-0.475417	0.158805	0.00026796	0.014461	CALCOCO1	CALCOCO1	calcium binding and coiled-coil domain 1 [Source:HGNC Symbol;Acc:HGNC:29306]
ENSG00000166888	3904.76	-0.468265	0.156846	0.000269082	0.0144686	STAT6	STAT6	signal transducer and activator of transcription 6 [Source:HGNC Symbol;Acc:HGNC:11368]
ENSG00000090376	1140.41	0.616659	0.21507	0.000272017	0.0145732	IRAK3	IRAK3	interleukin 1 receptor associated kinase 3 [Source:HGNC Symbol;Acc:HGNC:17020]
ENSG00000146083	1749.96	-0.418246	0.137007	0.000276254	0.0147466	RNF44	RNF44	ring finger protein 44 [Source:HGNC Symbol;Acc:HGNC:19180]
ENSG00000130518	95.0757	-0.677818	0.240509	0.000279361	0.0148051	IQCN	IQCN	IQ motif containing N [Source:HGNC Symbol;Acc:HGNC:29350]
ENSG00000211592	793.159	0.782725	0.284288	0.000278457	0.0148051	IGKC	IGKC	immunoglobulin kappa constant [Source:HGNC Symbol;Acc:HGNC:5716]
ENSG00000169504	555.724	0.573303	0.199	0.000282533	0.0149053	CLIC4	CLIC4	chloride intracellular channel 4 [Source:HGNC Symbol;Acc:HGNC:13518]
ENSG00000185900	606.551	-0.400966	0.129648	0.000283275	0.0149053	POMK	POMK	protein O-mannose kinase [Source:HGNC Symbol;Acc:HGNC:26267]
ENSG00000112378	85.6963	0.831497	0.298873	0.000285715	0.0149171	PERP	PERP	p53 apoptosis effector related to PMP22 [Source:HGNC Symbol;Acc:HGNC:17637]
ENSG00000139182	1018.54	-0.653344	0.228956	0.000286536	0.0149171	CLSTN3	CLSTN3	calsyntenin 3 [Source:HGNC Symbol;Acc:HGNC:18371]
ENSG00000225793	21.6466	1.56286	0.600051	0.00028545	0.0149171	TMEM30A-DT	TMEM30A-DT	TMEM30A divergent transcript [Source:HGNC Symbol;Acc:HGNC:48985]
ENSG00000125810	7190.38	-0.40957	0.132915	0.000290095	0.0150492	CD93	CD93	CD93 molecule [Source:HGNC Symbol;Acc:HGNC:15855]
ENSG00000101773	167.445	0.634484	0.222905	0.000292086	0.0150993	RBBP8	RBBP8	RB binding protein 8, endonuclease [Source:HGNC Symbol;Acc:HGNC:9891]
ENSG00000078804	265.947	0.556461	0.192848	0.000293928	0.0151414	TP53INP2	TP53INP2	tumor protein p53 inducible nuclear protein 2 [Source:HGNC Symbol;Acc:HGNC:16104]
ENSG00000147168	1473.76	0.513167	0.175666	0.000295634	0.0151762	IL2RG	IL2RG	interleukin 2 receptor subunit gamma [Source:HGNC Symbol;Acc:HGNC:6010]
ENSG00000089558	46.0087	1.06419	0.40024	0.000301176	0.015407	KCNH4	KCNH4	potassium voltage-gated channel subfamily H member 4 [Source:HGNC Symbol;Acc:HGNC:6253]
ENSG00000138623	303.453	0.974629	0.363739	0.000308571	0.0157307	SEMA7A	SEMA7A	semaphorin 7A (JohnMiltonHagen blood group) [Source:HGNC Symbol;Acc:HGNC:10741]
ENSG00000117322	64.0092	1.45358	0.597797	0.000314861	0.0159955	CR2	CR2	complement C3d receptor 2 [Source:HGNC Symbol;Acc:HGNC:2336]
ENSG00000196535	1256.06	-0.542361	0.185852	0.000315935	0.0159955	MYO18A	MYO18A	myosin XVIIIA [Source:HGNC Symbol;Acc:HGNC:31104]
ENSG00000167264	127.989	-0.911869	0.342199	0.000317646	0.016027	DUS2	DUS2	dihydrouridine synthase 2 [Source:HGNC Symbol;Acc:HGNC:26014]
ENSG00000118260	1494.12	0.792613	0.294477	0.000323997	0.0162597	CREB1	CREB1	cAMP responsive element binding protein 1 [Source:HGNC Symbol;Acc:HGNC:2345]
ENSG00000157837	551.518	0.521395	0.180095	0.00032557	0.0162597	SPPL3	SPPL3	signal peptide peptidase like 3 [Source:HGNC Symbol;Acc:HGNC:30424]
ENSG00000196547	3235.45	-0.519888	0.182329	0.000324473	0.0162597	MAN2A2	MAN2A2	mannosidase alpha class 2A member 2 [Source:HGNC Symbol;Acc:HGNC:6825]
ENSG00000159388	3708.84	0.397352	0.13176	0.000330883	0.0163587	BTG2	BTG2	BTG anti-proliferation factor 2 [Source:HGNC Symbol;Acc:HGNC:1131]
ENSG00000174227	327.058	-0.55082	0.191663	0.000330098	0.0163587	PIGG	PIGG	phosphatidylinositol glycan anchor biosynthesis class G (EMM blood group) [Source:HGNC Symbol;Acc:HGNC:25985]
ENSG00000198561	2064.49	0.382489	0.124416	0.00032991	0.0163587	CTNND1	CTNND1	catenin delta 1 [Source:HGNC Symbol;Acc:HGNC:2515]
ENSG00000270049	33.789	-1.07551	0.410298	0.000332307	0.0163742	ATP6V0D1-DT	ATP6V0D1-DT	ATP6V0D1 divergent transcript [Source:HGNC Symbol;Acc:HGNC:55268]
ENSG00000197329	2131.62	0.429533	0.142903	0.000334968	0.0163956	PELI1	PELI1	pellino E3 ubiquitin protein ligase 1 [Source:HGNC Symbol;Acc:HGNC:8827]
ENSG00000285437	268.853	-0.682351	0.247508	0.000334308	0.0163956	POLR2J3	POLR2J3	RNA polymerase II subunit J3 [Source:HGNC Symbol;Acc:HGNC:33853]
ENSG00000197150	155.387	-0.622929	0.221755	0.000337848	0.0164818	ABCB8	ABCB8	ATP binding cassette subfamily B member 8 [Source:HGNC Symbol;Acc:HGNC:49]
ENSG00000167895	1617.68	-0.756597	0.283599	0.000341588	0.0165004	TMC8	TMC8	transmembrane channel like 8 [Source:HGNC Symbol;Acc:HGNC:20474]
ENSG00000198604	2874.09	0.354475	0.115531	0.000340434	0.0165004	BAZ1A	BAZ1A	bromodomain adjacent to zinc finger domain 1A [Source:HGNC Symbol;Acc:HGNC:960]
ENSG00000205056	29.7909	-1.55785	0.62061	0.000340744	0.0165004	LINC02397	LINC02397	long intergenic non-protein coding RNA 2397 [Source:HGNC Symbol;Acc:HGNC:53323]
ENSG00000103197	839.429	-0.679226	0.247564	0.000345715	0.0166452	TSC2	TSC2	TSC complex subunit 2 [Source:HGNC Symbol;Acc:HGNC:12363]
ENSG00000119508	206.266	0.796528	0.298174	0.000351912	0.0168883	NR4A3	NR4A3	nuclear receptor subfamily 4 group A member 3 [Source:HGNC Symbol;Acc:HGNC:7982]
ENSG00000122299	1165.23	0.535922	0.188306	0.000353263	0.0168981	ZC3H7A	ZC3H7A	zinc finger CCCH-type containing 7A [Source:HGNC Symbol;Acc:HGNC:30959]
ENSG00000165178	827.546	0.459357	0.156732	0.000360546	0.0171907	NCF1C	NCF1C	neutrophil cytosolic factor 1C (pseudogene) [Source:HGNC Symbol;Acc:HGNC:32523]
ENSG00000162591	369.58	-0.726732	0.268736	0.000367179	0.017386	MEGF6	MEGF6	multiple EGF like domains 6 [Source:HGNC Symbol;Acc:HGNC:3232]
ENSG00000215252	674.729	-0.675697	0.245123	0.00036637	0.017386	GOLGA8B	GOLGA8B	golgin A8 family member B [Source:HGNC Symbol;Acc:HGNC:31973]
ENSG00000279738	94.747	-0.965899	0.370695	0.000368182	0.017386			novel transcript, sense overlapping to EIF3L
ENSG00000139687	1126.91	0.655424	0.241779	0.000369389	0.0173873	RB1	RB1	RB transcriptional corepressor 1 [Source:HGNC Symbol;Acc:HGNC:9884]
ENSG00000120254	293.194	0.707179	0.262776	0.000378754	0.0177713	MTHFD1L	MTHFD1L	methylenetetrahydrofolate dehydrogenase (NADP+ dependent) 1 like [Source:HGNC Symbol;Acc:HGNC:21055]
ENSG00000038427	17023	-0.595253	0.217129	0.000381815	0.017858	VCAN	VCAN	versican [Source:HGNC Symbol;Acc:HGNC:2464]
ENSG00000141401	261.564	-0.575012	0.206343	0.000383702	0.0178895	IMPA2	IMPA2	inositol monophosphatase 2 [Source:HGNC Symbol;Acc:HGNC:6051]
ENSG00000163545	1021.43	-0.408308	0.138251	0.00038498	0.0178925	NUAK2	NUAK2	NUAK family kinase 2 [Source:HGNC Symbol;Acc:HGNC:29558]
ENSG00000129353	3616.77	-0.272065	0.0837157	0.000394421	0.0180175	SLC44A2	SLC44A2	solute carrier family 44 member 2 (CTL2 blood group) [Source:HGNC Symbol;Acc:HGNC:17292]
ENSG00000142102	1712.28	-0.71581	0.266248	0.000395324	0.0180175	PGGHG	PGGHG	protein-glucosylgalactosylhydroxylysine glucosidase [Source:HGNC Symbol;Acc:HGNC:26210]
ENSG00000158552	290.967	-0.904165	0.354971	0.000391936	0.0180175	ZFAND2B	ZFAND2B	zinc finger AN1-type containing 2B [Source:HGNC Symbol;Acc:HGNC:25206]
ENSG00000167615	1357.6	-0.562038	0.199722	0.000396231	0.0180175	LENG8	LENG8	leukocyte receptor cluster member 8 [Source:HGNC Symbol;Acc:HGNC:15500]
ENSG00000197226	1003.21	-0.524678	0.186783	0.000389157	0.0180175	TBC1D9B	TBC1D9B	TBC1 domain family member 9B [Source:HGNC Symbol;Acc:HGNC:29097]
ENSG00000213413	331.626	-0.539915	0.192374	0.000394242	0.0180175	PVRIG	PVRIG	PVR related immunoglobulin domain containing [Source:HGNC Symbol;Acc:HGNC:32190]
ENSG00000214688	94.5356	-0.678137	0.251424	0.000394809	0.0180175	C10orf105	C10orf105	chromosome 10 open reading frame 105 [Source:HGNC Symbol;Acc:HGNC:20304]
ENSG00000188483	116.205	1.26427	0.514618	0.000398189	0.0180508	IER5L	IER5L	immediate early response 5 like [Source:HGNC Symbol;Acc:HGNC:23679]
ENSG00000103811	1022.3	0.444129	0.152152	0.00040549	0.0182713	CTSH	CTSH	cathepsin H [Source:HGNC Symbol;Acc:HGNC:2535]
ENSG00000141524	2712.35	-0.736754	0.279573	0.000406627	0.0182713	TMC6	TMC6	transmembrane channel like 6 [Source:HGNC Symbol;Acc:HGNC:18021]
ENSG00000205356	806.643	-0.810966	0.312168	0.000406772	0.0182713	TECPR1	TECPR1	tectonin beta-propeller repeat containing 1 [Source:HGNC Symbol;Acc:HGNC:22214]
ENSG00000277232	9.75709	-0.131709	0.259208	0.000415223	0.0185942	GTSE1-DT	GTSE1-DT	GTSE1 divergent transcript [Source:HGNC Symbol;Acc:HGNC:27163]
ENSG00000168214	2216.67	0.613856	0.22861	0.000427639	0.0190921	RBPJ	RBPJ	recombination signal binding protein for immunoglobulin kappa J region [Source:HGNC Symbol;Acc:HGNC:5724]
ENSG00000119729	1461.32	0.565642	0.206818	0.000436549	0.0193708	RHOQ	RHOQ	ras homolog family member Q [Source:HGNC Symbol;Acc:HGNC:17736]
ENSG00000174032	219.264	0.680411	0.257018	0.000437825	0.0193708	SLC25A30	SLC25A30	solute carrier family 25 member 30 [Source:HGNC Symbol;Acc:HGNC:27371]
ENSG00000258727	56.6076	-0.840257	0.324337	0.000437338	0.0193708	AP1G2-AS1	AP1G2-AS1	AP1G2 antisense RNA 1 [Source:HGNC Symbol;Acc:HGNC:55442]
ENSG00000120008	553.125	0.36363	0.120619	0.000443214	0.0195505	WDR11	WDR11	WD repeat domain 11 [Source:HGNC Symbol;Acc:HGNC:13831]
ENSG00000165732	1090.05	0.557501	0.203586	0.000445887	0.0196097	DDX21	DDX21	DExD-box helicase 21 [Source:HGNC Symbol;Acc:HGNC:2744]
ENSG00000115687	761.059	-0.317795	0.104375	0.000452517	0.0197247	PASK	PASK	PAS domain containing serine/threonine kinase [Source:HGNC Symbol;Acc:HGNC:17270]
ENSG00000213983	879.368	-0.637646	0.235748	0.000451935	0.0197247	AP1G2	AP1G2	adaptor related protein complex 1 subunit gamma 2 [Source:HGNC Symbol;Acc:HGNC:556]
ENSG00000271780	20.3494	-1.36942	0.549102	0.00045213	0.0197247			novel transcript
ENSG00000015475	1206.59	0.525288	0.188745	0.000454194	0.0197393	BID	BID	BH3 interacting domain death agonist [Source:HGNC Symbol;Acc:HGNC:1050]
ENSG00000143344	136.846	0.725646	0.274786	0.000459256	0.0198423	RGL1	RGL1	ral guanine nucleotide dissociation stimulator like 1 [Source:HGNC Symbol;Acc:HGNC:30281]
ENSG00000163964	430.089	0.442108	0.154319	0.000459245	0.0198423	PIGX	PIGX	phosphatidylinositol glycan anchor biosynthesis class X [Source:HGNC Symbol;Acc:HGNC:26046]
ENSG00000100368	8506.96	0.32822	0.108059	0.000467654	0.0200339	CSF2RB	CSF2RB	colony stimulating factor 2 receptor subunit beta [Source:HGNC Symbol;Acc:HGNC:2436]
ENSG00000122042	1056.04	0.326998	0.107375	0.000469039	0.0200339	UBL3	UBL3	ubiquitin like 3 [Source:HGNC Symbol;Acc:HGNC:12504]
ENSG00000196730	1842.61	-0.339164	0.112442	0.000465474	0.0200339	DAPK1	DAPK1	death associated protein kinase 1 [Source:HGNC Symbol;Acc:HGNC:2674]
ENSG00000237441	889.371	-0.630335	0.235855	0.000469131	0.0200339	RGL2	RGL2	ral guanine nucleotide dissociation stimulator like 2 [Source:HGNC Symbol;Acc:HGNC:9769]
ENSG00000057657	1407.29	0.427422	0.150295	0.000481573	0.0201551	PRDM1	PRDM1	PR/SET domain 1 [Source:HGNC Symbol;Acc:HGNC:9346]
ENSG00000100906	2662.49	0.496817	0.178835	0.000482914	0.0201551	NFKBIA	NFKBIA	NFKB inhibitor alpha [Source:HGNC Symbol;Acc:HGNC:7797]
ENSG00000110455	123.352	-0.664949	0.251338	0.000479763	0.0201551	ACCS	ACCS	1-aminocyclopropane-1-carboxylate synthase homolog (inactive) [Source:HGNC Symbol;Acc:HGNC:23989]
ENSG00000114626	2967.77	-0.461017	0.164304	0.000476832	0.0201551	ABTB1	ABTB1	ankyrin repeat and BTB domain containing 1 [Source:HGNC Symbol;Acc:HGNC:18275]
ENSG00000146904	125.581	-0.79595	0.310247	0.000482522	0.0201551	EPHA1	EPHA1	EPH receptor A1 [Source:HGNC Symbol;Acc:HGNC:3385]
ENSG00000161381	79.1752	-0.835911	0.326875	0.000474943	0.0201551	PLXDC1	PLXDC1	plexin domain containing 1 [Source:HGNC Symbol;Acc:HGNC:20945]
ENSG00000286940	43.2901	0.835023	0.322153	0.000476088	0.0201551	MICB-DT	MICB-DT	MICB divergent transcript [Source:HGNC Symbol;Acc:HGNC:53632]
ENSG00000291237	15145.2	0.479175	0.172436	0.000478761	0.0201551	SOD2	SOD2	superoxide dismutase 2 [Source:HGNC Symbol;Acc:HGNC:11180]
ENSG00000134222	51.3738	-0.909681	0.359277	0.000489729	0.0203634	PSRC1	PSRC1	proline and serine rich coiled-coil 1 [Source:HGNC Symbol;Acc:HGNC:24472]
ENSG00000152127	1340.01	-0.393292	0.135361	0.000490667	0.0203634	MGAT5	MGAT5	alpha-1,6-mannosylglycoprotein 6-beta-N-acetylglucosaminyltransferase [Source:HGNC Symbol;Acc:HGNC:7049]
ENSG00000151882	39.7855	-0.952351	0.379833	0.000496591	0.0205513	CCL28	CCL28	C-C motif chemokine ligand 28 [Source:HGNC Symbol;Acc:HGNC:17700]
ENSG00000155380	109.187	0.633217	0.237529	0.000498731	0.0205821	SLC16A1	SLC16A1	solute carrier family 16 member 1 [Source:HGNC Symbol;Acc:HGNC:10922]
ENSG00000105426	99.947	-0.974668	0.395337	0.000506002	0.0207658	PTPRS	PTPRS	protein tyrosine phosphatase receptor type S [Source:HGNC Symbol;Acc:HGNC:9681]
ENSG00000130821	44.9697	1.04343	0.424316	0.000505698	0.0207658	SLC6A8	SLC6A8	solute carrier family 6 member 8 [Source:HGNC Symbol;Acc:HGNC:11055]
ENSG00000090006	210	-0.687968	0.267305	0.000519714	0.0212223	LTBP4	LTBP4	latent transforming growth factor beta binding protein 4 [Source:HGNC Symbol;Acc:HGNC:6717]
ENSG00000100416	234.669	-0.556634	0.206457	0.000520132	0.0212223	TRMU	TRMU	tRNA mitochondrial 2-thiouridylase [Source:HGNC Symbol;Acc:HGNC:25481]
ENSG00000136758	1836.53	0.462097	0.165326	0.000521447	0.0212223	YME1L1	YME1L1	YME1 like 1 ATPase [Source:HGNC Symbol;Acc:HGNC:12843]
ENSG00000166313	427.203	-0.543777	0.201339	0.000526129	0.0212952	APBB1	APBB1	amyloid beta precursor protein binding family B member 1 [Source:HGNC Symbol;Acc:HGNC:581]
ENSG00000255663	8.55079	3.58564	1.526	0.000524855	0.0212952			novel transcript, RBM7-REXO2 readthrough
ENSG00000181274	999.559	-0.363357	0.12387	0.000531539	0.0213966	FRAT2	FRAT2	FRAT regulator of WNT signaling pathway 2 [Source:HGNC Symbol;Acc:HGNC:16048]
ENSG00000197279	44.6508	0.84735	0.332343	0.000530489	0.0213966	ZNF165	ZNF165	zinc finger protein 165 [Source:HGNC Symbol;Acc:HGNC:12953]
ENSG00000089060	713.326	-0.621888	0.23767	0.000534446	0.021455	SLC8B1	SLC8B1	solute carrier family 8 member B1 [Source:HGNC Symbol;Acc:HGNC:26175]
ENSG00000110665	328.263	-0.686406	0.268263	0.000539537	0.0215545	C11orf21	C11orf21	chromosome 11 open reading frame 21 [Source:HGNC Symbol;Acc:HGNC:13231]
ENSG00000143891	275.617	-0.454555	0.161873	0.00053985	0.0215545	GALM	GALM	galactose mutarotase [Source:HGNC Symbol;Acc:HGNC:24063]
ENSG00000039650	274.039	-0.642035	0.246531	0.000550117	0.021905	PNKP	PNKP	polynucleotide kinase 3'-phosphatase [Source:HGNC Symbol;Acc:HGNC:9154]
ENSG00000008056	56.3153	1.07624	0.444192	0.000552971	0.0219593	SYN1	SYN1	synapsin I [Source:HGNC Symbol;Acc:HGNC:11494]
ENSG00000123933	722.686	-0.428401	0.1513	0.000557303	0.0220719	MXD4	MXD4	MAX dimerization protein 4 [Source:HGNC Symbol;Acc:HGNC:13906]
ENSG00000170006	7378.19	0.483119	0.17667	0.000562766	0.0222285	TMEM154	TMEM154	transmembrane protein 154 [Source:HGNC Symbol;Acc:HGNC:26489]
ENSG00000107736	249.975	-0.505151	0.186388	0.000574197	0.0224643	CDH23	CDH23	cadherin related 23 [Source:HGNC Symbol;Acc:HGNC:13733]
ENSG00000143382	148.45	-0.636668	0.245263	0.000574834	0.0224643	ADAMTSL4	ADAMTSL4	ADAMTS like 4 [Source:HGNC Symbol;Acc:HGNC:19706]
ENSG00000154102	36.8574	-1.09475	0.450866	0.000570915	0.0224643	C16orf74	C16orf74	chromosome 16 open reading frame 74 [Source:HGNC Symbol;Acc:HGNC:23362]
ENSG00000248592	78.9991	-0.845379	0.339201	0.000572219	0.0224643	STIMATE-MUSTN1	STIMATE-MUSTN1	STIMATE-MUSTN1 readthrough [Source:HGNC Symbol;Acc:HGNC:38834]
ENSG00000135439	879.347	-0.454499	0.166348	0.000581849	0.0226782	AGAP2	AGAP2	ArfGAP with GTPase domain, ankyrin repeat and PH domain 2 [Source:HGNC Symbol;Acc:HGNC:16921]
ENSG00000175591	797.053	0.369516	0.127292	0.000583968	0.0227008	P2RY2	P2RY2	purinergic receptor P2Y2 [Source:HGNC Symbol;Acc:HGNC:8541]
ENSG00000151327	207.214	0.533143	0.199262	0.000595632	0.0230933	FAM177A1	FAM177A1	family with sequence similarity 177 member A1 [Source:HGNC Symbol;Acc:HGNC:19829]
ENSG00000115738	620.472	0.643254	0.253128	0.000608524	0.0235312	ID2	ID2	inhibitor of DNA binding 2 [Source:HGNC Symbol;Acc:HGNC:5361]
ENSG00000101911	180.562	0.645279	0.251533	0.000623629	0.0240396	PRPS2	PRPS2	phosphoribosyl pyrophosphate synthetase 2 [Source:HGNC Symbol;Acc:HGNC:9465]
ENSG00000172349	3831.71	-0.322004	0.107942	0.000624935	0.0240396	IL16	IL16	interleukin 16 [Source:HGNC Symbol;Acc:HGNC:5980]
ENSG00000044090	130.139	-0.7451	0.299924	0.000631752	0.0241089	CUL7	CUL7	cullin 7 [Source:HGNC Symbol;Acc:HGNC:21024]
ENSG00000076928	5772.58	-0.599911	0.233995	0.000636969	0.0241089	ARHGEF1	ARHGEF1	Rho guanine nucleotide exchange factor 1 [Source:HGNC Symbol;Acc:HGNC:681]
ENSG00000100311	68.5822	-0.771572	0.308574	0.000630875	0.0241089	PDGFB	PDGFB	platelet derived growth factor subunit B [Source:HGNC Symbol;Acc:HGNC:8800]
ENSG00000106105	902.571	0.297881	0.0991521	0.000639827	0.0241089	GARS1	GARS1	glycyl-tRNA synthetase 1 [Source:HGNC Symbol;Acc:HGNC:4162]
ENSG00000160796	7742.47	-0.691091	0.277714	0.000637618	0.0241089	NBEAL2	NBEAL2	neurobeachin like 2 [Source:HGNC Symbol;Acc:HGNC:31928]
ENSG00000196735	975.227	0.553944	0.211516	0.000639523	0.0241089	HLA-DQA1	HLA-DQA1	major histocompatibility complex, class II, DQ alpha 1 [Source:HGNC Symbol;Acc:HGNC:4942]
ENSG00000211598	41.6368	0.956612	0.394832	0.000635921	0.0241089	IGKV4-1	IGKV4-1	immunoglobulin kappa variable 4-1 [Source:HGNC Symbol;Acc:HGNC:5834]
ENSG00000221869	596.991	0.472549	0.174241	0.000635326	0.0241089	CEBPD	CEBPD	CCAAT enhancer binding protein delta [Source:HGNC Symbol;Acc:HGNC:1835]
ENSG00000274618	182.647	0.891283	0.370973	0.00064508	0.0242448	H4C6	H4C6	H4 clustered histone 6 [Source:HGNC Symbol;Acc:HGNC:4783]
ENSG00000010327	3182.93	-0.608454	0.243348	0.000650699	0.0243318	STAB1	STAB1	stabilin 1 [Source:HGNC Symbol;Acc:HGNC:18628]
ENSG00000170049	16.728	-1.29766	0.553304	0.000650348	0.0243318	KCNAB3	KCNAB3	potassium voltage-gated channel subfamily A regulatory beta subunit 3 [Source:HGNC Symbol;Acc:HGNC:6230]
ENSG00000100023	495.262	-0.384311	0.135664	0.000656662	0.0244308	PPIL2	PPIL2	peptidylprolyl isomerase like 2 [Source:HGNC Symbol;Acc:HGNC:9261]
ENSG00000163346	2734.86	-0.433994	0.157671	0.00065608	0.0244308	PBXIP1	PBXIP1	PBX homeobox interacting protein 1 [Source:HGNC Symbol;Acc:HGNC:21199]
ENSG00000181220	847.538	-0.520833	0.194885	0.000660148	0.0244986	ZNF746	ZNF746	zinc finger protein 746 [Source:HGNC Symbol;Acc:HGNC:21948]
ENSG00000119720	444.198	-0.392387	0.138593	0.000662897	0.0245389	NRDE2	NRDE2	NRDE-2, necessary for RNA interference, domain containing [Source:HGNC Symbol;Acc:HGNC:20186]
ENSG00000135842	6920.75	0.382784	0.138074	0.00066476	0.0245462	NIBAN1	NIBAN1	niban apoptosis regulator 1 [Source:HGNC Symbol;Acc:HGNC:16784]
ENSG00000136490	2483.46	-0.385083	0.13682	0.00068055	0.0250663	LIMD2	LIMD2	LIM domain containing 2 [Source:HGNC Symbol;Acc:HGNC:28142]
ENSG00000100359	343.522	-0.718207	0.293518	0.00068682	0.0252342	SGSM3	SGSM3	small G protein signaling modulator 3 [Source:HGNC Symbol;Acc:HGNC:25228]
ENSG00000068028	526.843	-0.450982	0.166337	0.000693691	0.0253021	RASSF1	RASSF1	Ras association domain family member 1 [Source:HGNC Symbol;Acc:HGNC:9882]
ENSG00000101421	803.562	0.364527	0.127656	0.000694563	0.0253021	CHMP4B	CHMP4B	charged multivesicular body protein 4B [Source:HGNC Symbol;Acc:HGNC:16171]
ENSG00000102189	509.022	0.46018	0.170165	0.000698418	0.0253021	EEA1	EEA1	early endosome antigen 1 [Source:HGNC Symbol;Acc:HGNC:3185]
ENSG00000148926	293.423	0.595184	0.232116	0.000693967	0.0253021	ADM	ADM	adrenomedullin [Source:HGNC Symbol;Acc:HGNC:259]
ENSG00000166501	2843.05	-0.454511	0.170136	0.000700609	0.0253021	PRKCB	PRKCB	protein kinase C beta [Source:HGNC Symbol;Acc:HGNC:9395]
ENSG00000177455	107.779	-0.79056	0.327095	0.000701054	0.0253021	CD19	CD19	CD19 molecule [Source:HGNC Symbol;Acc:HGNC:1633]
ENSG00000187325	109.538	0.901607	0.38041	0.000698642	0.0253021	TAF9B	TAF9B	TATA-box binding protein associated factor 9b [Source:HGNC Symbol;Acc:HGNC:17306]
ENSG00000213906	61.8096	-0.866594	0.361717	0.000702408	0.0253021	LTB4R2	LTB4R2	leukotriene B4 receptor 2 [Source:HGNC Symbol;Acc:HGNC:19260]
ENSG00000171475	1220.01	0.260746	0.0855763	0.000704389	0.0253116	WIPF2	WIPF2	WAS/WASL interacting protein family member 2 [Source:HGNC Symbol;Acc:HGNC:30923]
ENSG00000286075	260.32	0.469932	0.174903	0.000707938	0.0253773	SMIM10L3	SMIM10L3	small integral membrane protein 10 like 3 [Source:HGNC Symbol;Acc:HGNC:56768]
ENSG00000138964	1452.71	-0.565504	0.221691	0.00071465	0.0254684	PARVG	PARVG	parvin gamma [Source:HGNC Symbol;Acc:HGNC:14654]
ENSG00000198538	131.685	0.930258	0.395037	0.000715667	0.0254684	ZNF28	ZNF28	zinc finger protein 28 [Source:HGNC Symbol;Acc:HGNC:13073]
ENSG00000293313	238.129	-0.642598	0.256372	0.000714554	0.0254684	ZNF37BP	ZNF37BP	zinc finger protein 37B, pseudogene [Source:HGNC Symbol;Acc:HGNC:13103]
ENSG00000171033	173.642	0.553139	0.213816	0.000725214	0.025746	PKIA	PKIA	cAMP-dependent protein kinase inhibitor alpha [Source:HGNC Symbol;Acc:HGNC:9017]
ENSG00000131724	2182.61	0.542207	0.215172	0.000744446	0.0263652	IL13RA1	IL13RA1	interleukin 13 receptor subunit alpha 1 [Source:HGNC Symbol;Acc:HGNC:5974]
ENSG00000100721	109.572	-0.617745	0.245554	0.000747778	0.0264197	TCL1A	TCL1A	TCL1 family AKT coactivator A [Source:HGNC Symbol;Acc:HGNC:11648]
ENSG00000262246	1181.24	-0.572153	0.228142	0.000749942	0.0264328	CORO7	CORO7	coronin 7 [Source:HGNC Symbol;Acc:HGNC:26161]
ENSG00000160469	9.19128	-0.115317	0.238783	0.000755002	0.0265476	BRSK1	BRSK1	BR serine/threonine kinase 1 [Source:HGNC Symbol;Acc:HGNC:18994]
ENSG00000161791	2495.75	0.311866	0.10706	0.000766189	0.026813	FMNL3	FMNL3	formin like 3 [Source:HGNC Symbol;Acc:HGNC:23698]
ENSG00000196187	1259.32	-0.566975	0.223289	0.000765061	0.026813	TMEM63A	TMEM63A	transmembrane protein 63A [Source:HGNC Symbol;Acc:HGNC:29118]
ENSG00000143297	14.1657	1.63891	0.730913	0.000777652	0.0271496	FCRL5	FCRL5	Fc receptor like 5 [Source:HGNC Symbol;Acc:HGNC:18508]
ENSG00000139668	415.582	-0.604129	0.241443	0.00078633	0.0273877	WDFY2	WDFY2	WD repeat and FYVE domain containing 2 [Source:HGNC Symbol;Acc:HGNC:20482]
ENSG00000144674	1255.45	0.397198	0.14221	0.00080114	0.0278377	GOLGA4	GOLGA4	golgin A4 [Source:HGNC Symbol;Acc:HGNC:4427]
ENSG00000128218	13.7484	-1.72487	0.795104	0.00080596	0.0278994	VPREB3	VPREB3	V-set pre-B cell surrogate light chain 3 [Source:HGNC Symbol;Acc:HGNC:12710]
ENSG00000131979	380.498	0.472283	0.179775	0.000808597	0.0278994	GCH1	GCH1	GTP cyclohydrolase 1 [Source:HGNC Symbol;Acc:HGNC:4193]
ENSG00000152484	325.964	0.519335	0.201208	0.000807731	0.0278994	USP12	USP12	ubiquitin specific peptidase 12 [Source:HGNC Symbol;Acc:HGNC:20485]
ENSG00000288156	481.289	-0.839731	0.372766	0.000814765	0.0280466			novel transcript
ENSG00000225217	111.567	-0.740492	0.311785	0.000821786	0.0282223	HSPA7	HSPA7	heat shock protein family A (Hsp70) member 7 (pseudogene) [Source:HGNC Symbol;Acc:HGNC:5240]
ENSG00000279821	83.3278	-1.08291	0.498625	0.000838193	0.0287188			TEC
ENSG00000102879	8549.26	-0.432627	0.162542	0.000841272	0.0287575	CORO1A	CORO1A	coronin 1A [Source:HGNC Symbol;Acc:HGNC:2252]
ENSG00000204577	1663.64	-0.417983	0.155648	0.000846447	0.0288007	LILRB3	LILRB3	leukocyte immunoglobulin like receptor B3 [Source:HGNC Symbol;Acc:HGNC:6607]
ENSG00000226479	284.058	0.502387	0.194781	0.000846037	0.0288007	TMEM185B	TMEM185B	transmembrane protein 185B [Source:HGNC Symbol;Acc:HGNC:18896]
ENSG00000064989	39.7335	1.15078	0.516442	0.000854426	0.0290052	CALCRL	CALCRL	calcitonin receptor like receptor [Source:HGNC Symbol;Acc:HGNC:16709]
ENSG00000072110	3735.54	-0.361821	0.130853	0.000860655	0.0290826	ACTN1	ACTN1	actinin alpha 1 [Source:HGNC Symbol;Acc:HGNC:163]
ENSG00000137462	1409.56	0.329783	0.115359	0.000860007	0.0290826	TLR2	TLR2	toll like receptor 2 [Source:HGNC Symbol;Acc:HGNC:11848]
ENSG00000086730	3613.9	-0.30889	0.109809	0.000868946	0.0292956	LAT2	LAT2	linker for activation of T cells family member 2 [Source:HGNC Symbol;Acc:HGNC:12749]
ENSG00000129925	1093.49	-0.341043	0.122641	0.00087725	0.029508	PGAP6	PGAP6	post-GPI attachment to proteins 6 [Source:HGNC Symbol;Acc:HGNC:17205]
ENSG00000167566	651.161	-0.433186	0.164486	0.000888466	0.0298172	NCKAP5L	NCKAP5L	NCK associated protein 5 like [Source:HGNC Symbol;Acc:HGNC:29321]
ENSG00000130309	700.558	-0.422471	0.159673	0.000894267	0.0299437	COLGALT1	COLGALT1	collagen beta(1-O)galactosyltransferase 1 [Source:HGNC Symbol;Acc:HGNC:26182]
ENSG00000102575	703.742	-0.468561	0.180749	0.000919536	0.0304776	ACP5	ACP5	acid phosphatase 5, tartrate resistant [Source:HGNC Symbol;Acc:HGNC:124]
ENSG00000136689	203.001	0.820597	0.358565	0.000917372	0.0304776	IL1RN	IL1RN	interleukin 1 receptor antagonist [Source:HGNC Symbol;Acc:HGNC:6000]
ENSG00000137841	2885.3	-0.688443	0.304749	0.000916134	0.0304776	PLCB2	PLCB2	phospholipase C beta 2 [Source:HGNC Symbol;Acc:HGNC:9055]
ENSG00000153944	553.826	-0.469244	0.183464	0.000913372	0.0304776	MSI2	MSI2	musashi RNA binding protein 2 [Source:HGNC Symbol;Acc:HGNC:18585]
ENSG00000196428	803.933	0.583792	0.239917	0.000920553	0.0304776	TSC22D2	TSC22D2	TSC22 domain family member 2 [Source:HGNC Symbol;Acc:HGNC:29095]
ENSG00000178809	43.8197	-1.2561	0.578015	0.000924418	0.0305369	TRIM73	TRIM73	tripartite motif containing 73 [Source:HGNC Symbol;Acc:HGNC:18162]
ENSG00000136997	186.904	-0.645893	0.275292	0.00093629	0.0308363	MYC	MYC	MYC proto-oncogene, bHLH transcription factor [Source:HGNC Symbol;Acc:HGNC:7553]
ENSG00000174885	170.326	-0.831931	0.373352	0.000937669	0.0308363	NLRP6	NLRP6	NLR family pyrin domain containing 6 [Source:HGNC Symbol;Acc:HGNC:22944]
ENSG00000187609	39.474	-1.01322	0.461265	0.000941766	0.0309021	EXD3	EXD3	exonuclease 3'-5' domain containing 3 [Source:HGNC Symbol;Acc:HGNC:26023]
ENSG00000211675	63.3303	0.857825	0.378208	0.000957754	0.0313569	IGLC1	IGLC1	immunoglobulin lambda constant 1 [Source:HGNC Symbol;Acc:HGNC:5855]
ENSG00000288700	514.823	-0.538906	0.216812	0.000961611	0.0314133			novel transcrpt
ENSG00000121797	164.294	0.507417	0.201385	0.000970066	0.0315677	CCRL2	CCRL2	C-C motif chemokine receptor like 2 [Source:HGNC Symbol;Acc:HGNC:1612]
ENSG00000205339	1296.12	0.590596	0.245751	0.000970623	0.0315677	IPO7	IPO7	importin 7 [Source:HGNC Symbol;Acc:HGNC:9852]
ENSG00000126464	835.877	-0.345896	0.126672	0.000976658	0.0316244	PRR12	PRR12	proline rich 12 [Source:HGNC Symbol;Acc:HGNC:29217]
ENSG00000140694	329.378	0.413181	0.156113	0.000975578	0.0316244	PARN	PARN	poly(A)-specific ribonuclease [Source:HGNC Symbol;Acc:HGNC:8609]
ENSG00000123453	98.86	-0.57986	0.236642	0.00097994	0.0316611	SARDH	SARDH	sarcosine dehydrogenase [Source:HGNC Symbol;Acc:HGNC:10536]
ENSG00000267216	45.7534	-0.934496	0.421081	0.000985725	0.0317783	ZNF8-ERVK3-1	ZNF8-ERVK3-1	ZNF8-ERVK3-1 readthrough (NMD candidate) [Source:HGNC Symbol;Acc:HGNC:56757]
ENSG00000103522	1049.64	0.442282	0.169406	0.000990916	0.0318065	IL21R	IL21R	interleukin 21 receptor [Source:HGNC Symbol;Acc:HGNC:6006]
ENSG00000178719	1016.96	0.639341	0.273176	0.000990562	0.0318065	GRINA	GRINA	glutamate ionotropic receptor NMDA type subunit associated protein 1 [Source:HGNC Symbol;Acc:HGNC:4589]
ENSG00000177082	267.143	-0.523758	0.209287	0.000999545	0.0320137	WDR73	WDR73	WD repeat domain 73 [Source:HGNC Symbol;Acc:HGNC:25928]
ENSG00000160613	1147.83	-0.642183	0.271233	0.0010104	0.0322912	PCSK7	PCSK7	proprotein convertase subtilisin/kexin type 7 [Source:HGNC Symbol;Acc:HGNC:8748]
ENSG00000153094	1185.41	0.37367	0.138371	0.00101755	0.0324493	BCL2L11	BCL2L11	BCL2 like 11 [Source:HGNC Symbol;Acc:HGNC:994]
ENSG00000266714	598.222	-0.729767	0.321426	0.00102306	0.0325546	MYO15B	MYO15B	myosin XVB [Source:HGNC Symbol;Acc:HGNC:14083]
ENSG00000126602	167.779	-0.683637	0.293491	0.00103205	0.0327098	TRAP1	TRAP1	TNF receptor associated protein 1 [Source:HGNC Symbol;Acc:HGNC:16264]
ENSG00000170542	3412.21	0.388765	0.145761	0.00103238	0.0327098	SERPINB9	SERPINB9	serpin family B member 9 [Source:HGNC Symbol;Acc:HGNC:8955]
ENSG00000163564	347.274	0.6587	0.28507	0.00103829	0.0328263	PYHIN1	PYHIN1	pyrin and HIN domain family member 1 [Source:HGNC Symbol;Acc:HGNC:28894]
ENSG00000220842	858.49	0.766891	0.343873	0.00104377	0.0329291	RPL21P16	RPL21P16	ribosomal protein L21 pseudogene 16 [Source:HGNC Symbol;Acc:HGNC:31396]
ENSG00000205885	80.815	-0.916957	0.424363	0.00105354	0.0331662	C1RL-AS1	C1RL-AS1	C1RL antisense RNA 1 [Source:HGNC Symbol;Acc:HGNC:27461]
ENSG00000113742	1830.4	0.368332	0.137494	0.00106354	0.0334098	CPEB4	CPEB4	cytoplasmic polyadenylation element binding protein 4 [Source:HGNC Symbol;Acc:HGNC:21747]
ENSG00000070190	1018.18	0.380376	0.141942	0.00106847	0.0334931	DAPP1	DAPP1	dual adaptor of phosphotyrosine and 3-phosphoinositides 1 [Source:HGNC Symbol;Acc:HGNC:16500]
ENSG00000135966	411.839	0.32937	0.119194	0.00108566	0.0337998	TGFBRAP1	TGFBRAP1	transforming growth factor beta receptor associated protein 1 [Source:HGNC Symbol;Acc:HGNC:16836]
ENSG00000165934	1084.05	0.460008	0.183834	0.0010823	0.0337998	CPSF2	CPSF2	cleavage and polyadenylation specific factor 2 [Source:HGNC Symbol;Acc:HGNC:2325]
ENSG00000198089	815.196	-0.6626	0.285545	0.00108349	0.0337998	SFI1	SFI1	SFI1 centrin binding protein [Source:HGNC Symbol;Acc:HGNC:29064]
ENSG00000267322	171.783	-0.447149	0.173923	0.00108743	0.0337998	SCARNA17	SCARNA17	small nucleolar RNA host gene 22 [Source:HGNC Symbol;Acc:HGNC:50285]
ENSG00000162104	231.853	0.558146	0.230894	0.00109449	0.0338763	ADCY9	ADCY9	adenylate cyclase 9 [Source:HGNC Symbol;Acc:HGNC:240]
ENSG00000275395	457.246	0.523694	0.214355	0.00109391	0.0338763	FCGBP	FCGBP	Fc gamma binding protein [Source:HGNC Symbol;Acc:HGNC:13572]
ENSG00000075826	156.481	-0.776464	0.347341	0.00110719	0.034031	SEC31B	SEC31B	SEC31 homolog B, COPII coat complex component [Source:HGNC Symbol;Acc:HGNC:23197]
ENSG00000169220	1137.65	-0.60096	0.259849	0.00110486	0.034031	RGS14	RGS14	regulator of G protein signaling 14 [Source:HGNC Symbol;Acc:HGNC:9996]
ENSG00000197622	6945.92	-0.279135	0.098735	0.00110301	0.034031	CDC42SE1	CDC42SE1	CDC42 small effector 1 [Source:HGNC Symbol;Acc:HGNC:17719]
ENSG00000241878	1438.85	-0.557585	0.235032	0.00110873	0.034031	PISD	PISD	phosphatidylserine decarboxylase [Source:HGNC Symbol;Acc:HGNC:8999]
ENSG00000177731	2291.28	-0.440591	0.17648	0.00111621	0.0341764	FLII	FLII	FLII actin remodeling protein [Source:HGNC Symbol;Acc:HGNC:3750]
ENSG00000276085	197.977	0.687055	0.303404	0.0011181	0.0341764	CCL3L1	CCL3L1	C-C motif chemokine ligand 3 like 3 [Source:HGNC Symbol;Acc:HGNC:30554]
ENSG00000136111	321.158	-0.576521	0.245033	0.00112229	0.0342334	TBC1D4	TBC1D4	TBC1 domain family member 4 [Source:HGNC Symbol;Acc:HGNC:19165]
ENSG00000184675	90.7141	0.583963	0.244332	0.00112809	0.034339	AMER1	AMER1	APC membrane recruitment protein 1 [Source:HGNC Symbol;Acc:HGNC:26837]
ENSG00000124731	2871.68	0.406427	0.159374	0.00113539	0.0344902	TREM1	TREM1	triggering receptor expressed on myeloid cells 1 [Source:HGNC Symbol;Acc:HGNC:17760]
ENSG00000095970	10.8133	1.67672	0.775369	0.00114471	0.0347018	TREM2	TREM2	triggering receptor expressed on myeloid cells 2 [Source:HGNC Symbol;Acc:HGNC:17761]
ENSG00000262202	26.676	-1.27927	0.635177	0.00114719	0.0347053			novel transcript
ENSG00000160803	370.677	0.432368	0.16821	0.0011558	0.0348941	UBQLN4	UBQLN4	ubiquilin 4 [Source:HGNC Symbol;Acc:HGNC:1237]
ENSG00000104497	161.669	0.536565	0.223826	0.00117657	0.0354376	SNX16	SNX16	sorting nexin 16 [Source:HGNC Symbol;Acc:HGNC:14980]
ENSG00000119787	380.77	0.449864	0.178746	0.00117861	0.0354376	ATL2	ATL2	atlastin GTPase 2 [Source:HGNC Symbol;Acc:HGNC:24047]
ENSG00000015568	312.353	-0.698712	0.314775	0.00118439	0.0355138	RGPD5	RGPD5	RANBP2 like and GRIP domain containing 5 [Source:HGNC Symbol;Acc:HGNC:32418]
ENSG00000075391	315.617	0.588557	0.250569	0.00118596	0.0355138	RASAL2	RASAL2	RAS protein activator like 2 [Source:HGNC Symbol;Acc:HGNC:9874]
ENSG00000013275	471.62	0.324626	0.118471	0.00120097	0.0358901	PSMC4	PSMC4	proteasome 26S subunit, ATPase 4 [Source:HGNC Symbol;Acc:HGNC:9551]
ENSG00000105122	1676.29	-0.485843	0.19285	0.00120782	0.036022	RASAL3	RASAL3	RAS protein activator like 3 [Source:HGNC Symbol;Acc:HGNC:26129]
ENSG00000148341	340.193	-0.551559	0.232992	0.00121679	0.0362162	SH3GLB2	SH3GLB2	SH3 domain containing GRB2 like, endophilin B2 [Source:HGNC Symbol;Acc:HGNC:10834]
ENSG00000155659	142.859	-0.603801	0.262454	0.00122903	0.0363599	VSIG4	VSIG4	V-set and immunoglobulin domain containing 4 [Source:HGNC Symbol;Acc:HGNC:17032]
ENSG00000178996	1798.78	-0.424934	0.168467	0.00122591	0.0363599	SNX18	SNX18	sorting nexin 18 [Source:HGNC Symbol;Acc:HGNC:19245]
ENSG00000280067	8.98286	1.80518	0.860941	0.00122656	0.0363599			novel transcript
ENSG00000142347	9715.6	-0.434948	0.172635	0.00124461	0.0367472	MYO1F	MYO1F	myosin IF [Source:HGNC Symbol;Acc:HGNC:7600]
ENSG00000139163	1286.29	0.481897	0.199776	0.00124988	0.036829	ETNK1	ETNK1	ethanolamine kinase 1 [Source:HGNC Symbol;Acc:HGNC:24649]
ENSG00000138670	191.149	0.524016	0.219156	0.00128943	0.0379186	RASGEF1B	RASGEF1B	RasGEF domain family member 1B [Source:HGNC Symbol;Acc:HGNC:24881]
ENSG00000149798	589.931	0.524757	0.220767	0.00129224	0.0379256	CDC42EP2	CDC42EP2	CDC42 effector protein 2 [Source:HGNC Symbol;Acc:HGNC:16263]
ENSG00000290698	12.9212	-1.59281	0.843417	0.0012999	0.0380744			novel transcript
ENSG00000144589	330.462	-0.671671	0.307339	0.00130575	0.0381697	STK11IP	STK11IP	serine/threonine kinase 11 interacting protein [Source:HGNC Symbol;Acc:HGNC:19184]
ENSG00000140521	1134.96	-0.419831	0.166376	0.00132952	0.0387111	POLG	POLG	DNA polymerase gamma, catalytic subunit [Source:HGNC Symbol;Acc:HGNC:9179]
ENSG00000168067	810.224	-0.479513	0.196164	0.00132896	0.0387111	MAP4K2	MAP4K2	mitogen-activated protein kinase kinase kinase kinase 2 [Source:HGNC Symbol;Acc:HGNC:6864]
ENSG00000134070	344.703	0.700616	0.317212	0.00133346	0.0387492	IRAK2	IRAK2	interleukin 1 receptor associated kinase 2 [Source:HGNC Symbol;Acc:HGNC:6113]
ENSG00000114573	2375.18	0.382568	0.147941	0.00135546	0.0393109	ATP6V1A	ATP6V1A	ATPase H+ transporting V1 subunit A [Source:HGNC Symbol;Acc:HGNC:851]
ENSG00000186815	632.112	-0.500523	0.212168	0.00136441	0.0394929	TPCN1	TPCN1	two pore segment channel 1 [Source:HGNC Symbol;Acc:HGNC:18182]
ENSG00000159788	325.635	0.476317	0.196669	0.00137878	0.0398306	RGS12	RGS12	regulator of G protein signaling 12 [Source:HGNC Symbol;Acc:HGNC:9994]
ENSG00000167978	8367.72	-0.452869	0.186174	0.00138314	0.0398782	SRRM2	SRRM2	serine/arginine repetitive matrix 2 [Source:HGNC Symbol;Acc:HGNC:16639]
ENSG00000168329	439.187	0.521954	0.223407	0.00141761	0.0407531	CX3CR1	CX3CR1	C-X3-C motif chemokine receptor 1 [Source:HGNC Symbol;Acc:HGNC:2558]
ENSG00000269352	28.6283	-1.06574	0.528501	0.00141901	0.0407531	PTOV1-AS2	PTOV1-AS2	PTOV1 antisense RNA 2 [Source:HGNC Symbol;Acc:HGNC:51284]
ENSG00000293434	495.573	-0.705075	0.328425	0.00142364	0.0408063	AHSA2P	AHSA2P	activator of HSP90 ATPase homolog 2, pseudogene [Source:NCBI gene (formerly Entrezgene);Acc:130872]
ENSG00000134830	792.747	-0.572448	0.249031	0.00143091	0.0409351	C5AR2	C5AR2	complement C5a receptor 2 [Source:HGNC Symbol;Acc:HGNC:4527]
ENSG00000120784	133.178	-0.594735	0.265255	0.00144037	0.0411258	ZFP30	ZFP30	ZFP30 zinc finger protein [Source:HGNC Symbol;Acc:HGNC:29555]
ENSG00000171657	57.6538	0.871112	0.424862	0.00144423	0.0411564	GPR82	GPR82	G protein-coupled receptor 82 [Source:HGNC Symbol;Acc:HGNC:4533]
ENSG00000102032	165.52	-0.523387	0.226705	0.00146638	0.0414667	RENBP	RENBP	renin binding protein [Source:HGNC Symbol;Acc:HGNC:9959]
ENSG00000129235	56.0366	0.699725	0.32102	0.0014632	0.0414667	TXNDC17	TXNDC17	thioredoxin domain containing 17 [Source:HGNC Symbol;Acc:HGNC:28218]
ENSG00000142583	38.407	-1.22484	0.712085	0.00146281	0.0414667	SLC2A5	SLC2A5	solute carrier family 2 member 5 [Source:HGNC Symbol;Acc:HGNC:11010]
ENSG00000150991	12106.6	0.31052	0.115492	0.00146587	0.0414667	UBC	UBC	ubiquitin C [Source:HGNC Symbol;Acc:HGNC:12468]
ENSG00000254996	917.257	0.578497	0.258707	0.00147478	0.0416245	ANKHD1-EIF4EBP3	ANKHD1-EIF4EBP3	ANKHD1-EIF4EBP3 readthrough [Source:HGNC Symbol;Acc:HGNC:33530]
ENSG00000104687	787.474	-0.34556	0.132566	0.00147955	0.0416792	GSR	GSR	glutathione-disulfide reductase [Source:HGNC Symbol;Acc:HGNC:4623]
ENSG00000198909	1996.62	-0.384829	0.150044	0.0014828	0.0416909	MAP3K3	MAP3K3	mitogen-activated protein kinase kinase kinase 3 [Source:HGNC Symbol;Acc:HGNC:6855]
ENSG00000132185	38.4361	-0.750208	0.353178	0.0015136	0.0423268	FCRLA	FCRLA	Fc receptor like A [Source:HGNC Symbol;Acc:HGNC:18504]
ENSG00000144566	793.407	0.432112	0.175748	0.00150879	0.0423268	RAB5A	RAB5A	RAB5A, member RAS oncogene family [Source:HGNC Symbol;Acc:HGNC:9783]
ENSG00000182557	61.9095	-0.842215	0.413105	0.00151403	0.0423268	SPNS3	SPNS3	SPNS lysolipid transporter 3, sphingosine-1-phosphate (putative) [Source:HGNC Symbol;Acc:HGNC:28433]
ENSG00000102265	1719.61	0.395039	0.157659	0.00153788	0.0428463	TIMP1	TIMP1	TIMP metallopeptidase inhibitor 1 [Source:HGNC Symbol;Acc:HGNC:11820]
ENSG00000182179	705.697	-0.64533	0.302533	0.00154028	0.0428463	UBA7	UBA7	ubiquitin like modifier activating enzyme 7 [Source:HGNC Symbol;Acc:HGNC:12471]
ENSG00000290951	47.0773	-0.93919	0.478807	0.00154134	0.0428463	STAG3L1	STAG3L1	novel transcript
ENSG00000204219	37.3915	-0.801611	0.385769	0.00154649	0.0429086	TCEA3	TCEA3	transcription elongation factor A3 [Source:HGNC Symbol;Acc:HGNC:11615]
ENSG00000162241	142.696	-0.484194	0.206099	0.00155075	0.042946	SLC25A45	SLC25A45	solute carrier family 25 member 45 [Source:HGNC Symbol;Acc:HGNC:27442]
ENSG00000142599	1552.8	-0.4672	0.199353	0.0015625	0.0431901	RERE	RERE	arginine-glutamic acid dipeptide repeats [Source:HGNC Symbol;Acc:HGNC:9965]
ENSG00000112715	388.369	0.516439	0.221709	0.00157509	0.0434373	VEGFA	VEGFA	vascular endothelial growth factor A [Source:HGNC Symbol;Acc:HGNC:12680]
ENSG00000159842	2533.81	-0.344213	0.13585	0.00157734	0.0434373	ABR	ABR	ABR activator of RhoGEF and GTPase [Source:HGNC Symbol;Acc:HGNC:81]
ENSG00000151689	122.142	0.63744	0.293128	0.00158477	0.0435605	INPP1	INPP1	inositol polyphosphate-1-phosphatase [Source:HGNC Symbol;Acc:HGNC:6071]
ENSG00000048991	422.119	0.752992	0.372503	0.00159323	0.0437114	R3HDM1	R3HDM1	R3H domain containing 1 [Source:HGNC Symbol;Acc:HGNC:9757]
ENSG00000149499	1060.91	-0.504759	0.217116	0.00159771	0.0437528	EML3	EML3	EMAP like 3 [Source:HGNC Symbol;Acc:HGNC:26666]
ENSG00000123545	63.0277	0.71951	0.338447	0.00161554	0.0440774	NDUFAF4	NDUFAF4	NADH:ubiquinone oxidoreductase complex assembly factor 4 [Source:HGNC Symbol;Acc:HGNC:21034]
ENSG00000178188	437.363	-0.496873	0.216409	0.00161447	0.0440774	SH2B1	SH2B1	SH2B adaptor protein 1 [Source:HGNC Symbol;Acc:HGNC:30417]
ENSG00000120334	75.0008	0.620175	0.283483	0.00163457	0.0443655	CENPL	CENPL	centromere protein L [Source:HGNC Symbol;Acc:HGNC:17879]
ENSG00000133561	1891.56	-0.305821	0.113974	0.00163454	0.0443655	GIMAP6	GIMAP6	GTPase, IMAP family member 6 [Source:HGNC Symbol;Acc:HGNC:21918]
ENSG00000198625	1823.09	-0.383454	0.152844	0.00163544	0.0443655	MDM4	MDM4	MDM4 regulator of p53 [Source:HGNC Symbol;Acc:HGNC:6974]
ENSG00000203709	382.944	-0.524808	0.228202	0.00163815	0.0443655	MIR29B2CHG	MIR29B2CHG	MIR29B2 and MIR29C host gene [Source:HGNC Symbol;Acc:HGNC:32018]
ENSG00000108244	124.076	0.64871	0.303342	0.00166247	0.0448594	KRT23	KRT23	keratin 23 [Source:HGNC Symbol;Acc:HGNC:6438]
ENSG00000173391	1266.65	0.407109	0.166038	0.00166177	0.0448594	OLR1	OLR1	oxidized low density lipoprotein receptor 1 [Source:HGNC Symbol;Acc:HGNC:8133]
ENSG00000204160	4213.63	0.375171	0.149652	0.00166566	0.0448632	ZDHHC18	ZDHHC18	zinc finger DHHC-type palmitoyltransferase 18 [Source:HGNC Symbol;Acc:HGNC:20712]
ENSG00000172716	1093.33	-0.323837	0.122826	0.00167271	0.0449708	SLFN11	SLFN11	schlafen family member 11 [Source:HGNC Symbol;Acc:HGNC:26633]
ENSG00000099810	156.409	0.482104	0.207219	0.00167825	0.0450377	MTAP	MTAP	methylthioadenosine phosphorylase [Source:HGNC Symbol;Acc:HGNC:7413]
ENSG00000141503	1304.38	-0.549998	0.255476	0.00168387	0.0451063	MINK1	MINK1	misshapen like kinase 1 [Source:HGNC Symbol;Acc:HGNC:17565]
ENSG00000196576	2452.98	0.444782	0.187752	0.00169648	0.0453615	PLXNB2	PLXNB2	plexin B2 [Source:HGNC Symbol;Acc:HGNC:9104]
ENSG00000133195	97.3312	-0.689597	0.331783	0.00169999	0.045373	SLC39A11	SLC39A11	solute carrier family 39 member 11 [Source:HGNC Symbol;Acc:HGNC:14463]
ENSG00000105750	21.8567	1.0928	0.555673	0.00170502	0.0454249	ZNF85	ZNF85	zinc finger protein 85 [Source:HGNC Symbol;Acc:HGNC:13160]
ENSG00000149418	588.045	-0.475299	0.204568	0.00171944	0.0457264	ST14	ST14	ST14 transmembrane serine protease matriptase [Source:HGNC Symbol;Acc:HGNC:11344]
ENSG00000118503	6349.66	0.362277	0.144253	0.00172755	0.0458127	TNFAIP3	TNFAIP3	TNF alpha induced protein 3 [Source:HGNC Symbol;Acc:HGNC:11896]
ENSG00000198771	3671.25	-0.330293	0.128865	0.0017289	0.0458127	RCSD1	RCSD1	RCSD domain containing 1 [Source:HGNC Symbol;Acc:HGNC:28310]
ENSG00000088812	592.525	0.35423	0.138779	0.0017368	0.0458843	ATRN	ATRN	attractin [Source:HGNC Symbol;Acc:HGNC:885]
ENSG00000151502	609.394	-0.357443	0.140413	0.00173783	0.0458843	VPS26B	VPS26B	VPS26 retromer complex component B [Source:HGNC Symbol;Acc:HGNC:28119]
ENSG00000058335	10.7536	0.172068	0.325337	0.00175735	0.0463167	RASGRF1	RASGRF1	Ras protein specific guanine nucleotide releasing factor 1 [Source:HGNC Symbol;Acc:HGNC:9875]
ENSG00000198522	193.506	0.462079	0.197335	0.00176982	0.0465619	GPN1	GPN1	GPN-loop GTPase 1 [Source:HGNC Symbol;Acc:HGNC:17030]
ENSG00000284685	22.8393	-1.08668	0.586179	0.0017747	0.0466074
ENSG00000134255	369.148	0.545923	0.245385	0.00178422	0.0466926	CEPT1	CEPT1	choline/ethanolamine phosphotransferase 1 [Source:HGNC Symbol;Acc:HGNC:24289]
ENSG00000197077	532.804	0.306709	0.116048	0.00178429	0.0466926	KIAA1671	KIAA1671	KIAA1671 [Source:HGNC Symbol;Acc:HGNC:29345]
ENSG00000171291	70.1796	-0.693217	0.335682	0.00179382	0.0467759	ZNF439	ZNF439	zinc finger protein 439 [Source:HGNC Symbol;Acc:HGNC:20873]
ENSG00000268400	14.6388	-0.0544453	0.191845	0.001793	0.0467759			novel protein
ENSG00000065357	1770.87	-0.45175	0.191427	0.00182541	0.0474318	DGKA	DGKA	diacylglycerol kinase alpha [Source:HGNC Symbol;Acc:HGNC:2849]
ENSG00000166986	1706.24	-0.400329	0.163909	0.0018248	0.0474318	MARS1	MARS1	methionyl-tRNA synthetase 1 [Source:HGNC Symbol;Acc:HGNC:6898]
ENSG00000100796	2250.89	0.272052	0.100383	0.00184099	0.0475241	PPP4R3A	PPP4R3A	protein phosphatase 4 regulatory subunit 3A [Source:HGNC Symbol;Acc:HGNC:20219]
ENSG00000147419	253.242	0.555838	0.252797	0.00183647	0.0475241	CCDC25	CCDC25	coiled-coil domain containing 25 [Source:HGNC Symbol;Acc:HGNC:25591]
ENSG00000184640	5558.6	-0.300252	0.110897	0.00183224	0.0475241	SEPTIN9	SEPTIN9	septin 9 [Source:HGNC Symbol;Acc:HGNC:7323]
ENSG00000290833	120.644	-0.499174	0.22006	0.00184187	0.0475241			novel transcript
ENSG00000133246	595.386	-0.422748	0.177385	0.00184678	0.047539	PRAM1	PRAM1	PML-RARA regulated adaptor molecule 1 [Source:HGNC Symbol;Acc:HGNC:30091]
ENSG00000159753	479.572	-0.544336	0.246743	0.0018489	0.047539	CARMIL2	CARMIL2	capping protein regulator and myosin 1 linker 2 [Source:HGNC Symbol;Acc:HGNC:27089]
ENSG00000147813	408.01	-0.587228	0.278243	0.00185433	0.0475956	NAPRT	NAPRT	nicotinate phosphoribosyltransferase [Source:HGNC Symbol;Acc:HGNC:30450]
ENSG00000114554	208.42	0.666151	0.321931	0.00186046	0.04767	PLXNA1	PLXNA1	plexin A1 [Source:HGNC Symbol;Acc:HGNC:9099]
ENSG00000166949	740.366	0.384245	0.156906	0.00187422	0.0479391	SMAD3	SMAD3	SMAD family member 3 [Source:HGNC Symbol;Acc:HGNC:6769]
ENSG00000258728	126.832	-0.653083	0.313929	0.00188202	0.0480551			novel protein (GALT-IL11RA readthrough)
ENSG00000174123	72.1034	0.748999	0.3688	0.001888	0.0481243	TLR10	TLR10	toll like receptor 10 [Source:HGNC Symbol;Acc:HGNC:15634]
ENSG00000123104	1740.88	0.416406	0.177415	0.00189579	0.0481551	ITPR2	ITPR2	inositol 1,4,5-trisphosphate receptor type 2 [Source:HGNC Symbol;Acc:HGNC:6181]
ENSG00000179295	1195.69	0.298602	0.113027	0.00189366	0.0481551	PTPN11	PTPN11	protein tyrosine phosphatase non-receptor type 11 [Source:HGNC Symbol;Acc:HGNC:9644]
ENSG00000279108	23.2947	-1.05155	0.56582	0.00189901	0.0481551			TEC
ENSG00000004534	723.922	-0.427731	0.182266	0.00192828	0.0483578	RBM6	RBM6	RNA binding motif protein 6 [Source:HGNC Symbol;Acc:HGNC:9903]
ENSG00000089820	2038.38	-0.558154	0.261869	0.00191449	0.0483578	ARHGAP4	ARHGAP4	Rho GTPase activating protein 4 [Source:HGNC Symbol;Acc:HGNC:674]
ENSG00000161638	4726.1	-0.295154	0.111749	0.00191243	0.0483578	ITGA5	ITGA5	integrin subunit alpha 5 [Source:HGNC Symbol;Acc:HGNC:6141]
ENSG00000166167	218.184	0.550707	0.252136	0.00192998	0.0483578	BTRC	BTRC	beta-transducin repeat containing E3 ubiquitin protein ligase [Source:HGNC Symbol;Acc:HGNC:1144]
ENSG00000172613	181.731	-0.588459	0.282221	0.00192276	0.0483578	RAD9A	RAD9A	RAD9 checkpoint clamp component A [Source:HGNC Symbol;Acc:HGNC:9827]
ENSG00000180316	82.5535	0.643816	0.312159	0.00192979	0.0483578	PNPLA1	PNPLA1	patatin like phospholipase domain containing 1 [Source:HGNC Symbol;Acc:HGNC:21246]
ENSG00000203485	276.659	-0.762155	0.402733	0.00192337	0.0483578	INF2	INF2	inverted formin 2 [Source:HGNC Symbol;Acc:HGNC:23791]
ENSG00000160193	78.8788	-0.63472	0.30296	0.00194021	0.0485316	WDR4	WDR4	WD repeat domain 4 [Source:HGNC Symbol;Acc:HGNC:12756]
ENSG00000197694	3666.64	-0.436908	0.187949	0.00194808	0.0486459	SPTAN1	SPTAN1	spectrin alpha, non-erythrocytic 1 [Source:HGNC Symbol;Acc:HGNC:11273]
ENSG00000267100	78.5603	-0.573872	0.266204	0.00195198	0.0486608	ILF3-DT	ILF3-DT	ILF3 divergent transcript [Source:HGNC Symbol;Acc:HGNC:27115]
ENSG00000137101	54.691	-0.838559	0.455283	0.0019616	0.0488181	CD72	CD72	CD72 molecule [Source:HGNC Symbol;Acc:HGNC:1696]
ENSG00000181035	171.095	-0.519699	0.236067	0.00196596	0.0488441	SLC25A42	SLC25A42	solute carrier family 25 member 42 [Source:HGNC Symbol;Acc:HGNC:28380]
ENSG00000137947	394.483	0.421638	0.177416	0.00197609	0.0488484	GTF2B	GTF2B	general transcription factor IIB [Source:HGNC Symbol;Acc:HGNC:4648]
ENSG00000172183	862.431	-0.510822	0.22987	0.00197344	0.0488484	ISG20	ISG20	interferon stimulated exonuclease gene 20 [Source:HGNC Symbol;Acc:HGNC:6130]
ENSG00000280214	12.0786	-1.3226	0.727588	0.00196992	0.0488484			TEC
ENSG00000096384	2188.43	0.364611	0.147268	0.00198991	0.0489438	HSP90AB1	HSP90AB1	heat shock protein 90 alpha family class B member 1 [Source:HGNC Symbol;Acc:HGNC:5258]
ENSG00000167851	2128.75	-0.327833	0.128024	0.00198979	0.0489438	CD300A	CD300A	CD300a molecule [Source:HGNC Symbol;Acc:HGNC:19319]
ENSG00000290832	371.11	-0.48803	0.219004	0.00198892	0.0489438			novel transcript
ENSG00000077044	1492.23	-0.566232	0.267391	0.0020058	0.0492523	DGKD	DGKD	diacylglycerol kinase delta [Source:HGNC Symbol;Acc:HGNC:2851]
ENSG00000138386	585.144	0.387935	0.160549	0.00201662	0.0494357	NAB1	NAB1	NGFI-A binding protein 1 [Source:HGNC Symbol;Acc:HGNC:7626]
ENSG00000291099	92.7068	-0.632769	0.305865	0.00203188	0.0497271			novel transcript
ENSG00000072135	740.275	-0.326944	0.128457	0.00204258	0.0498995	PTPN18	PTPN18	protein tyrosine phosphatase non-receptor type 18 [Source:HGNC Symbol;Acc:HGNC:9649]
ENSG00000100201	8361.39	-0.348049	0.136314	0.00205248	0.0498995	DDX17	DDX17	DEAD-box helicase 17 [Source:HGNC Symbol;Acc:HGNC:2740]
ENSG00000196230	1792.48	0.287562	0.109824	0.0020513	0.0498995	TUBB	TUBB	tubulin beta class I [Source:HGNC Symbol;Acc:HGNC:20778]
ENSG00000242588	1757.85	-0.503687	0.230261	0.00204789	0.0498995			novel transcript
ENSG00000133789	992.419	0.306773	0.118242	0.00205672	0.0499203	SWAP70	SWAP70	switching B cell complex subunit SWAP70 [Source:HGNC Symbol;Acc:HGNC:17070]
