# Supplementary material for: Genome-wide transcriptomic response of whole blood to radiation
Source: Sci Rep. 2025 Jun 5;15:19840. doi: 10.1038/s41598-025-04898-1 (PMC12141496; doi:10.1038/s41598-025-04898-1)
Supplement: Supplementary file 1 — Supplementary Material 1 [file 41598_2025_4898_MOESM1_ESM.zip › Suppl_rev/Supplementary_Table_S2_ClusterProfiler_enrichment_DEGs_4Gy_6h.xlsx]

## Sheet: 4Gy 6h
ID	Description	GeneRatio	BgRatio	RichFactor	FoldEnrichment	zScore	pvalue	p.adjust	qvalue	geneID	Count
GO:0002764	immune response-regulating signaling pathway	50/520	495/15403	0.10101	2.99204	8.42045	3.77e-12	1.64e-08	1.4e-08	PHPT1/FCER2/ADA/FCRL3/NFKB1/BCL2/CD79A/BAX/PLCG1/CD40/TIFA/IRF4/ZDHHC5/BIRC3/IFIH1/CCR7/LACC1/NAIP/LIPA/CYLD/SLC15A2/TRAF3/PIK3CD/MS4A1/ARRB2/BTN3A1/IRAK3/IGKC/CR2/SPPL3/PELI1/NR4A3/PVRIG/CTSH/NFKBIA/PTPRS/PRKCB/CD19/TLR2/LAT2/NLRP6/IGLC1/TREM2/IRAK2/C5AR2/ZDHHC18/TNFAIP3/PRAM1/TLR10/CD300A	50
GO:0002757	immune response-activating signaling pathway	47/520	467/15403	0.100642	2.98114	8.12648	1.98e-11	4.3e-08	3.68e-08	PHPT1/ADA/FCRL3/NFKB1/BCL2/CD79A/BAX/PLCG1/TIFA/IRF4/ZDHHC5/BIRC3/IFIH1/CCR7/LACC1/NAIP/LIPA/CYLD/SLC15A2/TRAF3/PIK3CD/MS4A1/ARRB2/BTN3A1/IRAK3/IGKC/CR2/SPPL3/PELI1/NR4A3/PVRIG/NFKBIA/PTPRS/PRKCB/CD19/TLR2/LAT2/NLRP6/IGLC1/TREM2/IRAK2/C5AR2/ZDHHC18/TNFAIP3/PRAM1/TLR10/CD300A	47
GO:0002768	immune response-regulating cell surface receptor signaling pathway	35/520	336/15403	0.104167	3.08554	7.22469	3.3e-09	3.82e-06	3.27e-06	PHPT1/FCER2/ADA/FCRL3/NFKB1/BCL2/CD79A/BAX/PLCG1/CD40/CCR7/LIPA/CYLD/TRAF3/PIK3CD/MS4A1/BTN3A1/IGKC/CR2/SPPL3/PELI1/NR4A3/PVRIG/NFKBIA/PRKCB/CD19/TLR2/LAT2/IGLC1/TREM2/IRAK2/C5AR2/TNFAIP3/PRAM1/CD300A	35
GO:0042113	B cell activation	30/520	258/15403	0.116279	3.44432	7.40079	3.52e-09	3.82e-06	3.27e-06	CDKN1A/PAX5/ADA/CD70/FCRL3/TNFRSF13C/BCL2/CD79A/BAX/CD40/BCL3/TNFSF4/NBN/POU2AF1/TNFSF13/CYLD/PIK3CD/MS4A1/STAT6/IL2RG/CR2/PELI1/RBPJ/ID2/PRKCB/CD19/LAT2/TNFAIP3/CD300A/SWAP70	30
GO:0002429	immune response-activating cell surface receptor signaling pathway	33/520	308/15403	0.107143	3.17369	7.20282	4.64e-09	4.03e-06	3.45e-06	PHPT1/ADA/FCRL3/NFKB1/BCL2/CD79A/BAX/PLCG1/CCR7/LIPA/CYLD/TRAF3/PIK3CD/MS4A1/BTN3A1/IGKC/CR2/SPPL3/PELI1/NR4A3/PVRIG/NFKBIA/PRKCB/CD19/TLR2/LAT2/IGLC1/TREM2/IRAK2/C5AR2/TNFAIP3/PRAM1/CD300A	33
GO:0070661	leukocyte proliferation	33/520	314/15403	0.105096	3.11305	7.07114	7.53e-09	5.45e-06	4.66e-06	CDKN1A/ADA/CD70/CD80/FCRL3/EBI3/TNFRSF13C/BCL2/IL2RA/CD79A/BAX/CD40/TNFSF4/CEBPB/IL1B/TNFSF8/TNFSF9/CD1D/LIPA/MS4A1/BTN3A1/STAT6/CR2/PELI1/BID/CSF2RB/CD19/CORO1A/TREM2/RASAL3/VSIG4/TNFAIP3/CD300A	33
GO:0007249	canonical NF-kappaB signal transduction	31/520	295/15403	0.105085	3.11273	6.84852	2.17e-08	1.35e-05	1.15e-05	TRIM22/TNFRSF10B/RELB/NFKB1/EDA2R/CD40/TIFA/BCL3/NFKB2/IL1B/BIRC3/CCR7/TRAF3/REL/TRAF4/ARRB2/PLK2/PELI1/SLC44A2/DDX21/NFKBIA/PRKCB/TLR2/NLRP6/TREM2/IRAK2/CX3CR1/MAP3K3/VEGFA/TNFAIP3/BTRC	31
GO:0019221	cytokine-mediated signaling pathway	40/520	454/15403	0.088106	2.60979	6.50784	3.01e-08	1.64e-05	1.4e-05	FAS/CD70/EBI3/TNFRSF13C/EDA2R/IL2RA/CCL3/TIFA/IL1B/SPPL2B/BIRC3/IFIH1/CCR7/TBKBP1/CCL22/IFNGR2/NAIP/CYLD/ACSL1/TRAF3/CCL4/HIF1A/STAT6/IRAK3/IL2RG/CSF2RB/NFKBIA/PDGFB/IL13RA1/IL1RN/NLRP6/CCRL2/IL21R/CCL3L1/TREM2/IRAK2/CX3CR1/TXNDC17/TNFAIP3/PTPN11	40
GO:0072331	signal transduction by p53 class mediator	22/520	168/15403	0.130952	3.87896	7.01317	5.29e-08	2.55e-05	2.18e-05	AEN/CDKN1A/RPS27L/MDM2/PHLDA3/TRIAP1/BCL2/EDA2R/BAX/ACER2/SGK1/BCL3/PMAIP1/NBN/PPM1D/SESN2/PLK2/PERP/TAF9B/MYC/PYHIN1/MDM4	22
GO:0050851	antigen receptor-mediated signaling pathway	24/520	199/15403	0.120603	3.5724	6.82702	6.56e-08	2.55e-05	2.18e-05	PHPT1/ADA/FCRL3/NFKB1/BCL2/CD79A/BAX/PLCG1/CCR7/LIPA/CYLD/PIK3CD/MS4A1/BTN3A1/IGKC/SPPL3/PVRIG/NFKBIA/PRKCB/CD19/LAT2/IGLC1/PRAM1/CD300A	24
GO:0046651	lymphocyte proliferation	29/520	277/15403	0.104693	3.10113	6.59593	6.75e-08	2.55e-05	2.18e-05	CDKN1A/ADA/CD70/CD80/FCRL3/EBI3/TNFRSF13C/BCL2/IL2RA/CD79A/BAX/CD40/TNFSF4/CEBPB/IL1B/TNFSF8/TNFSF9/CD1D/LIPA/MS4A1/BTN3A1/CR2/PELI1/BID/CD19/CORO1A/RASAL3/VSIG4/CD300A	29
GO:0002443	leukocyte mediated immunity	38/520	432/15403	0.087963	2.60556	6.32687	7.04e-08	2.55e-05	2.18e-05	FCER2/CD70/CD80/CCL3/CD40/BCL3/TNFSF4/IL1B/RNF19B/NBN/CD1D/MR1/PTAFR/TNFSF13/PIK3CD/ARRB2/ICAM1/STAT6/IGKC/CR2/NR4A3/CTSH/DDX21/CSF2RB/CD19/CORO1A/LAT2/NLRP6/IGLC1/IL21R/SERPINB9/TREM1/TREM2/CX3CR1/PRAM1/CD300A/TUBB/SWAP70	38
GO:0097193	intrinsic apoptotic signaling pathway	30/520	295/15403	0.101695	3.01232	6.52304	7.68e-08	2.57e-05	2.19e-05	AEN/CDKN1A/RPS27L/MDM2/PHLDA3/BBC3/TRIAP1/TNFRSF10B/PLAGL2/BCL2/EDA2R/BAX/BCL3/PMAIP1/CEBPB/NBN/FLCN/DAPK2/CYLD/HIF1A/PERP/BID/SOD2/TAF9B/MYC/GRINA/BCL2L11/TRAP1/TREM2/RAD9A	30
GO:0032943	mononuclear cell proliferation	29/520	283/15403	0.102473	3.03538	6.45964	1.08e-07	3.34e-05	2.86e-05	CDKN1A/ADA/CD70/CD80/FCRL3/EBI3/TNFRSF13C/BCL2/IL2RA/CD79A/BAX/CD40/TNFSF4/CEBPB/IL1B/TNFSF8/TNFSF9/CD1D/LIPA/MS4A1/BTN3A1/CR2/PELI1/BID/CD19/CORO1A/RASAL3/VSIG4/CD300A	29
GO:0009615	response to virus	34/520	372/15403	0.091398	2.70731	6.23067	1.42e-07	4.1e-05	3.51e-05	TRIM22/APOBEC3C/ACTA2/NFKB1/BCL2/VWCE/BAX/BCL3/TNFSF4/PMAIP1/IL1B/WDFY4/IFIH1/TBKBP1/CCL22/NCBP3/APOBEC3H/POU2AF1/IFNGR2/TRAF3/CCL4/CREBZF/HIF1A/IRAK3/DUS2/DDX21/TLR2/NLRP6/NDUFAF4/SLFN11/TNFAIP3/SMAD3/ISG20/DDX17	34
GO:0050853	B cell receptor signaling pathway	14/520	75/15403	0.186667	5.52928	7.34957	1.77e-07	4.82e-05	4.12e-05	FCRL3/NFKB1/BCL2/CD79A/BAX/PIK3CD/MS4A1/IGKC/NFKBIA/PRKCB/CD19/LAT2/IGLC1/CD300A	14
GO:0051345	positive regulation of hydrolase activity	37/520	444/15403	0.083333	2.46843	5.86865	4.07e-07	9.86e-05	8.44e-05	PCNA/RPS27L/BBC3/FAS/MAP4K4/FCRL3/BAX/ACER2/CCL3/CD40/PMAIP1/CCDC125/CCL22/RASGRP2/HIP1R/CCL4/ARHGAP27/PERP/TBC1D9B/CTSH/BID/RGL1/DAPK1/EPHA1/AGAP2/SGSM3/PLCB2/MYC/CCL3L1/TBC1D4/SNX18/RASGEF1B/ABR/RASGRF1/SMAD3/HSP90AB1/CD300A	37
GO:0072332	intrinsic apoptotic signaling pathway by p53 class mediator	14/520	80/15403	0.175	5.1837	7.0126	4.09e-07	9.86e-05	8.44e-05	AEN/CDKN1A/RPS27L/MDM2/PHLDA3/TRIAP1/BCL2/EDA2R/BAX/BCL3/PMAIP1/PERP/TAF9B/MYC	14
GO:0030330	DNA damage response, signal transduction by p53 class mediator	13/520	70/15403	0.185714	5.50107	7.05499	5.19e-07	0.000119	0.000102	CDKN1A/RPS27L/MDM2/TRIAP1/ACER2/BCL3/PMAIP1/NBN/PPM1D/SESN2/PLK2/PYHIN1/MDM4	13
GO:1903131	mononuclear cell differentiation	37/520	452/15403	0.081858	2.42474	5.74665	6.31e-07	0.000137	0.000117	CD83/PAX5/ADA/CD80/FCRL3/RELB/BCL2/IL2RA/CD79A/BAX/BCL3/TNFSF4/IRF4/CEBPB/EGR3/IL1B/TNFSF8/CCR7/TNFSF9/CD1D/MR1/MERTK/POU2AF1/LIPA/CYLD/PIK3CD/MS4A1/STAT6/IL2RG/CR2/RBPJ/PRDM1/ID2/CD19/MYC/TREM2/VEGFA	37
GO:0042770	signal transduction in response to DNA damage	21/520	184/15403	0.11413	3.38068	6.07241	1.09e-06	0.000226	0.000193	CDKN1A/XPC/RPS27L/MDM2/TRIAP1/CCNG1/GADD45A/ACER2/BCL3/PMAIP1/NBN/PPM1D/EME2/SESN2/PLK2/BID/BRSK1/PYHIN1/MDM4/PTPN11/RAD9A	21
GO:0042100	B cell proliferation	14/520	87/15403	0.16092	4.76662	6.58543	1.18e-06	0.00023	0.000197	CDKN1A/ADA/CD70/FCRL3/TNFRSF13C/BCL2/CD79A/BAX/CD40/MS4A1/CR2/PELI1/CD19/CD300A	14
GO:2001242	regulation of intrinsic apoptotic signaling pathway	20/520	170/15403	0.117647	3.48484	6.08941	1.22e-06	0.00023	0.000197	MDM2/BBC3/TRIAP1/PLAGL2/BCL2/BAX/PMAIP1/FLCN/DAPK2/CYLD/HIF1A/BID/SOD2/TAF9B/MYC/GRINA/BCL2L11/TRAP1/TREM2/RAD9A	20
GO:2001233	regulation of apoptotic signaling pathway	31/520	356/15403	0.087079	2.57937	5.63546	1.44e-06	0.00026	0.000223	MDM2/BBC3/TRIAP1/FAS/PLAGL2/ATF3/BCL2/BAX/PEA15/PMAIP1/IL1B/FLCN/DAPK2/CYLD/G0S2/HIF1A/ICAM1/TMC8/RB1/CTSH/BID/SOD2/TAF9B/MYC/GRINA/BCL2L11/TRAP1/TREM2/CX3CR1/TNFAIP3/RAD9A	31
GO:0002221	pattern recognition receptor signaling pathway	24/520	238/15403	0.10084	2.98701	5.77446	1.8e-06	0.000314	0.000268	FCRL3/TIFA/IRF4/ZDHHC5/BIRC3/IFIH1/LACC1/NAIP/CYLD/SLC15A2/TRAF3/ARRB2/IRAK3/PELI1/NFKBIA/PTPRS/TLR2/NLRP6/TREM2/IRAK2/ZDHHC18/TNFAIP3/TLR10/CD300A	24
GO:0007159	leukocyte cell-cell adhesion	32/520	382/15403	0.08377	2.48135	5.48007	2.24e-06	0.000375	0.000321	CD83/ADA/CD70/CD80/EBI3/TNFRSF13C/IL2RA/TNFSF4/LRG1/CEBPB/EGR3/IL1B/CCR7/TNFSF9/CD1D/PTAFR/CYLD/SELPLG/ICAM1/IL2RG/PELI1/NR4A3/CCL28/HLA-DQA1/CORO1A/RASAL3/VSIG4/CX3CR1/OLR1/PTPN11/ITGA5/CD300A	32
GO:0030098	lymphocyte differentiation	33/520	404/15403	0.081683	2.41955	5.40449	2.7e-06	0.000434	0.000372	CD83/PAX5/ADA/CD80/FCRL3/RELB/BCL2/IL2RA/CD79A/BAX/BCL3/TNFSF4/IRF4/EGR3/IL1B/TNFSF8/CCR7/TNFSF9/CD1D/MR1/MERTK/POU2AF1/LIPA/CYLD/PIK3CD/MS4A1/STAT6/IL2RG/CR2/RBPJ/PRDM1/ID2/CD19	33
GO:0070663	regulation of leukocyte proliferation	24/520	245/15403	0.097959	2.90166	5.60842	3.01e-06	0.000467	0.000399	CDKN1A/ADA/CD70/CD80/FCRL3/EBI3/TNFRSF13C/BCL2/IL2RA/TNFSF4/CEBPB/IL1B/TNFSF8/TNFSF9/CD1D/STAT6/PELI1/BID/CSF2RB/CORO1A/RASAL3/VSIG4/TNFAIP3/CD300A	24
GO:0051249	regulation of lymphocyte activation	36/520	472/15403	0.076271	2.25924	5.19374	4.6e-06	0.000689	0.000589	CDKN1A/CD83/ADA/CD70/CD80/FCRL3/EBI3/TNFRSF13C/BCL2/IL2RA/TNFSF4/IRF4/CEBPB/EGR3/IL1B/TNFSF8/CCR7/TNFSF9/CD1D/MERTK/TNFSF13/CYLD/STAT6/IL2RG/PELI1/BID/PRDM1/ID2/HLA-DQA1/CD19/CORO1A/RASAL3/VSIG4/TNFAIP3/PTPN11/CD300A	36
GO:0001818	negative regulation of cytokine production	25/520	270/15403	0.092593	2.7427	5.39991	5.16e-06	0.000747	0.000639	CD83/RELB/NFKB1/BCL3/TNFSF4/N4BP1/CCR7/ANXA4/MERTK/CYLD/REL/ADCY7/ARRB2/SERPINB1/IRAK3/PTPRS/ACP5/NLRP6/TREM2/VSIG4/CX3CR1/C5AR2/TNFAIP3/PTPN11/HSP90AB1	25
GO:0043122	regulation of canonical NF-kappaB signal transduction	25/520	272/15403	0.091912	2.72253	5.35751	5.88e-06	0.00078	0.000667	TRIM22/TNFRSF10B/EDA2R/CD40/TIFA/IL1B/BIRC3/CCR7/TRAF3/REL/TRAF4/ARRB2/PLK2/PELI1/SLC44A2/DDX21/NFKBIA/PRKCB/NLRP6/TREM2/CX3CR1/MAP3K3/VEGFA/TNFAIP3/BTRC	25
GO:0002683	negative regulation of immune system process	35/520	458/15403	0.076419	2.26363	5.13154	5.98e-06	0.00078	0.000667	PHPT1/ADA/CD80/FCRL3/IL2RA/PLCG1/TNFAIP6/CCL3/TNFSF4/IRF4/CEBPB/MERTK/TRIB1/ARRB2/PLK2/STAT6/IRAK3/CR2/PELI1/PVRIG/CCL28/PTPRS/ID2/LILRB3/ACP5/MYC/NLRP6/SERPINB9/TREM2/VSIG4/CX3CR1/C5AR2/ZDHHC18/TNFAIP3/CD300A	35
GO:0002758	innate immune response-activating signaling pathway	24/520	255/15403	0.094118	2.78787	5.38114	6.02e-06	0.00078	0.000667	FCRL3/TIFA/IRF4/ZDHHC5/BIRC3/IFIH1/LACC1/NAIP/CYLD/SLC15A2/TRAF3/ARRB2/IRAK3/PELI1/NFKBIA/PTPRS/TLR2/NLRP6/TREM2/IRAK2/ZDHHC18/TNFAIP3/TLR10/CD300A	24
GO:0002831	regulation of response to biotic stimulus	36/520	478/15403	0.075314	2.23088	5.10997	6.1e-06	0.00078	0.000667	TRIM22/FCRL3/TIGAR/TIFA/IRF4/N4BP1/IL1B/ZDHHC5/BIRC3/IFIH1/CD1D/LACC1/MR1/NAIP/CYLD/SLC15A2/TRAF3/TRIB1/ARRB2/IRAK3/PELI1/DAPK1/NFKBIA/PTPRS/TLR2/NLRP6/SERPINB9/PYHIN1/TREM2/VSIG4/IRAK2/ZDHHC18/TNFAIP3/TLR10/PTPN11/CD300A	36
GO:0002218	activation of innate immune response	25/520	275/15403	0.090909	2.69283	5.29462	7.13e-06	0.000885	0.000757	FCRL3/TIFA/IRF4/ZDHHC5/BIRC3/IFIH1/LACC1/NAIP/CYLD/SLC15A2/TRAF3/ARRB2/IRAK3/PELI1/NFKBIA/PTPRS/TLR2/NLRP6/PYHIN1/TREM2/IRAK2/ZDHHC18/TNFAIP3/TLR10/CD300A	25
GO:0050867	positive regulation of cell activation	29/520	358/15403	0.081006	2.39948	5.00791	1.28e-05	0.001542	0.001319	CDKN1A/CD83/ACTA2/ADA/CD70/CD80/FCRL3/EBI3/TNFRSF13C/BCL2/IL2RA/CCL3/TNFSF4/EGR3/IL1B/CCR7/TNFSF9/CD1D/TNFSF13/CYLD/STAT6/IL2RG/PELI1/NR4A3/HLA-DQA1/CORO1A/TREM2/RASAL3/PTPN11	29
GO:0002696	positive regulation of leukocyte activation	28/520	341/15403	0.082111	2.43224	4.99914	1.4e-05	0.00161	0.001377	CDKN1A/CD83/ADA/CD70/CD80/FCRL3/EBI3/TNFRSF13C/BCL2/IL2RA/CCL3/TNFSF4/EGR3/IL1B/CCR7/TNFSF9/CD1D/TNFSF13/CYLD/STAT6/IL2RG/PELI1/NR4A3/HLA-DQA1/CORO1A/TREM2/RASAL3/PTPN11	28
GO:0050671	positive regulation of lymphocyte proliferation	16/520	136/15403	0.117647	3.48484	5.44047	1.41e-05	0.00161	0.001377	CDKN1A/ADA/CD70/CD80/FCRL3/EBI3/TNFRSF13C/BCL2/IL2RA/TNFSF4/IL1B/TNFSF9/CD1D/PELI1/CORO1A/RASAL3	16
GO:0070665	positive regulation of leukocyte proliferation	17/520	153/15403	0.111111	3.29124	5.32386	1.64e-05	0.00178	0.001523	CDKN1A/ADA/CD70/CD80/FCRL3/EBI3/TNFRSF13C/BCL2/IL2RA/TNFSF4/IL1B/TNFSF9/CD1D/PELI1/CSF2RB/CORO1A/RASAL3	17
GO:0030335	positive regulation of cell migration	36/520	500/15403	0.072	2.13272	4.81301	1.64e-05	0.00178	0.001523	MDM2/ACTA2/MAP4K4/BCL2/PLCG1/TNFAIP6/CCL3/CD40/PTP4A1/IL1B/CCR7/MYO1C/DAPK2/PTAFR/PIK3CD/CCL4/RRAS2/PLK2/HIF1A/ICAM1/SEMA7A/NR4A3/CTSH/EPHA1/SOD2/MGAT5/PDGFB/CORO1A/TREM2/CX3CR1/MAP3K3/VEGFA/CARMIL2/SMAD3/ITGA5/SWAP70	36
GO:0030183	B cell differentiation	16/520	139/15403	0.115108	3.40963	5.33419	1.86e-05	0.00192	0.001643	PAX5/ADA/FCRL3/BCL2/CD79A/BAX/BCL3/POU2AF1/CYLD/PIK3CD/MS4A1/IL2RG/CR2/RBPJ/ID2/CD19	16
GO:0032946	positive regulation of mononuclear cell proliferation	16/520	139/15403	0.115108	3.40963	5.33419	1.86e-05	0.00192	0.001643	CDKN1A/ADA/CD70/CD80/FCRL3/EBI3/TNFRSF13C/BCL2/IL2RA/TNFSF4/IL1B/TNFSF9/CD1D/PELI1/CORO1A/RASAL3	16
GO:0050670	regulation of lymphocyte proliferation	21/520	221/15403	0.095023	2.81468	5.07898	1.97e-05	0.001995	0.001707	CDKN1A/ADA/CD70/CD80/FCRL3/EBI3/TNFRSF13C/BCL2/IL2RA/TNFSF4/CEBPB/IL1B/TNFSF8/TNFSF9/CD1D/PELI1/BID/CORO1A/RASAL3/VSIG4/CD300A	21
GO:0032944	regulation of mononuclear cell proliferation	21/520	224/15403	0.09375	2.77698	5.00761	2.42e-05	0.002388	0.002043	CDKN1A/ADA/CD70/CD80/FCRL3/EBI3/TNFRSF13C/BCL2/IL2RA/TNFSF4/CEBPB/IL1B/TNFSF8/TNFSF9/CD1D/PELI1/BID/CORO1A/RASAL3/VSIG4/CD300A	21
GO:0002460	adaptive immune response based on somatic recombination of immune receptors built from immunoglobulin superfamily domains	28/520	353/15403	0.07932	2.34955	4.79462	2.64e-05	0.002546	0.002178	FCER2/ADA/CD70/CD80/EBI3/RELB/CD40/BCL3/TNFSF4/NFKB2/IRF4/IL1B/NBN/CD1D/MR1/TNFSF13/ICAM1/STAT6/IGKC/CR2/CTSH/CSF2RB/CD19/IGLC1/IL21R/TREM2/TNFAIP3/SWAP70	28
GO:0050864	regulation of B cell activation	15/520	128/15403	0.117188	3.47123	5.24774	2.72e-05	0.002572	0.002201	CDKN1A/ADA/FCRL3/TNFRSF13C/BCL2/TNFSF4/TNFSF13/CYLD/STAT6/IL2RG/PELI1/ID2/CD19/TNFAIP3/CD300A	15
GO:0043087	regulation of GTPase activity	24/520	280/15403	0.085714	2.53896	4.85771	2.87e-05	0.002655	0.002271	MAP4K4/CCL3/CD40/CCDC125/CCL22/PLXNA2/RASGRP2/FGD2/CCL4/ARHGAP27/TBC1D9B/RGL1/EPHA1/AGAP2/PBXIP1/SGSM3/CCL3L1/TBC1D4/SNX18/RASGEF1B/ABR/PLXNB2/RASGRF1/PLXNA1	24
GO:0008630	intrinsic apoptotic signaling pathway in response to DNA damage	13/520	101/15403	0.128713	3.81262	5.30082	3.44e-05	0.003113	0.002663	AEN/CDKN1A/RPS27L/PHLDA3/TRIAP1/BCL2/BAX/BCL3/BID/SOD2/TAF9B/BCL2L11/RAD9A	13
GO:2001235	positive regulation of apoptotic signaling pathway	15/520	131/15403	0.114504	3.39174	5.13861	3.59e-05	0.003122	0.00267	BBC3/FAS/PLAGL2/ATF3/BAX/PEA15/PMAIP1/FLCN/CYLD/G0S2/CTSH/BID/MYC/BCL2L11/RAD9A	15
GO:0002449	lymphocyte mediated immunity	27/520	340/15403	0.079412	2.35227	4.71294	3.59e-05	0.003122	0.00267	FCER2/CD70/CD80/CD40/BCL3/TNFSF4/IL1B/RNF19B/NBN/CD1D/MR1/TNFSF13/ARRB2/ICAM1/STAT6/IGKC/CR2/CTSH/CSF2RB/CD19/CORO1A/IGLC1/IL21R/SERPINB9/TREM2/TUBB/SWAP70	27
GO:0009411	response to UV	16/520	149/15403	0.107383	3.18079	4.9999	4.4e-05	0.003753	0.00321	DDB2/CDKN1A/PCNA/XPC/MDM2/TRIAP1/BCL2/POLH/BAX/BCL3/N4BP1/UVSSA/TP53I13/BRSK1/MYC/TIMP1	16
GO:0008625	extrinsic apoptotic signaling pathway via death domain receptors	11/520	76/15403	0.144737	4.28727	5.36981	4.59e-05	0.003835	0.00328	TNFRSF10B/ATF3/BCL2/BAX/PEA15/PMAIP1/ICAM1/TMC8/BID/DAPK1/TNFAIP3	11
GO:0045088	regulation of innate immune response	30/520	405/15403	0.074074	2.19416	4.55217	4.96e-05	0.004063	0.003476	FCRL3/TIFA/IRF4/N4BP1/ZDHHC5/BIRC3/IFIH1/CD1D/LACC1/NAIP/CYLD/SLC15A2/TRAF3/ARRB2/IRAK3/PELI1/NFKBIA/PTPRS/TLR2/NLRP6/SERPINB9/PYHIN1/TREM2/VSIG4/IRAK2/ZDHHC18/TNFAIP3/TLR10/PTPN11/CD300A	30
GO:0033209	tumor necrosis factor-mediated signaling pathway	13/520	105/15403	0.12381	3.66738	5.12634	5.2e-05	0.004187	0.003582	FAS/CD70/TNFRSF13C/EDA2R/TIFA/SPPL2B/BIRC3/NAIP/CYLD/TRAF3/NFKBIA/TXNDC17/TNFAIP3	13
GO:0042098	T cell proliferation	19/520	202/15403	0.094059	2.78615	4.77642	5.59e-05	0.004306	0.003684	CD70/CD80/EBI3/TNFRSF13C/IL2RA/BAX/TNFSF4/CEBPB/IL1B/TNFSF8/TNFSF9/CD1D/LIPA/BTN3A1/PELI1/BID/CORO1A/RASAL3/VSIG4	19
GO:0051347	positive regulation of transferase activity	27/520	349/15403	0.077364	2.29161	4.56208	5.64e-05	0.004306	0.003684	CDKN1A/PCNA/TNFRSF10B/TIGAR/CD40/IL1B/NBN/CCR7/GSK3A/MERTK/UNC119/ARRDC3/TRAF4/CAB39/EPHA1/PSRC1/PNKP/AGAP2/PDGFB/MYC/PARN/TREM2/MAP4K2/VEGFA/BTRC/HSP90AB1/CD300A	27
GO:0051251	positive regulation of lymphocyte activation	25/520	311/15403	0.080386	2.38112	4.59922	5.7e-05	0.004306	0.003684	CDKN1A/CD83/ADA/CD70/CD80/FCRL3/EBI3/TNFRSF13C/BCL2/IL2RA/TNFSF4/EGR3/IL1B/CCR7/TNFSF9/CD1D/TNFSF13/CYLD/STAT6/IL2RG/PELI1/HLA-DQA1/CORO1A/RASAL3/PTPN11	25
GO:0001776	leukocyte homeostasis	13/520	106/15403	0.122642	3.63278	5.08405	5.75e-05	0.004306	0.003684	FAS/ADA/BCL2/IL2RA/BAX/PMAIP1/MERTK/LIPA/PIK3CD/HIF1A/CORO1A/BCL2L11/TNFAIP3	13
GO:0031349	positive regulation of defense response	32/520	449/15403	0.071269	2.11108	4.46618	5.88e-05	0.004306	0.003684	FCRL3/CCL3/TIFA/TNFSF4/IRF4/CEBPB/IL1B/ZDHHC5/BIRC3/IFIH1/CCR7/CD1D/LACC1/NAIP/CYLD/SLC15A2/TRAF3/ARRB2/IRAK3/PELI1/NFKBIA/PTPRS/IL16/TLR2/NLRP6/PYHIN1/TREM2/IRAK2/ZDHHC18/TNFAIP3/TLR10/CD300A	32
GO:0050854	regulation of antigen receptor-mediated signaling pathway	10/520	65/15403	0.153846	4.5571	5.37172	5.95e-05	0.004306	0.003684	PHPT1/ADA/FCRL3/CCR7/LIPA/CYLD/PVRIG/PRKCB/CD19/CD300A	10
GO:0002697	regulation of immune effector process	27/520	353/15403	0.076487	2.26564	4.4965	6.85e-05	0.004807	0.004112	FCER2/CD80/FCRL3/TNFSF4/IRF4/IL1B/CD1D/LACC1/MR1/PTAFR/TNFSF13/ARRB2/ICAM1/STAT6/IRAK3/SEMA7A/CR2/MYO18A/NR4A3/DDX21/ACP5/SERPINB9/TREM2/VSIG4/CX3CR1/PRAM1/CD300A	27
GO:0002366	leukocyte activation involved in immune response	23/520	277/15403	0.083032	2.45952	4.58176	6.86e-05	0.004807	0.004112	ADA/CD80/RELB/CCL3/BCL3/TNFSF4/IRF4/NBN/POU2AF1/PTAFR/TNFSF13/PIK3CD/ICAM1/STAT6/NR4A3/CD19/CORO1A/LAT2/TREM2/CX3CR1/PRAM1/CD300A/SWAP70	23
GO:0070231	T cell apoptotic process	9/520	54/15403	0.166667	4.93686	5.41691	7.29e-05	0.005031	0.004304	FAS/ADA/BCL2/IL2RA/BAX/BCL3/LIPA/HIF1A/BCL2L11	9
GO:0002833	positive regulation of response to biotic stimulus	27/520	355/15403	0.076056	2.25288	4.46404	7.53e-05	0.005035	0.004307	FCRL3/TIFA/IRF4/ZDHHC5/BIRC3/IFIH1/CD1D/LACC1/MR1/NAIP/CYLD/SLC15A2/TRAF3/ARRB2/IRAK3/PELI1/NFKBIA/PTPRS/TLR2/NLRP6/PYHIN1/TREM2/IRAK2/ZDHHC18/TNFAIP3/TLR10/CD300A	27
GO:0050863	regulation of T cell activation	27/520	355/15403	0.076056	2.25288	4.46404	7.53e-05	0.005035	0.004307	CD83/ADA/CD70/CD80/EBI3/TNFRSF13C/IL2RA/TNFSF4/IRF4/CEBPB/EGR3/IL1B/TNFSF8/CCR7/TNFSF9/CD1D/CYLD/IL2RG/PELI1/BID/PRDM1/HLA-DQA1/CORO1A/RASAL3/VSIG4/PTPN11/CD300A	27
GO:0045089	positive regulation of innate immune response	26/520	336/15403	0.077381	2.29211	4.47612	7.68e-05	0.005059	0.004328	FCRL3/TIFA/IRF4/ZDHHC5/BIRC3/IFIH1/CD1D/LACC1/NAIP/CYLD/SLC15A2/TRAF3/ARRB2/IRAK3/PELI1/NFKBIA/PTPRS/TLR2/NLRP6/PYHIN1/TREM2/IRAK2/ZDHHC18/TNFAIP3/TLR10/CD300A	26
GO:2000116	regulation of cysteine-type endopeptidase activity	17/520	173/15403	0.098266	2.91075	4.72413	7.93e-05	0.005144	0.004401	RPS27L/BBC3/TRIAP1/FAS/BAX/ACER2/PMAIP1/BIRC3/NAIP/HIP1R/LAMP3/PERP/BID/DAPK1/MYC/VEGFA/SMAD3	17
GO:0002263	cell activation involved in immune response	23/520	280/15403	0.082143	2.43317	4.52378	8.08e-05	0.005165	0.004418	ADA/CD80/RELB/CCL3/BCL3/TNFSF4/IRF4/NBN/POU2AF1/PTAFR/TNFSF13/PIK3CD/ICAM1/STAT6/NR4A3/CD19/CORO1A/LAT2/TREM2/CX3CR1/PRAM1/CD300A/SWAP70	23
GO:0071356	cellular response to tumor necrosis factor	19/520	208/15403	0.091346	2.70578	4.62966	8.3e-05	0.005229	0.004473	FAS/CD70/TNFRSF13C/NFKB1/EDA2R/CCL3/TIFA/SPPL2B/BIRC3/CCL22/NAIP/CYLD/TRAF3/CCL4/NFKBIA/CCL3L1/CX3CR1/TXNDC17/TNFAIP3	19
GO:0034612	response to tumor necrosis factor	20/520	227/15403	0.088106	2.60979	4.56719	9e-05	0.005586	0.004778	FAS/CD70/TNFRSF13C/NFKB1/EDA2R/CCL3/TIFA/SPPL2B/BIRC3/CCL22/NAIP/CYLD/TRAF3/CCL4/NFKBIA/GCH1/CCL3L1/CX3CR1/TXNDC17/TNFAIP3	20
GO:0042771	intrinsic apoptotic signaling pathway in response to DNA damage by p53 class mediator	8/520	44/15403	0.181818	5.38566	5.44534	9.7e-05	0.005927	0.00507	AEN/CDKN1A/RPS27L/PHLDA3/TRIAP1/BCL2/BCL3/TAF9B	8
GO:0046631	alpha-beta T cell activation	17/520	176/15403	0.096591	2.86113	4.64164	9.82e-05	0.005927	0.00507	CD83/ADA/CD80/EBI3/RELB/BCL2/IL2RA/BCL3/TNFSF4/IRF4/WDFY4/TNFSF8/STAT6/IL2RG/PRDM1/RASAL3/CD300A	17
GO:0097191	extrinsic apoptotic signaling pathway	19/520	211/15403	0.090047	2.66731	4.55821	0.000101	0.005983	0.005118	FAS/CD70/TNFRSF10B/ATF3/BCL2/BAX/PEA15/PMAIP1/IL1B/GSK3A/CYLD/G0S2/ICAM1/TMC8/BID/DAPK1/BCL2L11/TNFAIP3/SMAD3	19
GO:0044773	mitotic DNA damage checkpoint signaling	11/520	83/15403	0.13253	3.9257	4.99556	0.000105	0.006141	0.005253	CDKN1A/XPC/RPS27L/MDM2/TRIAP1/CCNG1/NBN/EME2/PLK2/BRSK1/RAD9A	11
GO:0043433	negative regulation of DNA-binding transcription factor activity	14/520	128/15403	0.109375	3.23981	4.75632	0.000107	0.006204	0.005307	BCL3/TNFSF4/ANXA4/CYLD/TRAF3/TRIB1/ARRB2/IRAK3/RB1/NFKBIA/ID2/IRAK2/TNFAIP3/BTRC	14
GO:0030593	neutrophil chemotaxis	12/520	98/15403	0.122449	3.62708	4.87657	0.000112	0.006389	0.005465	TNFAIP6/CCL3/JAML/IL1B/CCR7/CCL22/DAPK2/PIK3CD/CCL4/CCL3L1/TREM1/C5AR2	12
GO:0043065	positive regulation of apoptotic process	33/520	486/15403	0.067901	2.01131	4.23456	0.000115	0.006389	0.005465	PHLDA3/BBC3/FAS/TNFRSF10B/PLAGL2/ATF3/BCL2/GADD45A/BAX/PLCG1/TIGAR/CCL3/CD40/PEA15/PMAIP1/FLCN/GSK3A/DAPK2/CYLD/HIP1R/PIK3CD/G0S2/CTSH/BID/DAPK1/SOD2/APBB1/ADAMTSL4/ADM/GCH1/MYC/BCL2L11/RAD9A	33
GO:0002237	response to molecule of bacterial origin	25/520	325/15403	0.076923	2.27855	4.35444	0.000115	0.006389	0.005465	CD80/NFKB1/CD40/TNFSF4/NFKB2/CEBPB/IL1B/CCR7/PTGIR/PTAFR/TRIB1/IRAK3/PELI1/CSF2RB/NFKBIA/SOD2/ADM/GCH1/TLR2/ACP5/TREM2/IRAK2/CX3CR1/TNFAIP3/TLR10	25
GO:0060326	cell chemotaxis	23/520	287/15403	0.080139	2.37382	4.39135	0.000117	0.006389	0.005465	TNFAIP6/CCL3/JAML/EGR3/IL1B/CCR7/CCL22/DAPK2/PIK3CD/CCL4/ARRB2/CCL28/SLC8B1/IL16/PDGFB/CORO1A/CCRL2/CCL3L1/TREM1/CX3CR1/C5AR2/VEGFA/SWAP70	23
GO:0010506	regulation of autophagy	26/520	345/15403	0.075362	2.23232	4.32707	0.000118	0.006389	0.005465	TRIM22/SESN1/DRAM1/BCL2/TIGAR/ACER2/FEZ1/CDK16/FLCN/GSK3A/DAPK2/SESN2/LAMP3/PLK2/HIF1A/TSC2/TECPR1/DAPK1/CHMP4B/NLRP6/TREM2/UBQLN4/SNX18/ATP6V1A/TPCN1/VPS26B	26
GO:0010638	positive regulation of organelle organization	33/520	487/15403	0.067762	2.00718	4.22174	0.000119	0.006389	0.005465	BBC3/CKAP5/SYNPO/BAX/LNPK/PMAIP1/IL1B/NBN/CCR7/CDC42EP3/GSK3A/SETDB1/TAPT1/HIP1R/HIF1A/NUMA1/RB1/BID/EPHA1/PSRC1/PNKP/PDGFB/GCH1/PARN/BCL2L11/TREM2/SNX18/CDC42EP2/SH2B1/SEPTIN9/CARMIL2/SMAD3/SWAP70	33
GO:0002224	toll-like receptor signaling pathway	10/520	71/15403	0.140845	4.17199	5.00734	0.000128	0.006561	0.005613	IRF4/BIRC3/TRAF3/ARRB2/IRAK3/TLR2/NLRP6/IRAK2/TLR10/CD300A	10
GO:0043547	positive regulation of GTPase activity	19/520	215/15403	0.088372	2.61768	4.46486	0.000129	0.006561	0.005613	MAP4K4/CCL3/CD40/CCDC125/CCL22/RASGRP2/CCL4/ARHGAP27/TBC1D9B/RGL1/EPHA1/AGAP2/SGSM3/CCL3L1/TBC1D4/SNX18/RASGEF1B/ABR/RASGRF1	19
GO:0032496	response to lipopolysaccharide	24/520	308/15403	0.077922	2.30814	4.3347	0.000129	0.006561	0.005613	CD80/NFKB1/CD40/TNFSF4/NFKB2/CEBPB/IL1B/CCR7/PTGIR/PTAFR/TRIB1/IRAK3/PELI1/CSF2RB/NFKBIA/SOD2/ADM/GCH1/TLR2/ACP5/TREM2/IRAK2/CX3CR1/TNFAIP3	24
GO:2001244	positive regulation of intrinsic apoptotic signaling pathway	9/520	58/15403	0.155172	4.59639	5.12911	0.00013	0.006561	0.005613	BBC3/PLAGL2/BAX/PMAIP1/FLCN/BID/MYC/BCL2L11/RAD9A	9
GO:1903037	regulation of leukocyte cell-cell adhesion	26/520	347/15403	0.074928	2.21945	4.29457	0.00013	0.006561	0.005613	CD83/ADA/CD70/CD80/EBI3/TNFRSF13C/IL2RA/TNFSF4/CEBPB/EGR3/IL1B/CCR7/TNFSF9/CD1D/PTAFR/CYLD/IL2RG/PELI1/NR4A3/CCL28/HLA-DQA1/CORO1A/RASAL3/VSIG4/PTPN11/CD300A	26
GO:0010821	regulation of mitochondrion organization	15/520	147/15403	0.102041	3.02257	4.6056	0.000135	0.006761	0.005783	BBC3/TRIAP1/BAX/TIGAR/PMAIP1/FLCN/GSK3A/HIP1R/HIF1A/TSC2/BID/BCL2L11/PISD/TREM2/INF2	15
GO:0010720	positive regulation of cell development	29/520	410/15403	0.070732	2.09516	4.20115	0.000148	0.007305	0.006249	CD83/ADA/CD80/BCL2/IL2RA/DBN1/TNFSF4/EGR3/IL1B/TNFSF9/PLXNA2/CYLD/TRIB1/HIF1A/IL2RG/SEMA7A/CREB1/RB1/VCAN/ID2/CUL7/GOLGA4/TLR2/RGS14/TREM2/CX3CR1/VEGFA/PLXNB2/PLXNA1	29
GO:0043281	regulation of cysteine-type endopeptidase activity involved in apoptotic process	15/520	149/15403	0.100671	2.98199	4.54411	0.000157	0.007569	0.006474	RPS27L/BBC3/TRIAP1/FAS/BAX/ACER2/PMAIP1/NAIP/HIP1R/LAMP3/BID/DAPK1/MYC/VEGFA/SMAD3	15
GO:0038061	non-canonical NF-kappaB signal transduction	13/520	117/15403	0.111111	3.29124	4.65009	0.00016	0.007569	0.006474	TNFRSF10B/RELB/NFKB1/BCL3/NFKB2/IL1B/BIRC3/CYLD/REL/NFKBIA/TLR2/TREM2/BTRC	13
GO:0034644	cellular response to UV	11/520	87/15403	0.126437	3.7452	4.79962	0.000161	0.007569	0.006474	DDB2/CDKN1A/PCNA/XPC/MDM2/TRIAP1/POLH/BAX/N4BP1/MYC/TIMP1	11
GO:0044774	mitotic DNA integrity checkpoint signaling	11/520	87/15403	0.126437	3.7452	4.79962	0.000161	0.007569	0.006474	CDKN1A/XPC/RPS27L/MDM2/TRIAP1/CCNG1/NBN/EME2/PLK2/BRSK1/RAD9A	11
GO:0052548	regulation of endopeptidase activity	20/520	237/15403	0.084388	2.49967	4.34891	0.000162	0.007569	0.006474	RPS27L/BBC3/TRIAP1/FAS/BAX/ACER2/PMAIP1/BIRC3/NAIP/HIP1R/SERPINB1/LAMP3/PERP/BID/DAPK1/MYC/SERPINB9/TIMP1/VEGFA/SMAD3	20
GO:0030595	leukocyte chemotaxis	19/520	220/15403	0.086364	2.55819	4.35109	0.000174	0.008044	0.006881	TNFAIP6/CCL3/JAML/IL1B/CCR7/CCL22/DAPK2/PIK3CD/CCL4/SLC8B1/IL16/PDGFB/CORO1A/CCL3L1/TREM1/CX3CR1/C5AR2/VEGFA/SWAP70	19
GO:0002260	lymphocyte homeostasis	10/520	74/15403	0.135135	4.00286	4.83993	0.000182	0.008321	0.007118	FAS/ADA/BCL2/IL2RA/BAX/PMAIP1/HIF1A/CORO1A/BCL2L11/TNFAIP3	10
GO:0052547	regulation of peptidase activity	21/520	258/15403	0.081395	2.41102	4.27223	0.000185	0.008334	0.007129	RPS27L/BBC3/TRIAP1/FAS/BAX/ACER2/PMAIP1/BIRC3/NAIP/HIP1R/SERPINB1/LAMP3/PERP/CTSH/BID/DAPK1/MYC/SERPINB9/TIMP1/VEGFA/SMAD3	21
GO:0072677	eosinophil migration	6/520	26/15403	0.230769	6.83565	5.56654	0.000186	0.008334	0.007129	CCL3/CCL22/DAPK2/CCL4/CCL3L1/CD300A	6
GO:0006935	chemotaxis	29/520	416/15403	0.069712	2.06494	4.11583	0.00019	0.008404	0.007189	TNFAIP6/CCL3/JAML/EGR3/IL1B/CCR7/CCL22/DAPK2/PTAFR/PIK3CD/CCL4/ARRB2/SEMA7A/TSC2/CCL28/SLC8B1/IL16/PDGFB/LTB4R2/CORO1A/CCRL2/CCL3L1/TREM1/TREM2/CX3CR1/C5AR2/VEGFA/SMAD3/SWAP70	29
GO:0042330	taxis	29/520	417/15403	0.069544	2.05998	4.10175	0.000197	0.008664	0.007412	TNFAIP6/CCL3/JAML/EGR3/IL1B/CCR7/CCL22/DAPK2/PTAFR/PIK3CD/CCL4/ARRB2/SEMA7A/TSC2/CCL28/SLC8B1/IL16/PDGFB/LTB4R2/CORO1A/CCRL2/CCL3L1/TREM1/TREM2/CX3CR1/C5AR2/VEGFA/SMAD3/SWAP70	29
GO:0042129	regulation of T cell proliferation	16/520	170/15403	0.094118	2.78787	4.38141	0.000211	0.009166	0.007841	CD70/CD80/EBI3/TNFRSF13C/IL2RA/TNFSF4/CEBPB/IL1B/TNFSF8/TNFSF9/CD1D/PELI1/BID/CORO1A/RASAL3/VSIG4	16
GO:0002444	myeloid leukocyte mediated immunity	12/520	105/15403	0.114286	3.38528	4.58417	0.000217	0.009242	0.007905	CCL3/PTAFR/PIK3CD/NR4A3/DDX21/LAT2/NLRP6/SERPINB9/TREM1/CX3CR1/PRAM1/CD300A	12
GO:1903039	positive regulation of leukocyte cell-cell adhesion	21/520	261/15403	0.08046	2.38331	4.21302	0.000217	0.009242	0.007905	CD83/ADA/CD70/CD80/EBI3/TNFRSF13C/IL2RA/TNFSF4/EGR3/IL1B/CCR7/TNFSF9/CD1D/PTAFR/CYLD/IL2RG/NR4A3/HLA-DQA1/CORO1A/RASAL3/PTPN11	21
GO:0098586	cellular response to virus	9/520	62/15403	0.145161	4.29985	4.8664	0.000219	0.009242	0.007905	NFKB1/VWCE/BAX/WDFY4/IFIH1/POU2AF1/IFNGR2/HIF1A/SMAD3	9
GO:0032691	negative regulation of interleukin-1 beta production	6/520	27/15403	0.222222	6.58248	5.42666	0.000232	0.009712	0.008308	ARRB2/SERPINB1/ACP5/TREM2/CX3CR1/TNFAIP3	6
GO:0032695	negative regulation of interleukin-12 production	5/520	18/15403	0.277778	8.2281	5.73531	0.000256	0.010486	0.00897	NFKB1/CCR7/ARRB2/IRAK3/ACP5	5
GO:0034122	negative regulation of toll-like receptor signaling pathway	5/520	18/15403	0.277778	8.2281	5.73531	0.000256	0.010486	0.00897	IRF4/ARRB2/IRAK3/NLRP6/CD300A	5
GO:0035872	nucleotide-binding domain, leucine rich repeat containing receptor signaling pathway	6/520	28/15403	0.214286	6.34739	5.29369	0.000287	0.011614	0.009935	BIRC3/LACC1/CYLD/SLC15A2/NFKBIA/TNFAIP3	6
GO:1900744	regulation of p38MAPK cascade	7/520	39/15403	0.179487	5.31662	5.04509	0.000289	0.011614	0.009935	GADD45A/IL1B/CYLD/TREM2/MAP3K3/VEGFA/MINK1	7
GO:0045785	positive regulation of cell adhesion	30/520	448/15403	0.066964	1.98356	3.94904	0.000295	0.011756	0.010057	CD83/ADA/MAP4K4/CD70/CD80/EBI3/TNFRSF13C/IL2RA/TNFSF4/EGR3/IL1B/CCR7/FLCN/TNFSF9/CD1D/PTAFR/CYLD/LAMB2/IL2RG/NR4A3/EPHA1/CCL28/PDGFB/HLA-DQA1/CORO1A/RASAL3/VEGFA/SMAD3/PTPN11/ITGA5	30
GO:0050900	leukocyte migration	26/520	368/15403	0.070652	2.0928	3.96604	0.000328	0.012942	0.011071	ADA/TNFAIP6/CCL3/JAML/IL1B/CCR7/CCL22/DAPK2/PTAFR/PIK3CD/CCL4/SELPLG/ICAM1/CCL28/SLC8B1/IL16/PDGFB/CORO1A/CCL3L1/TREM1/TREM2/CX3CR1/C5AR2/VEGFA/CD300A/SWAP70	26
GO:0022407	regulation of cell-cell adhesion	30/520	452/15403	0.066372	1.96601	3.89636	0.000343	0.013405	0.011467	CD83/ADA/CD70/CD80/EBI3/TNFRSF13C/IL2RA/TNFSF4/CEBPB/EGR3/IL1B/CCR7/TNFSF9/CD1D/PTAFR/CYLD/IL2RG/PELI1/NR4A3/CCL28/HLA-DQA1/CORO1A/IL1RN/RASAL3/VSIG4/VEGFA/MINK1/PTPN11/CD300A/SWAP70	30
GO:0008063	Toll signaling pathway	4/520	11/15403	0.363636	10.7713	6.05965	0.000351	0.013405	0.011467	TRAF3/IRAK3/PELI1/IRAK2	4
GO:1903977	positive regulation of glial cell migration	4/520	11/15403	0.363636	10.7713	6.05965	0.000351	0.013405	0.011467	CCL3/RRAS2/TREM2/CX3CR1	4
GO:0071347	cellular response to interleukin-1	11/520	95/15403	0.115789	3.42982	4.44039	0.000352	0.013405	0.011467	NFKB1/CCL3/IL1B/CCL22/CCL4/HIF1A/IRAK3/NFKBIA/IL1RN/CCL3L1/IRAK2	11
GO:0050727	regulation of inflammatory response	25/520	350/15403	0.071429	2.1158	3.94687	0.000361	0.013627	0.011657	ADA/NFKB1/IL2RA/PLCG1/TNFAIP6/CCL3/TNFSF4/CEBPB/IL1B/BIRC3/CCR7/LACC1/NAIP/CYLD/PLK2/SEMA7A/RB1/NFKBIA/IL16/TLR2/ACP5/NLRP6/TREM2/TNFAIP3/SMAD3	25
GO:0071887	leukocyte apoptotic process	12/520	111/15403	0.108108	3.20229	4.35259	0.000366	0.013657	0.011683	FAS/ADA/BCL2/IL2RA/BAX/BCL3/CCR7/MERTK/LIPA/PIK3CD/HIF1A/BCL2L11	12
GO:0032635	interleukin-6 production	14/520	144/15403	0.097222	2.87983	4.23626	0.000371	0.013657	0.011683	TNFSF4/CEBPB/IL1B/IFIH1/POU2AF1/PTAFR/ARRB2/IRAK3/IL16/TLR2/TREM2/C5AR2/TNFAIP3/PTPN11	14
GO:0032675	regulation of interleukin-6 production	14/520	144/15403	0.097222	2.87983	4.23626	0.000371	0.013657	0.011683	TNFSF4/CEBPB/IL1B/IFIH1/POU2AF1/PTAFR/ARRB2/IRAK3/IL16/TLR2/TREM2/C5AR2/TNFAIP3/PTPN11	14
GO:0071214	cellular response to abiotic stimulus	23/520	311/15403	0.073955	2.19063	3.96487	0.000377	0.01366	0.011685	DDB2/CDKN1A/PCNA/XPC/MDM2/TRIAP1/FAS/TNFRSF10B/RELB/NFKB1/GADD45A/POLH/BAX/CD40/KCNJ2/N4BP1/IL1B/PTAFR/CAB39/MYC/TIMP1/RCSD1/RAD9A	23
GO:0104004	cellular response to environmental stimulus	23/520	311/15403	0.073955	2.19063	3.96487	0.000377	0.01366	0.011685	DDB2/CDKN1A/PCNA/XPC/MDM2/TRIAP1/FAS/TNFRSF10B/RELB/NFKB1/GADD45A/POLH/BAX/CD40/KCNJ2/N4BP1/IL1B/PTAFR/CAB39/MYC/TIMP1/RCSD1/RAD9A	23
GO:0050871	positive regulation of B cell activation	10/520	82/15403	0.121951	3.61234	4.4334	0.000426	0.015239	0.013036	CDKN1A/ADA/FCRL3/TNFRSF13C/BCL2/TNFSF4/TNFSF13/STAT6/IL2RG/PELI1	10
GO:0034121	regulation of toll-like receptor signaling pathway	6/520	30/15403	0.2	5.92423	5.0462	0.000428	0.015239	0.013036	IRF4/BIRC3/ARRB2/IRAK3/NLRP6/CD300A	6
GO:0007264	small GTPase-mediated signal transduction	31/520	480/15403	0.064583	1.91303	3.7986	0.000438	0.015462	0.013227	CDKN1A/PLEKHG1/MAP4K4/ARHGEF3/PRAG1/CCDC125/CDC42EP3/FLCN/RASGRP2/FGD2/LIPA/DEF6/RRAS2/PLK2/ARHGAP27/TSC2/RB1/RHOQ/RGL1/RGL2/ARHGEF1/SGSM3/RASSF1/CDC42SE1/RASAL3/RASGEF1B/CDC42EP2/ABR/RASGRF1/ARHGAP4/SWAP70	31
GO:0097529	myeloid leukocyte migration	18/520	219/15403	0.082192	2.43461	3.99677	0.000467	0.016352	0.013988	TNFAIP6/CCL3/JAML/IL1B/CCR7/CCL22/DAPK2/PIK3CD/CCL4/PDGFB/CCL3L1/TREM1/TREM2/CX3CR1/C5AR2/VEGFA/CD300A/SWAP70	18
GO:0001836	release of cytochrome c from mitochondria	8/520	55/15403	0.145455	4.30853	4.59447	0.000481	0.016733	0.014314	BBC3/TRIAP1/BCL2/BAX/PMAIP1/BID/SOD2/BCL2L11	8
GO:0050870	positive regulation of T cell activation	19/520	239/15403	0.079498	2.35482	3.94565	0.000497	0.017128	0.014652	CD83/ADA/CD70/CD80/EBI3/TNFRSF13C/IL2RA/TNFSF4/EGR3/IL1B/CCR7/TNFSF9/CD1D/CYLD/IL2RG/HLA-DQA1/CORO1A/RASAL3/PTPN11	19
GO:0042102	positive regulation of T cell proliferation	11/520	99/15403	0.111111	3.29124	4.27494	0.000503	0.017182	0.014698	CD70/CD80/EBI3/TNFRSF13C/IL2RA/TNFSF4/IL1B/TNFSF9/CD1D/CORO1A/RASAL3	11
GO:0007265	Ras protein signal transduction	12/520	115/15403	0.104348	3.0909	4.20681	0.000506	0.017182	0.014698	CDKN1A/FLCN/RASGRP2/RRAS2/PLK2/RB1/RGL1/RGL2/RASSF1/RASAL3/RASGEF1B/RASGRF1	12
GO:0030949	positive regulation of vascular endothelial growth factor receptor signaling pathway	4/520	12/15403	0.333333	9.87372	5.74788	0.000512	0.017185	0.014701	IL1B/HIF1A/PRKCB/ITGA5	4
GO:0030217	T cell differentiation	22/520	298/15403	0.073826	2.1868	3.86695	0.000514	0.017185	0.014701	CD83/ADA/CD80/RELB/BCL2/IL2RA/BCL3/TNFSF4/IRF4/EGR3/IL1B/TNFSF8/CCR7/TNFSF9/CD1D/MR1/LIPA/CYLD/PIK3CD/STAT6/IL2RG/PRDM1	22
GO:0043123	positive regulation of canonical NF-kappaB signal transduction	17/520	204/15403	0.083333	2.46843	3.94644	0.000568	0.01885	0.016125	TRIM22/TNFRSF10B/EDA2R/CD40/TIFA/IL1B/BIRC3/CCR7/REL/PLK2/PELI1/SLC44A2/DDX21/PRKCB/CX3CR1/MAP3K3/VEGFA	17
GO:0009314	response to radiation	27/520	403/15403	0.066998	1.98454	3.74358	0.00058	0.019102	0.016341	AEN/DDB2/CDKN1A/PCNA/XPC/MDM2/TRIAP1/BCL2/GADD45A/POLH/BAX/TIGAR/BCL3/N4BP1/PPM1D/UVSSA/UNC119/TP53I13/HIF1A/SOD2/PNKP/ID2/BRSK1/MYC/RGS14/TIMP1/RAD9A	27
GO:0050673	epithelial cell proliferation	26/520	383/15403	0.067885	2.01084	3.74447	0.0006	0.019437	0.016627	CDKN1A/IGFBP4/BAX/PLCG1/LRG1/CEBPB/JAML/EGR3/FLCN/LIPA/PIK3CD/SERPINB1/HIF1A/STAT6/NR4A3/RB1/RBPJ/BID/ID2/PDGFB/MYC/VEGFA/TNFAIP3/RASGRF1/SMAD3/BTRC	26
GO:0062207	regulation of pattern recognition receptor signaling pathway	14/520	151/15403	0.092715	2.74633	4.03085	0.0006	0.019437	0.016627	FCRL3/IRF4/ZDHHC5/BIRC3/SLC15A2/ARRB2/IRAK3/PELI1/PTPRS/NLRP6/TREM2/ZDHHC18/TNFAIP3/CD300A	14
GO:0008360	regulation of cell shape	13/520	134/15403	0.097015	2.87369	4.07184	0.000607	0.019437	0.016627	PRAG1/CCL3/CDC42EP3/PLXNA2/FGD2/RHOQ/FMNL3/CORO1A/CDC42SE1/CDC42EP2/VEGFA/PLXNB2/PLXNA1	13
GO:0010822	positive regulation of mitochondrion organization	9/520	71/15403	0.126761	3.75479	4.34875	0.000615	0.019437	0.016627	BBC3/BAX/PMAIP1/GSK3A/HIP1R/HIF1A/BID/BCL2L11/TREM2	9
GO:0032692	negative regulation of interleukin-1 production	6/520	32/15403	0.1875	5.55397	4.82013	0.000617	0.019437	0.016627	ARRB2/SERPINB1/ACP5/TREM2/CX3CR1/TNFAIP3	6
GO:0043029	T cell homeostasis	7/520	44/15403	0.159091	4.71246	4.60947	0.000622	0.019437	0.016627	FAS/BCL2/IL2RA/BAX/PMAIP1/CORO1A/BCL2L11	7
GO:0043331	response to dsRNA	7/520	44/15403	0.159091	4.71246	4.60947	0.000622	0.019437	0.016627	NFKB1/PMAIP1/IFIH1/IRAK3/PELI1/DDX21/NFKBIA	7
GO:1990266	neutrophil migration	12/520	118/15403	0.101695	3.01232	4.10157	0.000639	0.019842	0.016974	TNFAIP6/CCL3/JAML/IL1B/CCR7/CCL22/DAPK2/PIK3CD/CCL4/CCL3L1/TREM1/C5AR2	12
GO:1902105	regulation of leukocyte differentiation	22/520	304/15403	0.072368	2.14364	3.7644	0.000672	0.020705	0.017711	CD83/ADA/CD80/FCRL3/IL2RA/TNFAIP6/CCL3/TNFSF4/IRF4/CEBPB/EGR3/TNFSF9/CYLD/TRIB1/IL2RG/CREB1/RB1/PRDM1/ID2/LILRB3/MYC/TREM2	22
GO:0002274	myeloid leukocyte activation	18/520	226/15403	0.079646	2.35921	3.84762	0.000677	0.020722	0.017726	FCER2/RELB/CCL3/IRF4/PTAFR/IFNGR2/PIK3CD/CD93/MYO18A/NR4A3/RBPJ/TLR2/LAT2/TREM2/VSIG4/CX3CR1/PRAM1/CD300A	18
GO:1902807	negative regulation of cell cycle G1/S phase transition	9/520	72/15403	0.125	3.70264	4.2965	0.000682	0.020731	0.017734	CDKN1A/RPS27L/MDM2/TRIAP1/BCL2/PLK2/RB1/APBB1/SLFN11	9
GO:0071621	granulocyte chemotaxis	12/520	119/15403	0.10084	2.98701	4.06724	0.00069	0.020813	0.017804	TNFAIP6/CCL3/JAML/IL1B/CCR7/CCL22/DAPK2/PIK3CD/CCL4/CCL3L1/TREM1/C5AR2	12
GO:0048245	eosinophil chemotaxis	5/520	22/15403	0.227273	6.73208	5.02894	0.000703	0.02107	0.018024	CCL3/CCL22/DAPK2/CCL4/CCL3L1	5
GO:0019724	B cell mediated immunity	16/520	190/15403	0.084211	2.49441	3.87423	0.00073	0.021727	0.018586	FCER2/CD70/CD40/BCL3/TNFSF4/NBN/TNFSF13/STAT6/IGKC/CR2/CSF2RB/CD19/IGLC1/IL21R/TREM2/SWAP70	16
GO:0032612	interleukin-1 production	11/520	104/15403	0.105769	3.13301	4.07965	0.000765	0.022472	0.019223	CCL3/CCR7/NAIP/ARRB2/SERPINB1/IL16/ACP5/TREM2/CX3CR1/TNFAIP3/SMAD3	11
GO:0032652	regulation of interleukin-1 production	11/520	104/15403	0.105769	3.13301	4.07965	0.000765	0.022472	0.019223	CCL3/CCR7/NAIP/ARRB2/SERPINB1/IL16/ACP5/TREM2/CX3CR1/TNFAIP3/SMAD3	11
GO:0070059	intrinsic apoptotic signaling pathway in response to endoplasmic reticulum stress	8/520	59/15403	0.135593	4.01643	4.33905	0.000779	0.022725	0.01944	BBC3/TNFRSF10B/BCL2/BAX/PMAIP1/CEBPB/GRINA/BCL2L11	8
GO:0001819	positive regulation of cytokine production	29/520	454/15403	0.063877	1.8921	3.60645	0.00079	0.022884	0.019576	CD83/CD80/EBI3/CCL3/BCL3/TNFSF4/IRF4/CEBPB/IL1B/IFIH1/CCR7/LACC1/POU2AF1/PTAFR/NAIP/TRAF3/PIK3CD/HIF1A/BTN3A1/IRAK3/SEMA7A/PELI1/NR4A3/DDX21/IL16/TLR2/TREM2/SMAD3/PTPN11	29
GO:2001056	positive regulation of cysteine-type endopeptidase activity	12/520	121/15403	0.099174	2.93764	3.99963	0.000801	0.02304	0.019709	RPS27L/BBC3/FAS/BAX/ACER2/PMAIP1/HIP1R/PERP/BID/DAPK1/MYC/SMAD3	12
GO:0050856	regulation of T cell receptor signaling pathway	7/520	46/15403	0.152174	4.50757	4.45325	0.000819	0.023104	0.019764	PHPT1/ADA/CCR7/LIPA/CYLD/PVRIG/CD300A	7
GO:0032611	interleukin-1 beta production	10/520	89/15403	0.11236	3.32822	4.11737	0.000821	0.023104	0.019764	CCL3/CCR7/NAIP/ARRB2/SERPINB1/ACP5/TREM2/CX3CR1/TNFAIP3/SMAD3	10
GO:0032651	regulation of interleukin-1 beta production	10/520	89/15403	0.11236	3.32822	4.11737	0.000821	0.023104	0.019764	CCL3/CCR7/NAIP/ARRB2/SERPINB1/ACP5/TREM2/CX3CR1/TNFAIP3/SMAD3	10
GO:0002753	cytoplasmic pattern recognition receptor signaling pathway	14/520	156/15403	0.089744	2.65831	3.89117	0.000829	0.023104	0.019764	FCRL3/TIFA/BIRC3/IFIH1/LACC1/CYLD/SLC15A2/PELI1/NFKBIA/PTPRS/NLRP6/TREM2/ZDHHC18/TNFAIP3	14
GO:0043280	positive regulation of cysteine-type endopeptidase activity involved in apoptotic process	11/520	105/15403	0.104762	3.10317	4.042	0.00083	0.023104	0.019764	RPS27L/BBC3/FAS/BAX/ACER2/PMAIP1/HIP1R/BID/DAPK1/MYC/SMAD3	11
GO:0032088	negative regulation of NF-kappaB transcription factor activity	9/520	74/15403	0.121622	3.60257	4.19476	0.000835	0.023104	0.019764	BCL3/ANXA4/CYLD/TRAF3/ARRB2/IRAK3/NFKBIA/IRAK2/TNFAIP3	9
GO:0043410	positive regulation of MAPK cascade	27/520	413/15403	0.065375	1.93649	3.60598	0.000841	0.023117	0.019775	ACTA2/FCRL3/EDA2R/GDF15/GADD45A/NKD1/IGFBP4/CCL3/CD40/IL1B/CCR7/CCL22/NAIP/CCL4/MAPK8IP3/TRAF4/ARRB2/ICAM1/SEMA7A/PDGFB/CCL3L1/TREM2/MAP4K2/MAP3K3/VEGFA/MINK1/PTPN11	27
GO:0001782	B cell homeostasis	6/520	34/15403	0.176471	5.22726	4.61233	0.000864	0.023623	0.020208	ADA/BCL2/BAX/HIF1A/BCL2L11/TNFAIP3	6
GO:0002064	epithelial cell development	16/520	194/15403	0.082474	2.44298	3.78056	0.000913	0.024802	0.021216	CDKN1A/ACTA2/TIGAR/IL1B/GSK3A/COL18A1/HIF1A/LAMB2/ICAM1/CLIC4/PRDM1/PTPRS/ADAMTSL4/PDGFB/VEGFA/ST14	16
GO:0046632	alpha-beta T cell differentiation	12/520	123/15403	0.097561	2.88987	3.93339	0.000926	0.024994	0.021381	CD83/ADA/CD80/RELB/BCL2/BCL3/TNFSF4/IRF4/TNFSF8/STAT6/IL2RG/PRDM1	12
GO:0042088	T-helper 1 type immune response	7/520	47/15403	0.148936	4.41166	4.37845	0.000935	0.025086	0.02146	CD80/EBI3/RELB/BCL3/TNFSF4/IL1B/STAT6	7
GO:0031348	negative regulation of defense response	18/520	233/15403	0.077253	2.28833	3.70388	0.000965	0.025529	0.021838	ADA/NFKB1/IL2RA/PLCG1/TNFAIP6/CYLD/ARRB2/PLK2/IRAK3/RB1/ACP5/NLRP6/SERPINB9/TREM2/VSIG4/ZDHHC18/TNFAIP3/SMAD3	18
GO:0032615	interleukin-12 production	8/520	61/15403	0.131148	3.88474	4.21964	0.000976	0.025529	0.021838	NFKB1/TNFSF4/CCR7/ARRB2/IRAK3/IL16/TLR2/ACP5	8
GO:0032655	regulation of interleukin-12 production	8/520	61/15403	0.131148	3.88474	4.21964	0.000976	0.025529	0.021838	NFKB1/TNFSF4/CCR7/ARRB2/IRAK3/IL16/TLR2/ACP5	8
GO:0002467	germinal center formation	4/520	14/15403	0.285714	8.46319	5.22189	0.000981	0.025529	0.021838	ADA/BCL3/NFKB2/TNFAIP3	4
GO:0045472	response to ether	4/520	14/15403	0.285714	8.46319	5.22189	0.000981	0.025529	0.021838	MDM2/PTAFR/LIPA/ABCB4	4
GO:0050777	negative regulation of immune response	15/520	177/15403	0.084746	2.51027	3.7774	0.000992	0.025575	0.021877	CD80/PLCG1/TNFSF4/ARRB2/PLK2/STAT6/IRAK3/CR2/NLRP6/SERPINB9/TREM2/VSIG4/ZDHHC18/TNFAIP3/CD300A	15
GO:0000077	DNA damage checkpoint signaling	12/520	124/15403	0.096774	2.86656	3.90078	0.000995	0.025575	0.021877	CDKN1A/XPC/RPS27L/MDM2/TRIAP1/CCNG1/NBN/EME2/PLK2/BRSK1/PTPN11/RAD9A	12
GO:0043086	negative regulation of catalytic activity	25/520	376/15403	0.066489	1.96949	3.55752	0.001021	0.026083	0.022312	PHPT1/CDKN1A/TRIAP1/NFKB1/GADD45A/IL1B/GSK3A/NAIP/TRIB1/SERPINB1/LAMP3/IRAK3/TSC2/RB1/EPHA1/MGAT5/PNKP/LTB4R2/PKIA/IPO7/SERPINB9/RGS14/TIMP1/VEGFA/CD300A	25
GO:0007254	JNK cascade	14/520	160/15403	0.0875	2.59185	3.78331	0.001062	0.026876	0.022991	MAP4K4/NFKB1/EDA2R/GADD45A/IL1B/CCR7/NAIP/CYLD/TRIB1/MAPK8IP3/TRAF4/MAP4K2/MINK1/SMAD3	14
GO:0002703	regulation of leukocyte mediated immunity	18/520	235/15403	0.076596	2.26885	3.66376	0.001064	0.026876	0.022991	FCER2/CD80/TNFSF4/IL1B/CD1D/MR1/PTAFR/TNFSF13/ARRB2/ICAM1/STAT6/CR2/DDX21/SERPINB9/TREM2/CX3CR1/PRAM1/CD300A	18
GO:0090200	positive regulation of release of cytochrome c from mitochondria	5/520	24/15403	0.208333	6.17107	4.73879	0.001073	0.026921	0.023029	BBC3/BAX/PMAIP1/BID/BCL2L11	5
GO:0002685	regulation of leukocyte migration	17/520	216/15403	0.078704	2.33129	3.68307	0.001078	0.026921	0.023029	ADA/TNFAIP6/CCL3/CCR7/DAPK2/PTAFR/CCL4/ICAM1/CCL28/SLC8B1/CORO1A/TREM2/CX3CR1/C5AR2/VEGFA/CD300A/SWAP70	17
GO:0051402	neuron apoptotic process	19/520	255/15403	0.07451	2.20707	3.63303	0.001086	0.026962	0.023064	FAS/BCL2/BAX/CCL3/CEBPB/GSK3A/NAIP/HIF1A/BTG2/RB1/BID/SOD2/AGAP2/GCH1/CORO1A/BCL2L11/CPEB4/TREM2/CX3CR1	19
GO:0070227	lymphocyte apoptotic process	9/520	77/15403	0.116883	3.46221	4.04857	0.001115	0.027414	0.02345	FAS/ADA/BCL2/IL2RA/BAX/BCL3/LIPA/HIF1A/BCL2L11	9
GO:0097530	granulocyte migration	13/520	143/15403	0.090909	2.69283	3.80145	0.001117	0.027414	0.02345	TNFAIP6/CCL3/JAML/IL1B/CCR7/CCL22/DAPK2/PIK3CD/CCL4/CCL3L1/TREM1/C5AR2/CD300A	13
GO:0045862	positive regulation of proteolysis	22/520	318/15403	0.069182	2.04926	3.53403	0.001211	0.029571	0.025296	RPS27L/MDM2/BBC3/FAS/FBXO22/BAX/ACER2/PMAIP1/IL1B/GSK3A/HIP1R/TRIB1/PERP/CTSH/BID/DAPK1/MYC/PYHIN1/TREM2/PSMC4/SMAD3/BTRC	22
GO:0002698	negative regulation of immune effector process	11/520	110/15403	0.1	2.96211	3.86029	0.001221	0.029638	0.025353	CD80/FCRL3/TNFSF4/ARRB2/IRAK3/CR2/ACP5/SERPINB9/VSIG4/CX3CR1/CD300A	11
GO:0046634	regulation of alpha-beta T cell activation	11/520	111/15403	0.099099	2.93543	3.82518	0.001315	0.031745	0.027155	CD83/ADA/CD80/EBI3/IL2RA/TNFSF4/IRF4/IL2RG/PRDM1/RASAL3/CD300A	11
GO:0045766	positive regulation of angiogenesis	13/520	146/15403	0.089041	2.6375	3.71593	0.001351	0.032433	0.027745	PLCG1/CD40/LRG1/IL1B/PIK3CD/HIF1A/CTSH/EPHA1/ADM/PRKCB/CX3CR1/VEGFA/ITGA5	13
GO:0010332	response to gamma radiation	7/520	50/15403	0.14	4.14696	4.16605	0.001362	0.032509	0.027809	CDKN1A/MDM2/BCL2/BAX/TIGAR/SOD2/MYC	7
GO:0002920	regulation of humoral immune response	6/520	37/15403	0.162162	4.80343	4.32953	0.001372	0.032571	0.027862	FCER2/IL1B/CCR7/CR2/TREM2/VSIG4	6
GO:0002573	myeloid leukocyte differentiation	17/520	222/15403	0.076577	2.26829	3.55786	0.001453	0.034319	0.029358	RELB/TNFAIP6/CCL3/IRF4/CEBPB/CCR7/TRIB1/PIK3CD/CREB1/RB1/RBPJ/ID2/LILRB3/TLR2/MYC/TREM2/VEGFA	17
GO:0051607	defense response to virus	20/520	282/15403	0.070922	2.10079	3.48726	0.001481	0.034772	0.029745	TRIM22/APOBEC3C/BCL2/PMAIP1/IL1B/IFIH1/TBKBP1/NCBP3/APOBEC3H/IFNGR2/TRAF3/DUS2/DDX21/TLR2/NLRP6/NDUFAF4/SLFN11/TNFAIP3/ISG20/DDX17	20
GO:0022409	positive regulation of cell-cell adhesion	21/520	303/15403	0.069307	2.05295	3.46008	0.001517	0.035441	0.030318	CD83/ADA/CD70/CD80/EBI3/TNFRSF13C/IL2RA/TNFSF4/EGR3/IL1B/CCR7/TNFSF9/CD1D/PTAFR/CYLD/IL2RG/NR4A3/HLA-DQA1/CORO1A/RASAL3/PTPN11	21
GO:0046902	regulation of mitochondrial membrane permeability	7/520	51/15403	0.137255	4.06565	4.09893	0.001533	0.035626	0.030475	BCL2/BAX/PMAIP1/GSK3A/HIP1R/BID/BCL2L11	7
GO:0033674	positive regulation of kinase activity	20/520	283/15403	0.070671	2.09337	3.46999	0.001544	0.035695	0.030534	CDKN1A/TNFRSF10B/TIGAR/CD40/IL1B/NBN/CCR7/MERTK/UNC119/TRAF4/CAB39/EPHA1/PSRC1/AGAP2/PDGFB/TREM2/MAP4K2/VEGFA/HSP90AB1/CD300A	20
GO:0033598	mammary gland epithelial cell proliferation	5/520	26/15403	0.192308	5.69638	4.4798	0.001571	0.035934	0.030739	BAX/CEBPB/STAT6/ID2/BTRC	5
GO:0050857	positive regulation of antigen receptor-mediated signaling pathway	5/520	26/15403	0.192308	5.69638	4.4798	0.001571	0.035934	0.030739	ADA/CCR7/LIPA/CYLD/PRKCB	5
GO:1904018	positive regulation of vasculature development	13/520	149/15403	0.087248	2.5844	3.63254	0.001625	0.036951	0.031609	PLCG1/CD40/LRG1/IL1B/PIK3CD/HIF1A/CTSH/EPHA1/ADM/PRKCB/CX3CR1/VEGFA/ITGA5	13
GO:0002520	immune system development	15/520	186/15403	0.080645	2.3888	3.56187	0.001633	0.036951	0.031609	ADA/BCL2/IL2RA/BCL3/TNFSF4/NFKB2/NBN/TNFSF13/LIPA/STAT6/IRAK3/BCL2L11/TNFAIP3/SMAD3/SWAP70	15
GO:2000134	negative regulation of G1/S transition of mitotic cell cycle	8/520	66/15403	0.121212	3.59044	3.94204	0.001643	0.036994	0.031646	CDKN1A/RPS27L/MDM2/TRIAP1/BCL2/PLK2/RB1/SLFN11	8
GO:0002922	positive regulation of humoral immune response	4/520	16/15403	0.25	7.40529	4.79145	0.001691	0.037481	0.032063	FCER2/IL1B/CCR7/TREM2	4
GO:0023035	CD40 signaling pathway	4/520	16/15403	0.25	7.40529	4.79145	0.001691	0.037481	0.032063	CD40/TREM2/TNFAIP3/ITGA5	4
GO:0060576	intestinal epithelial cell development	4/520	16/15403	0.25	7.40529	4.79145	0.001691	0.037481	0.032063	CDKN1A/TIGAR/HIF1A/PRDM1	4
GO:0034341	response to type II interferon	12/520	132/15403	0.090909	2.69283	3.651	0.001711	0.037495	0.032074	CIITA/CCL3/MYO1C/CCL22/IFNGR2/CCL4/DAPK1/GCH1/TLR2/CCL3L1/CDC42EP2/VPS26B	12
GO:0043536	positive regulation of blood vessel endothelial cell migration	7/520	52/15403	0.134615	3.98746	4.03349	0.001721	0.037495	0.032074	PLCG1/CD40/PLK2/HIF1A/PDGFB/MAP3K3/VEGFA	7
GO:0008217	regulation of blood pressure	13/520	150/15403	0.086667	2.56717	3.60519	0.001726	0.037495	0.032074	ACTA2/SGK1/GSK3A/PTAFR/EXT2/SOD2/ID2/PDGFB/ADM/GCH1/RENBP/SLC2A5/SMAD3	13
GO:0050728	negative regulation of inflammatory response	13/520	150/15403	0.086667	2.56717	3.60519	0.001726	0.037495	0.032074	ADA/NFKB1/IL2RA/PLCG1/TNFAIP6/CYLD/PLK2/RB1/ACP5/NLRP6/TREM2/TNFAIP3/SMAD3	13
GO:0070098	chemokine-mediated signaling pathway	9/520	82/15403	0.109756	3.2511	3.82035	0.001746	0.037707	0.032255	CCL3/CCR7/CCL22/CCL4/HIF1A/CCRL2/CCL3L1/TREM2/CX3CR1	9
GO:0071482	cellular response to light stimulus	11/520	115/15403	0.095652	2.83333	3.68858	0.001753	0.037707	0.032255	DDB2/CDKN1A/PCNA/XPC/MDM2/TRIAP1/POLH/BAX/N4BP1/MYC/TIMP1	11
GO:0031570	DNA integrity checkpoint signaling	12/520	133/15403	0.090226	2.67259	3.62109	0.001825	0.039052	0.033407	CDKN1A/XPC/RPS27L/MDM2/TRIAP1/CCNG1/NBN/EME2/PLK2/BRSK1/PTPN11/RAD9A	12
GO:0048872	homeostasis of number of cells	21/520	308/15403	0.068182	2.01962	3.37866	0.001853	0.039475	0.033768	FAS/ADA/BCL2/IL2RA/BAX/PMAIP1/CCR7/MERTK/LIPA/CYLD/PIK3CD/HIF1A/RB1/ID2/CORO1A/NLRP6/BCL2L11/CX3CR1/VEGFA/TNFAIP3/PTPN11	21
GO:1900745	positive regulation of p38MAPK cascade	5/520	27/15403	0.185185	5.4854	4.3602	0.001876	0.039754	0.034007	GADD45A/IL1B/MAP3K3/VEGFA/MINK1	5
GO:0071901	negative regulation of protein serine/threonine kinase activity	9/520	83/15403	0.108434	3.21193	3.77682	0.001901	0.040093	0.034297	CDKN1A/GADD45A/IL1B/IRAK3/RB1/PKIA/IPO7/RGS14/CD300A	9
GO:0038066	p38MAPK cascade	7/520	53/15403	0.132075	3.91223	3.96967	0.001927	0.040431	0.034586	GADD45A/IL1B/CYLD/TREM2/MAP3K3/VEGFA/MINK1	7
GO:0001909	leukocyte mediated cytotoxicity	12/520	134/15403	0.089552	2.65264	3.59146	0.001944	0.040431	0.034586	RNF19B/CD1D/MR1/ARRB2/ICAM1/CTSH/CORO1A/NLRP6/SERPINB9/TREM1/CX3CR1/TUBB	12
GO:1903706	regulation of hemopoiesis	25/520	394/15403	0.063452	1.87952	3.30568	0.001945	0.040431	0.034586	CD83/ADA/CD80/FCRL3/IL2RA/TNFAIP6/CCL3/TNFSF4/IRF4/CEBPB/EGR3/TNFSF9/CYLD/TRIB1/HIF1A/IL2RG/CREB1/RB1/PRDM1/NFKBIA/ID2/H4C6/LILRB3/MYC/TREM2	25
GO:0008637	apoptotic mitochondrial changes	10/520	100/15403	0.1	2.96211	3.67944	0.00201	0.041594	0.03558	BBC3/TRIAP1/BCL2/BAX/PMAIP1/GSK3A/HIP1R/BID/SOD2/BCL2L11	10
GO:2000106	regulation of leukocyte apoptotic process	9/520	84/15403	0.107143	3.17369	3.73395	0.002067	0.042561	0.036408	ADA/BCL2/BAX/BCL3/CCR7/MERTK/PIK3CD/HIF1A/BCL2L11	9
GO:0072593	reactive oxygen species metabolic process	16/520	210/15403	0.07619	2.25685	3.42781	0.002086	0.042745	0.036565	CDKN1A/SESN1/BCL2/GADD45A/TIGAR/PMAIP1/GLS2/SESN2/LIPA/HIF1A/NCF1C/SOD2/PDGFB/GCH1/ACP5/TRAP1	16
GO:0050918	positive chemotaxis	7/520	54/15403	0.12963	3.83978	3.90739	0.00215	0.043735	0.037412	CCL3/TSC2/IL16/PDGFB/CORO1A/VEGFA/SMAD3	7
GO:0070555	response to interleukin-1	11/520	118/15403	0.09322	2.76129	3.58992	0.002154	0.043735	0.037412	NFKB1/CCL3/IL1B/CCL22/CCL4/HIF1A/IRAK3/NFKBIA/IL1RN/CCL3L1/IRAK2	11
GO:0070371	ERK1 and ERK2 cascade	19/520	271/15403	0.070111	2.07676	3.34272	0.002192	0.044303	0.037898	ACTA2/ATF3/CCL3/IL1B/CCR7/FLCN/CCL22/CCL4/ARRB2/ICAM1/SEMA7A/CTSH/PDGFB/MYC/NLRP6/RGS14/CCL3L1/TREM2/PTPN11	19
GO:0043523	regulation of neuron apoptotic process	16/520	212/15403	0.075472	2.23556	3.38597	0.002296	0.046177	0.039501	BCL2/BAX/CCL3/CEBPB/GSK3A/NAIP/HIF1A/BTG2/SOD2/AGAP2/GCH1/CORO1A/BCL2L11/CPEB4/TREM2/CX3CR1	16
GO:0051090	regulation of DNA-binding transcription factor activity	22/520	335/15403	0.065672	1.94527	3.26961	0.002333	0.046713	0.03996	TRIM22/EDA2R/CD40/SGK1/BCL3/TNFSF4/IL1B/ANXA4/CYLD/TRAF3/TRIB1/CREBZF/ARRB2/IRAK3/RB1/NFKBIA/ID2/TLR2/IRAK2/TNFAIP3/SMAD3/BTRC	22
GO:0051348	negative regulation of transferase activity	15/520	193/15403	0.07772	2.30216	3.4027	0.002344	0.046713	0.03996	PHPT1/CDKN1A/GADD45A/IL1B/GSK3A/TRIB1/IRAK3/TSC2/RB1/EPHA1/PNKP/PKIA/IPO7/RGS14/CD300A	15
GO:0032733	positive regulation of interleukin-10 production	6/520	41/15403	0.146341	4.3348	3.99653	0.002368	0.046766	0.040005	CD83/BCL3/TNFSF4/IRF4/TLR2/TREM2	6
GO:1902041	regulation of extrinsic apoptotic signaling pathway via death domain receptors	6/520	41/15403	0.146341	4.3348	3.99653	0.002368	0.046766	0.040005	ATF3/PEA15/PMAIP1/ICAM1/TMC8/TNFAIP3	6
GO:0048008	platelet-derived growth factor receptor signaling pathway	7/520	55/15403	0.127273	3.76997	3.84658	0.002394	0.047063	0.040259	PTGIR/HIP1R/NR4A3/PDGFB/RGS14/VEGFA/PTPN11	7
GO:0002312	B cell activation involved in immune response	9/520	86/15403	0.104651	3.09989	3.65009	0.002433	0.047627	0.040742	ADA/BCL3/TNFSF4/NBN/POU2AF1/TNFSF13/STAT6/CD19/SWAP70	9
GO:0010952	positive regulation of peptidase activity	13/520	156/15403	0.083333	2.46843	3.44563	0.002446	0.047661	0.040771	RPS27L/BBC3/FAS/BAX/ACER2/PMAIP1/HIP1R/PERP/CTSH/BID/DAPK1/MYC/SMAD3	13
GO:0031571	mitotic G1 DNA damage checkpoint signaling	5/520	29/15403	0.172414	5.1071	4.13795	0.00261	0.050182	0.042927	CDKN1A/RPS27L/MDM2/TRIAP1/PLK2	5
GO:0044819	mitotic G1/S transition checkpoint signaling	5/520	29/15403	0.172414	5.1071	4.13795	0.00261	0.050182	0.042927	CDKN1A/RPS27L/MDM2/TRIAP1/PLK2	5
GO:0070498	interleukin-1-mediated signaling pathway	5/520	29/15403	0.172414	5.1071	4.13795	0.00261	0.050182	0.042927	IL1B/IRAK3/NFKBIA/IL1RN/IRAK2	5
GO:2001234	negative regulation of apoptotic signaling pathway	16/520	215/15403	0.074419	2.20437	3.32408	0.002643	0.050588	0.043275	MDM2/TRIAP1/BCL2/BAX/PEA15/IL1B/HIF1A/ICAM1/RB1/BID/SOD2/TAF9B/GRINA/TRAP1/CX3CR1/TNFAIP3	16
GO:0043549	regulation of kinase activity	29/520	492/15403	0.058943	1.74596	3.14334	0.002655	0.050588	0.043275	CDKN1A/CCNG1/TNFRSF10B/GADD45A/TIGAR/CD40/IL1B/NBN/CCR7/MERTK/UNC119/TRIB1/TRAF4/CAB39/IRAK3/TSC2/RB1/EPHA1/PSRC1/AGAP2/PDGFB/PKIA/IPO7/RGS14/TREM2/MAP4K2/VEGFA/HSP90AB1/CD300A	29
GO:0006977	DNA damage response, signal transduction by p53 class mediator resulting in cell cycle arrest	4/520	18/15403	0.222222	6.58248	4.42955	0.002694	0.050681	0.043354	CDKN1A/MDM2/TRIAP1/PLK2	4
GO:0010829	negative regulation of glucose transmembrane transport	4/520	18/15403	0.222222	6.58248	4.42955	0.002694	0.050681	0.043354	PEA15/IL1B/GSK3A/PRKCB	4
GO:0050862	positive regulation of T cell receptor signaling pathway	4/520	18/15403	0.222222	6.58248	4.42955	0.002694	0.050681	0.043354	ADA/CCR7/LIPA/CYLD	4
GO:0006959	humoral immune response	15/520	196/15403	0.076531	2.26693	3.33658	0.002719	0.050915	0.043554	CD83/FCER2/EBI3/BCL2/PI3/BCL3/IL1B/CCR7/POU2AF1/MS4A1/CR2/RBPJ/TREM1/TREM2/VSIG4	15
GO:0046486	glycerolipid metabolic process	23/520	361/15403	0.063712	1.88722	3.18843	0.002754	0.051359	0.043934	PLCG1/MPPE1/PNPLA7/LIPA/OSBPL5/ACSL1/PIK3CD/LPCAT4/OSBPL10/PIGG/IMPA2/SLC44A2/PIGX/PDGFB/PLCB2/PISD/ETNK1/INPP1/CEPT1/DGKA/PTPN11/PNPLA1/DGKD	23
GO:0050852	T cell receptor signaling pathway	12/520	140/15403	0.085714	2.53896	3.41913	0.002806	0.052096	0.044565	PHPT1/ADA/PLCG1/CCR7/LIPA/CYLD/PIK3CD/BTN3A1/SPPL3/PVRIG/PRAM1/CD300A	12
GO:0002437	inflammatory response to antigenic stimulus	8/520	72/15403	0.111111	3.29124	3.64247	0.002872	0.053108	0.04543	IL2RA/PLCG1/CCR7/PLK2/RBPJ/IL1RN/NLRP6/TREM2	8
GO:1902107	positive regulation of leukocyte differentiation	14/520	178/15403	0.078652	2.32975	3.3354	0.002899	0.053156	0.045471	CD83/ADA/CD80/IL2RA/TNFSF4/EGR3/TNFSF9/CYLD/TRIB1/IL2RG/CREB1/RB1/ID2/TREM2	14
GO:1903708	positive regulation of hemopoiesis	14/520	178/15403	0.078652	2.32975	3.3354	0.002899	0.053156	0.045471	CD83/ADA/CD80/IL2RA/TNFSF4/EGR3/TNFSF9/CYLD/TRIB1/IL2RG/CREB1/RB1/ID2/TREM2	14
GO:0009416	response to light stimulus	20/520	299/15403	0.06689	1.98135	3.20301	0.002934	0.053516	0.045779	DDB2/CDKN1A/PCNA/XPC/MDM2/TRIAP1/BCL2/POLH/BAX/BCL3/N4BP1/UVSSA/UNC119/TP53I13/HIF1A/ID2/BRSK1/MYC/RGS14/TIMP1	20
GO:0032720	negative regulation of tumor necrosis factor production	7/520	57/15403	0.122807	3.63769	3.72913	0.002944	0.053516	0.045779	BCL3/ARRB2/IRAK3/ACP5/TREM2/C5AR2/TNFAIP3	7
GO:0030890	positive regulation of B cell proliferation	6/520	43/15403	0.139535	4.13318	3.84565	0.003033	0.054555	0.046668	CDKN1A/ADA/FCRL3/TNFRSF13C/BCL2/PELI1	6
GO:0097028	dendritic cell differentiation	6/520	43/15403	0.139535	4.13318	3.84565	0.003033	0.054555	0.046668	RELB/IRF4/CEBPB/CCR7/RBPJ/TREM2	6
GO:0032640	tumor necrosis factor production	13/520	160/15403	0.08125	2.40672	3.34331	0.003051	0.054555	0.046668	CCL3/BCL3/IFIH1/PTAFR/ARRB2/IRAK3/TLR2/ACP5/TREM2/CX3CR1/C5AR2/TNFAIP3/PTPN11	13
GO:0032680	regulation of tumor necrosis factor production	13/520	160/15403	0.08125	2.40672	3.34331	0.003051	0.054555	0.046668	CCL3/BCL3/IFIH1/PTAFR/ARRB2/IRAK3/TLR2/ACP5/TREM2/CX3CR1/C5AR2/TNFAIP3/PTPN11	13
GO:0046330	positive regulation of JNK cascade	9/520	89/15403	0.101124	2.9954	3.52878	0.003078	0.054812	0.046888	EDA2R/GADD45A/IL1B/CCR7/NAIP/MAPK8IP3/TRAF4/MAP4K2/MINK1	9
GO:0016032	viral process	25/520	408/15403	0.061275	1.81502	3.11868	0.003091	0.054818	0.046893	TRIM22/APOBEC3C/CD80/BCL2/CIITA/CCL3/N4BP1/IFIH1/GSK3A/APOBEC3H/SETDB1/SMC6/TMEM250/CCL4/LAMP3/SELPLG/ICAM1/CR2/MGAT5/CHMP4B/TPCN1/ITGA5/GTF2B/ISG20/HSP90AB1	25
GO:0046209	nitric oxide metabolic process	8/520	73/15403	0.109589	3.24615	3.59563	0.003133	0.05525	0.047262	IL1B/SOD2/GCH1/TLR2/ACP5/CX3CR1/SMAD3/HSP90AB1	8
GO:0007093	mitotic cell cycle checkpoint signaling	12/520	142/15403	0.084507	2.5032	3.36367	0.003153	0.05525	0.047262	CDKN1A/XPC/RPS27L/MDM2/TRIAP1/CCNG1/NBN/EME2/PLK2/RBBP8/BRSK1/RAD9A	12
GO:0010950	positive regulation of endopeptidase activity	12/520	142/15403	0.084507	2.5032	3.36367	0.003153	0.05525	0.047262	RPS27L/BBC3/FAS/BAX/ACER2/PMAIP1/HIP1R/PERP/BID/DAPK1/MYC/SMAD3	12
GO:0060759	regulation of response to cytokine stimulus	13/520	161/15403	0.080745	2.39177	3.31821	0.00322	0.056187	0.048064	SPPL2B/IFIH1/NAIP/CYLD/HIF1A/IRAK3/TLR2/IL1RN/NLRP6/TREM2/IRAK2/TNFAIP3/PTPN11	13
GO:0032608	interferon-beta production	7/520	58/15403	0.12069	3.57497	3.67238	0.003253	0.056304	0.048164	RELB/IFIH1/TRAF3/REL/PTPRS/TLR2/PTPN11	7
GO:0032648	regulation of interferon-beta production	7/520	58/15403	0.12069	3.57497	3.67238	0.003253	0.056304	0.048164	RELB/IFIH1/TRAF3/REL/PTPRS/TLR2/PTPN11	7
GO:0002275	myeloid cell activation involved in immune response	9/520	90/15403	0.1	2.96211	3.48948	0.003321	0.056399	0.048245	CCL3/PTAFR/PIK3CD/NR4A3/LAT2/TREM2/CX3CR1/PRAM1/CD300A	9
GO:1990868	response to chemokine	9/520	90/15403	0.1	2.96211	3.48948	0.003321	0.056399	0.048245	CCL3/CCR7/CCL22/CCL4/HIF1A/CCRL2/CCL3L1/TREM2/CX3CR1	9
GO:1990869	cellular response to chemokine	9/520	90/15403	0.1	2.96211	3.48948	0.003321	0.056399	0.048245	CCL3/CCR7/CCL22/CCL4/HIF1A/CCRL2/CCL3L1/TREM2/CX3CR1	9
GO:0070242	thymocyte apoptotic process	4/520	19/15403	0.210526	6.23603	4.26864	0.003323	0.056399	0.048245	ADA/BAX/HIF1A/BCL2L11	4
GO:1903975	regulation of glial cell migration	4/520	19/15403	0.210526	6.23603	4.26864	0.003323	0.056399	0.048245	CCL3/RRAS2/TREM2/CX3CR1	4
GO:0071897	DNA biosynthetic process	14/520	181/15403	0.077348	2.29114	3.26604	0.003374	0.057041	0.048795	CDKN1A/PCNA/POLH/REV3L/JADE3/TK2/PNKP/PDGFB/GCH1/MYC/PARN/POLG/SH2B1/HSP90AB1	14
GO:0043299	leukocyte degranulation	8/520	74/15403	0.108108	3.20229	3.54959	0.003411	0.057055	0.048807	CCL3/PTAFR/PIK3CD/NR4A3/CORO1A/LAT2/PRAM1/CD300A	8
GO:2001057	reactive nitrogen species metabolic process	8/520	74/15403	0.108108	3.20229	3.54959	0.003411	0.057055	0.048807	IL1B/SOD2/GCH1/TLR2/ACP5/CX3CR1/SMAD3/HSP90AB1	8
GO:0090199	regulation of release of cytochrome c from mitochondria	6/520	44/15403	0.136364	4.03925	3.7736	0.003414	0.057055	0.048807	BBC3/TRIAP1/BAX/PMAIP1/BID/BCL2L11	6
GO:0045930	negative regulation of mitotic cell cycle	16/520	221/15403	0.072398	2.14452	3.20331	0.003471	0.05778	0.049427	CDKN1A/XPC/RPS27L/MDM2/TRIAP1/CCNG1/BCL2/NBN/EME2/PLK2/RBBP8/BTG2/RB1/BRSK1/SLFN11/RAD9A	16
GO:0032768	regulation of monooxygenase activity	5/520	31/15403	0.16129	4.77761	3.93529	0.003533	0.058597	0.050125	FCER2/NFKB1/IL1B/HIF1A/GCH1	5
GO:1903556	negative regulation of tumor necrosis factor superfamily cytokine production	7/520	59/15403	0.118644	3.51437	3.61686	0.003585	0.059235	0.050671	BCL3/ARRB2/IRAK3/ACP5/TREM2/C5AR2/TNFAIP3	7
GO:0044403	biological process involved in symbiotic interaction	19/520	284/15403	0.066901	1.9817	3.12119	0.003683	0.060614	0.051851	TRIM22/CD80/CIITA/CCL3/APOBEC3H/SMC6/CCL4/SELPLG/ICAM1/CR2/CHMP4B/EEA1/NLRP6/TREM1/TPCN1/CX3CR1/RAB5A/ITGA5/HSP90AB1	19
GO:0009267	cellular response to starvation	13/520	164/15403	0.079268	2.34802	3.24403	0.003773	0.060741	0.051959	CDKN1A/SESN1/FAS/FBXO22/ATF3/BCL2/PMAIP1/PPM1D/FLCN/SESN2/TSC2/NUAK2/CPEB4	13
GO:0071706	tumor necrosis factor superfamily cytokine production	13/520	164/15403	0.079268	2.34802	3.24403	0.003773	0.060741	0.051959	CCL3/BCL3/IFIH1/PTAFR/ARRB2/IRAK3/TLR2/ACP5/TREM2/CX3CR1/C5AR2/TNFAIP3/PTPN11	13
GO:1902905	positive regulation of supramolecular fiber organization	13/520	164/15403	0.079268	2.34802	3.24403	0.003773	0.060741	0.051959	CKAP5/SYNPO/CCR7/CDC42EP3/NUMA1/RB1/EPHA1/PSRC1/COLGALT1/CDC42EP2/CARMIL2/SMAD3/SWAP70	13
GO:1903555	regulation of tumor necrosis factor superfamily cytokine production	13/520	164/15403	0.079268	2.34802	3.24403	0.003773	0.060741	0.051959	CCL3/BCL3/IFIH1/PTAFR/ARRB2/IRAK3/TLR2/ACP5/TREM2/CX3CR1/C5AR2/TNFAIP3/PTPN11	13
GO:0019882	antigen processing and presentation	10/520	109/15403	0.091743	2.71754	3.3636	0.003786	0.060741	0.051959	FCER2/RELB/WDFY4/CCR7/CD1D/MR1/ICAM1/CTSH/HLA-DQA1/TREM2	10
GO:0042176	regulation of protein catabolic process	22/520	349/15403	0.063037	1.86724	3.06316	0.003827	0.060741	0.051959	MDM2/FBXO22/NKD1/N4BP1/IL1B/GSK3A/TRIB1/LAMP3/PLK2/IRAK3/AGAP2/SGSM3/AMER1/TREM2/UBQLN4/PSMC4/TIMP1/MDM4/TNFAIP3/SMAD3/BTRC/HSP90AB1	22
GO:0042149	cellular response to glucose starvation	6/520	45/15403	0.133333	3.94949	3.70365	0.003829	0.060741	0.051959	SESN1/BCL2/PMAIP1/SESN2/NUAK2/CPEB4	6
GO:0002551	mast cell chemotaxis	3/520	10/15403	0.3	8.88635	4.66293	0.003844	0.060741	0.051959	PIK3CD/VEGFA/SWAP70	3
GO:0006646	phosphatidylethanolamine biosynthetic process	3/520	10/15403	0.3	8.88635	4.66293	0.003844	0.060741	0.051959	PISD/ETNK1/CEPT1	3
GO:0035655	interleukin-18-mediated signaling pathway	3/520	10/15403	0.3	8.88635	4.66293	0.003844	0.060741	0.051959	CYLD/PDGFB/NLRP6	3
GO:0071351	cellular response to interleukin-18	3/520	10/15403	0.3	8.88635	4.66293	0.003844	0.060741	0.051959	CYLD/PDGFB/NLRP6	3
GO:0071219	cellular response to molecule of bacterial origin	15/520	204/15403	0.073529	2.17803	3.16597	0.003966	0.06244	0.053413	CD80/NFKB1/CD40/TNFSF4/IL1B/PTAFR/TRIB1/IRAK3/NFKBIA/TLR2/TREM2/IRAK2/CX3CR1/TNFAIP3/TLR10	15
GO:2000278	regulation of DNA biosynthetic process	10/520	110/15403	0.090909	2.69283	3.3305	0.004043	0.062758	0.053685	CDKN1A/PCNA/JADE3/PNKP/PDGFB/GCH1/MYC/PARN/SH2B1/HSP90AB1	10
GO:0030449	regulation of complement activation	4/520	20/15403	0.2	5.92423	4.11887	0.004044	0.062758	0.053685	IL1B/CR2/TREM2/VSIG4	4
GO:0050999	regulation of nitric-oxide synthase activity	4/520	20/15403	0.2	5.92423	4.11887	0.004044	0.062758	0.053685	FCER2/IL1B/HIF1A/GCH1	4
GO:0060575	intestinal epithelial cell differentiation	4/520	20/15403	0.2	5.92423	4.11887	0.004044	0.062758	0.053685	CDKN1A/TIGAR/HIF1A/PRDM1	4
GO:1902253	regulation of intrinsic apoptotic signaling pathway by p53 class mediator	5/520	32/15403	0.15625	4.62831	3.84037	0.004073	0.062986	0.05388	MDM2/TRIAP1/BCL2/TAF9B/MYC	5
GO:0071453	cellular response to oxygen levels	12/520	147/15403	0.081633	2.41805	3.22906	0.004178	0.064367	0.055062	MDM2/FAS/BCL2/TIGAR/PMAIP1/HIF1A/MYC/CPEB4/TREM2/ATP6V1A/VEGFA/MDM4	12
GO:0016064	immunoglobulin mediated immune response	14/520	186/15403	0.075269	2.22955	3.15343	0.004305	0.065749	0.056244	FCER2/BCL3/TNFSF4/NBN/TNFSF13/STAT6/IGKC/CR2/CSF2RB/CD19/IGLC1/IL21R/TREM2/SWAP70	14
GO:0046328	regulation of JNK cascade	11/520	129/15403	0.085271	2.52583	3.2529	0.004306	0.065749	0.056244	MAP4K4/EDA2R/GADD45A/IL1B/CCR7/NAIP/CYLD/MAPK8IP3/TRAF4/MAP4K2/MINK1	11
GO:0071346	cellular response to type II interferon	10/520	111/15403	0.09009	2.66857	3.29776	0.004313	0.065749	0.056244	CCL3/MYO1C/CCL22/IFNGR2/CCL4/DAPK1/TLR2/CCL3L1/CDC42EP2/VPS26B	10
GO:0090559	regulation of membrane permeability	7/520	61/15403	0.114754	3.39915	3.50935	0.004328	0.065759	0.056252	BCL2/BAX/PMAIP1/GSK3A/HIP1R/BID/BCL2L11	7
GO:0070482	response to oxygen levels	20/520	311/15403	0.064309	1.9049	3.01336	0.004562	0.06903	0.05905	CDKN1A/MDM2/FAS/ADA/BCL2/TIGAR/PMAIP1/TM9SF4/HIF1A/SOD2/ADM/TLR2/MYC/CPEB4/TREM2/ATP6V1A/VEGFA/MDM4/SMAD3/ITPR2	20
GO:0071900	regulation of protein serine/threonine kinase activity	17/520	248/15403	0.068548	2.03048	3.05797	0.004591	0.06903	0.05905	CDKN1A/CCNG1/GADD45A/CD40/IL1B/TRIB1/CAB39/IRAK3/RB1/PSRC1/PDGFB/PKIA/IPO7/RGS14/MAP4K2/VEGFA/CD300A	17
GO:1901988	negative regulation of cell cycle phase transition	17/520	248/15403	0.068548	2.03048	3.05797	0.004591	0.06903	0.05905	CDKN1A/XPC/RPS27L/MDM2/TRIAP1/CCNG1/BCL2/NBN/EME2/PLK2/RBBP8/RB1/APBB1/BRSK1/SLFN11/PTPN11/RAD9A	17
GO:0006650	glycerophospholipid metabolic process	19/520	290/15403	0.065517	1.9407	3.02286	0.004613	0.069108	0.059117	PLCG1/MPPE1/PNPLA7/OSBPL5/PIK3CD/LPCAT4/OSBPL10/PIGG/IMPA2/SLC44A2/PIGX/PDGFB/PLCB2/PISD/ETNK1/INPP1/CEPT1/DGKA/DGKD	19
GO:0048536	spleen development	5/520	33/15403	0.151515	4.48805	3.74928	0.00467	0.069458	0.059416	BCL2/BCL3/NFKB2/LIPA/BCL2L11	5
GO:0048873	homeostasis of number of cells within a tissue	5/520	33/15403	0.151515	4.48805	3.74928	0.00467	0.069458	0.059416	BCL2/BAX/LIPA/CORO1A/PTPN11	5
GO:0032102	negative regulation of response to external stimulus	23/520	377/15403	0.061008	1.80713	2.96576	0.004684	0.069458	0.059416	ADA/NFKB1/IL2RA/PLCG1/TNFAIP6/CYLD/TRIB1/ARRB2/PLK2/IRAK3/SEMA7A/RB1/PTPRS/PDGFB/ACP5/NLRP6/SERPINB9/TREM2/VSIG4/C5AR2/ZDHHC18/TNFAIP3/SMAD3	23
GO:0030888	regulation of B cell proliferation	7/520	62/15403	0.112903	3.34432	3.45726	0.004741	0.069911	0.059804	CDKN1A/ADA/FCRL3/TNFRSF13C/BCL2/PELI1/CD300A	7
GO:0050920	regulation of chemotaxis	15/520	208/15403	0.072115	2.13614	3.0836	0.004747	0.069911	0.059804	TNFAIP6/CCL3/CCR7/DAPK2/CCL4/SEMA7A/SLC8B1/IL16/PDGFB/TREM2/CX3CR1/C5AR2/VEGFA/SMAD3/SWAP70	15
GO:0072132	mesenchyme morphogenesis	6/520	47/15403	0.12766	3.78142	3.56962	0.00477	0.069913	0.059806	MDM2/ACTA2/RBPJ/MYC/MDM4/SMAD3	6
GO:0070372	regulation of ERK1 and ERK2 cascade	17/520	249/15403	0.068273	2.02233	3.03998	0.004779	0.069913	0.059806	ACTA2/ATF3/CCL3/IL1B/CCR7/FLCN/CCL22/CCL4/ARRB2/ICAM1/SEMA7A/PDGFB/NLRP6/RGS14/CCL3L1/TREM2/PTPN11	17
GO:0050855	regulation of B cell receptor signaling pathway	4/520	21/15403	0.190476	5.64213	3.97892	0.004864	0.070925	0.060671	FCRL3/PRKCB/CD19/CD300A	4
GO:0010508	positive regulation of autophagy	12/520	150/15403	0.08	2.36969	3.15091	0.00491	0.071352	0.061036	TRIM22/SESN1/CDK16/FLCN/GSK3A/SESN2/PLK2/HIF1A/TSC2/DAPK1/SNX18/TPCN1	12
GO:0051056	regulation of small GTPase mediated signal transduction	19/520	292/15403	0.065068	1.9274	2.9906	0.004962	0.071872	0.061481	PLEKHG1/MAP4K4/ARHGEF3/PRAG1/CCDC125/FLCN/FGD2/DEF6/ARHGAP27/TSC2/RGL2/ARHGEF1/SGSM3/CDC42SE1/RASAL3/ABR/RASGRF1/ARHGAP4/SWAP70	19
GO:0051851	modulation by host of symbiont process	8/520	79/15403	0.101266	2.99961	3.33056	0.005103	0.072715	0.062203	CCL3/APOBEC3H/SMC6/CCL4/EEA1/NLRP6/CX3CR1/RAB5A	8
GO:0071478	cellular response to radiation	13/520	170/15403	0.076471	2.26515	3.1004	0.005109	0.072715	0.062203	DDB2/CDKN1A/PCNA/XPC/MDM2/TRIAP1/GADD45A/POLH/BAX/N4BP1/MYC/TIMP1/RAD9A	13
GO:0031272	regulation of pseudopodium assembly	3/520	11/15403	0.272727	8.0785	4.3897	0.005154	0.072715	0.062203	CCR7/CDC42EP3/CDC42EP2	3
GO:0031274	positive regulation of pseudopodium assembly	3/520	11/15403	0.272727	8.0785	4.3897	0.005154	0.072715	0.062203	CCR7/CDC42EP3/CDC42EP2	3
GO:0033629	negative regulation of cell adhesion mediated by integrin	3/520	11/15403	0.272727	8.0785	4.3897	0.005154	0.072715	0.062203	ACER2/PTPN11/SWAP70	3
GO:0071361	cellular response to ethanol	3/520	11/15403	0.272727	8.0785	4.3897	0.005154	0.072715	0.062203	ADCY7/SOD2/ITPR2	3
GO:1901722	regulation of cell proliferation involved in kidney development	3/520	11/15403	0.272727	8.0785	4.3897	0.005154	0.072715	0.062203	FLCN/PDGFB/MYC	3
GO:1902043	positive regulation of extrinsic apoptotic signaling pathway via death domain receptors	3/520	11/15403	0.272727	8.0785	4.3897	0.005154	0.072715	0.062203	ATF3/PEA15/PMAIP1	3
GO:0055123	digestive system development	10/520	114/15403	0.087719	2.59835	3.20169	0.005209	0.073246	0.062657	CDKN1A/ADA/BCL2/TIGAR/HIP1R/HIF1A/RB1/PRDM1/ID2/SMAD3	10
GO:0071496	cellular response to external stimulus	20/520	315/15403	0.063492	1.88071	2.952	0.005248	0.073556	0.062922	CDKN1A/MDM2/SESN1/FAS/FBXO22/TNFRSF10B/ATF3/NFKB1/BCL2/GADD45A/CD40/KCNJ2/PMAIP1/IL1B/PPM1D/FLCN/SESN2/TSC2/NUAK2/CPEB4	20
GO:2001238	positive regulation of extrinsic apoptotic signaling pathway	6/520	48/15403	0.125	3.70264	3.50534	0.0053	0.073937	0.063248	ATF3/PEA15/PMAIP1/CYLD/G0S2/BID	6
GO:0071216	cellular response to biotic stimulus	16/520	231/15403	0.069264	2.05168	3.01033	0.005317	0.073937	0.063248	CD80/NFKB1/TIGAR/CD40/TNFSF4/IL1B/PTAFR/TRIB1/IRAK3/NFKBIA/TLR2/TREM2/IRAK2/CX3CR1/TNFAIP3/TLR10	16
GO:1902110	positive regulation of mitochondrial membrane permeability involved in apoptotic process	5/520	34/15403	0.147059	4.35605	3.66176	0.005326	0.073937	0.063248	BAX/GSK3A/HIP1R/BID/BCL2L11	5
GO:0140895	cell surface toll-like receptor signaling pathway	7/520	64/15403	0.109375	3.23981	3.3562	0.005654	0.078233	0.066923	TRAF3/PELI1/NFKBIA/TLR2/TREM2/IRAK2/TNFAIP3	7
GO:0048660	regulation of smooth muscle cell proliferation	11/520	134/15403	0.08209	2.43159	3.11107	0.005728	0.079012	0.06759	CDKN1A/MDM2/PTGIR/PTAFR/TRIB1/NR4A3/SOD2/ID2/PDGFB/CALCRL/TNFAIP3	11
GO:0032770	positive regulation of monooxygenase activity	4/520	22/15403	0.181818	5.38566	3.84768	0.005789	0.079348	0.067877	FCER2/IL1B/HIF1A/GCH1	4
GO:1902254	negative regulation of intrinsic apoptotic signaling pathway by p53 class mediator	4/520	22/15403	0.181818	5.38566	3.84768	0.005789	0.079348	0.067877	MDM2/TRIAP1/BCL2/TAF9B	4
GO:0002761	regulation of myeloid leukocyte differentiation	10/520	116/15403	0.086207	2.55355	3.13933	0.005883	0.080387	0.068765	TNFAIP6/CCL3/CEBPB/TRIB1/CREB1/RB1/ID2/LILRB3/MYC/TREM2	10
GO:0006469	negative regulation of protein kinase activity	12/520	154/15403	0.077922	2.30814	3.04958	0.006042	0.082184	0.070302	CDKN1A/GADD45A/IL1B/TRIB1/IRAK3/TSC2/RB1/EPHA1/PKIA/IPO7/RGS14/CD300A	12
GO:0050921	positive regulation of chemotaxis	11/520	135/15403	0.081481	2.41357	3.08347	0.006053	0.082184	0.070302	CCL3/CCR7/DAPK2/CCL4/IL16/PDGFB/TREM2/CX3CR1/VEGFA/SMAD3/SWAP70	11
GO:0009636	response to toxic substance	15/520	214/15403	0.070093	2.07625	2.96347	0.006147	0.083075	0.071065	CDKN1A/MDM2/SESN1/BCL2/BAX/CCL3/ABTB2/SESN2/SLC15A2/CCL4/SOD2/GCH1/TLR2/TXNDC17/GSR	15
GO:0006919	activation of cysteine-type endopeptidase activity involved in apoptotic process	7/520	65/15403	0.107692	3.18997	3.30716	0.006157	0.083075	0.071065	RPS27L/BBC3/BAX/ACER2/HIP1R/BID/SMAD3	7
GO:0002688	regulation of leukocyte chemotaxis	10/520	117/15403	0.08547	2.53172	3.10865	0.006245	0.083813	0.071696	TNFAIP6/CCL3/CCR7/DAPK2/CCL4/SLC8B1/CX3CR1/C5AR2/VEGFA/SWAP70	10
GO:0002699	positive regulation of immune effector process	16/520	235/15403	0.068085	2.01676	2.93584	0.00625	0.083813	0.071696	FCER2/CD80/TNFSF4/IL1B/CD1D/LACC1/MR1/PTAFR/TNFSF13/STAT6/SEMA7A/MYO18A/NR4A3/DDX21/TREM2/CD300A	16
GO:0031667	response to nutrient levels	25/520	432/15403	0.05787	1.71419	2.81432	0.006375	0.085186	0.072871	CDKN1A/MDM2/SESN1/FAS/FBXO22/ATF3/BCL2/GDF15/BAX/CD40/PMAIP1/PPM1D/FLCN/SESN2/LIPA/ACSL1/TSC2/NUAK2/SOD2/CCL28/SLC16A1/ADM/PRKCB/CPEB4/RASAL2	25
GO:0050729	positive regulation of inflammatory response	11/520	136/15403	0.080882	2.39583	3.05612	0.006391	0.085186	0.072871	CCL3/TNFSF4/CEBPB/IL1B/CCR7/NAIP/NFKBIA/IL16/TLR2/NLRP6/TREM2	11
GO:0034198	cellular response to amino acid starvation	6/520	50/15403	0.12	3.55454	3.38178	0.006486	0.085823	0.073415	CDKN1A/SESN1/FAS/ATF3/FLCN/SESN2	6
GO:0002285	lymphocyte activation involved in immune response	14/520	195/15403	0.071795	2.12665	2.95947	0.006498	0.085823	0.073415	ADA/CD80/RELB/BCL3/TNFSF4/IRF4/NBN/POU2AF1/TNFSF13/ICAM1/STAT6/CD19/CORO1A/SWAP70	14
GO:0006470	protein dephosphorylation	14/520	195/15403	0.071795	2.12665	2.95947	0.006498	0.085823	0.073415	PHPT1/FCRL3/PPM1D/SPPL3/MGAT5/PTPRS/DAPP1/PPP4R3A/PTPN11/BTRC/HSP90AB1/CD300A/PTPN18/SWAP70	14
GO:0045859	regulation of protein kinase activity	25/520	433/15403	0.057737	1.71023	2.80205	0.006558	0.086348	0.073865	CDKN1A/CCNG1/TNFRSF10B/GADD45A/CD40/IL1B/CCR7/UNC119/TRIB1/TRAF4/CAB39/IRAK3/TSC2/RB1/EPHA1/PSRC1/AGAP2/PDGFB/PKIA/IPO7/RGS14/MAP4K2/VEGFA/HSP90AB1/CD300A	25
GO:2001243	negative regulation of intrinsic apoptotic signaling pathway	9/520	100/15403	0.09	2.6659	3.12397	0.006661	0.086667	0.074137	MDM2/TRIAP1/BCL2/HIF1A/BID/SOD2/TAF9B/GRINA/TRAP1	9
GO:0050769	positive regulation of neurogenesis	15/520	216/15403	0.069444	2.05702	2.92429	0.006681	0.086667	0.074137	DBN1/IL1B/PLXNA2/HIF1A/SEMA7A/VCAN/ID2/CUL7/GOLGA4/TLR2/RGS14/CX3CR1/VEGFA/PLXNB2/PLXNA1	15
GO:0006809	nitric oxide biosynthetic process	7/520	66/15403	0.106061	3.14164	3.25906	0.006692	0.086667	0.074137	IL1B/SOD2/GCH1/ACP5/CX3CR1/SMAD3/HSP90AB1	7
GO:0010827	regulation of glucose transmembrane transport	7/520	66/15403	0.106061	3.14164	3.25906	0.006692	0.086667	0.074137	PEA15/IL1B/GSK3A/NR4A3/RHOQ/PRKCB/PTPN11	7
GO:0006054	N-acetylneuraminate metabolic process	3/520	12/15403	0.25	7.40529	4.14898	0.006702	0.086667	0.074137	NPL/AMDHD2/RENBP	3
GO:0070673	response to interleukin-18	3/520	12/15403	0.25	7.40529	4.14898	0.006702	0.086667	0.074137	CYLD/PDGFB/NLRP6	3
GO:0042742	defense response to bacterium	16/520	237/15403	0.067511	1.99974	2.89915	0.006763	0.087016	0.074436	NFKB1/PI3/BCL3/CEBPB/IL1B/TNFSF8/MR1/NAIP/SLC15A2/RBPJ/STAB1/TLR2/ACP5/NLRP6/TREM1/TREM2	16
GO:0045063	T-helper 1 cell differentiation	4/520	23/15403	0.173913	5.15151	3.72423	0.006824	0.087016	0.074436	CD80/RELB/TNFSF4/STAT6	4
GO:0070233	negative regulation of T cell apoptotic process	4/520	23/15403	0.173913	5.15151	3.72423	0.006824	0.087016	0.074436	ADA/BCL2/BCL3/HIF1A	4
GO:0002335	mature B cell differentiation	5/520	36/15403	0.138889	4.11405	3.49645	0.006829	0.087016	0.074436	ADA/BCL3/POU2AF1/IL2RG/CD19	5
GO:1902686	mitochondrial outer membrane permeabilization involved in programmed cell death	5/520	36/15403	0.138889	4.11405	3.49645	0.006829	0.087016	0.074436	BAX/GSK3A/HIP1R/BID/BCL2L11	5
GO:0030879	mammary gland development	10/520	119/15403	0.084034	2.48917	3.04821	0.00702	0.088945	0.076086	NFKB1/BAX/CEBPB/HIF1A/STAT6/CREB1/ID2/BCL2L11/VEGFA/BTRC	10
GO:0045765	regulation of angiogenesis	17/520	259/15403	0.065637	1.94425	2.86457	0.007021	0.088945	0.076086	GADD45A/PLCG1/CD40/LRG1/IL1B/PIK3CD/PLK2/HIF1A/CTSH/EPHA1/STAB1/ADM/PRKCB/CX3CR1/VEGFA/TNFAIP3/ITGA5	17
GO:0042594	response to starvation	14/520	197/15403	0.071066	2.10506	2.9178	0.00709	0.089555	0.076608	CDKN1A/SESN1/FAS/FBXO22/ATF3/BCL2/PMAIP1/PPM1D/FLCN/SESN2/TSC2/NUAK2/ADM/CPEB4	14
GO:0048659	smooth muscle cell proliferation	11/520	138/15403	0.07971	2.36111	3.00212	0.007113	0.089588	0.076636	CDKN1A/MDM2/PTGIR/PTAFR/TRIB1/NR4A3/SOD2/ID2/PDGFB/CALCRL/TNFAIP3	11
GO:0097300	programmed necrotic cell death	6/520	51/15403	0.117647	3.48484	3.32236	0.007147	0.089745	0.076771	FAS/BAX/BIRC3/CYLD/PELI1/NLRP6	6
GO:0010563	negative regulation of phosphorus metabolic process	21/520	347/15403	0.060519	1.79263	2.79144	0.007332	0.09181	0.078537	CDKN1A/GADD45A/BAX/TIGAR/IL1B/FLCN/GSK3A/TRIB1/ARRB2/IRAK3/TSC2/RB1/EPHA1/MGAT5/PDGFB/NIBAN1/PKIA/IPO7/RGS14/CD300A/SWAP70	21
GO:1901652	response to peptide	26/520	460/15403	0.056522	1.67424	2.74422	0.007355	0.091836	0.078559	MDM2/NFKB1/GDF15/CD40/IL1B/MYO1C/GSK3A/SESN2/ICAM1/STAT6/CREB1/BTG2/TSC2/NR4A3/RB1/RHOQ/NFKBIA/ADM/PRKCB/TLR2/TBC1D4/TREM2/TIMP1/TNFAIP3/SMAD3/PTPN11	26
GO:0043524	negative regulation of neuron apoptotic process	11/520	139/15403	0.079137	2.34412	2.97547	0.007498	0.093343	0.079848	BCL2/BAX/CEBPB/NAIP/HIF1A/BTG2/SOD2/AGAP2/CORO1A/CPEB4/CX3CR1	11
GO:0070232	regulation of T cell apoptotic process	5/520	37/15403	0.135135	4.00286	3.41822	0.007682	0.095093	0.081345	ADA/BCL2/BCL3/HIF1A/BCL2L11	5
GO:1902229	regulation of intrinsic apoptotic signaling pathway in response to DNA damage	5/520	37/15403	0.135135	4.00286	3.41822	0.007682	0.095093	0.081345	TRIAP1/BCL2/BID/TAF9B/RAD9A	5
GO:0061900	glial cell activation	6/520	52/15403	0.115385	3.41783	3.2644	0.007854	0.096218	0.082308	CCL3/IL1B/IFNGR2/TLR2/TREM2/CX3CR1	6
GO:0002752	cell surface pattern recognition receptor signaling pathway	7/520	68/15403	0.102941	3.04924	3.16555	0.007866	0.096218	0.082308	TRAF3/PELI1/NFKBIA/TLR2/TREM2/IRAK2/TNFAIP3	7
GO:0007405	neuroblast proliferation	7/520	68/15403	0.102941	3.04924	3.16555	0.007866	0.096218	0.082308	NBN/HIF1A/BTG2/VCAN/CX3CR1/VEGFA/PLXNB2	7
GO:2000573	positive regulation of DNA biosynthetic process	7/520	68/15403	0.102941	3.04924	3.16555	0.007866	0.096218	0.082308	PCNA/PNKP/PDGFB/GCH1/MYC/PARN/HSP90AB1	7
GO:2001236	regulation of extrinsic apoptotic signaling pathway	11/520	140/15403	0.078571	2.32738	2.94906	0.007898	0.096218	0.082308	ATF3/BCL2/PEA15/PMAIP1/IL1B/CYLD/G0S2/ICAM1/TMC8/BID/TNFAIP3	11
GO:0043535	regulation of blood vessel endothelial cell migration	8/520	85/15403	0.094118	2.78787	3.08951	0.007906	0.096218	0.082308	GADD45A/PLCG1/CD40/PLK2/HIF1A/PDGFB/MAP3K3/VEGFA	8
GO:0042116	macrophage activation	9/520	103/15403	0.087379	2.58826	3.023	0.008046	0.097385	0.083306	FCER2/CCL3/IFNGR2/CD93/MYO18A/TLR2/TREM2/VSIG4/CX3CR1	9
GO:1904659	glucose transmembrane transport	9/520	103/15403	0.087379	2.58826	3.023	0.008046	0.097385	0.083306	PEA15/IL1B/GSK3A/SESN2/NR4A3/RHOQ/PRKCB/SLC2A5/PTPN11	9
GO:0019058	viral life cycle	19/520	306/15403	0.062092	1.83922	2.77164	0.008072	0.097419	0.083335	TRIM22/APOBEC3C/CD80/BCL2/CIITA/N4BP1/IFIH1/APOBEC3H/SETDB1/SMC6/LAMP3/SELPLG/ICAM1/CR2/CHMP4B/TPCN1/ITGA5/ISG20/HSP90AB1	19
GO:0030099	myeloid cell differentiation	24/520	418/15403	0.057416	1.70074	2.71493	0.008156	0.098164	0.083972	RELB/TNFAIP6/CCL3/IRF4/CEBPB/CCR7/LIPA/TRIB1/PIK3CD/HIF1A/CREB1/RB1/RBPJ/NFKBIA/ID2/NBEAL2/H4C6/LILRB3/ACTN1/TLR2/MYC/TREM2/VEGFA/PTPN11	24
GO:1901342	regulation of vasculature development	17/520	264/15403	0.064394	1.90742	2.77976	0.008426	0.100593	0.08605	GADD45A/PLCG1/CD40/LRG1/IL1B/PIK3CD/PLK2/HIF1A/CTSH/EPHA1/STAB1/ADM/PRKCB/CX3CR1/VEGFA/TNFAIP3/ITGA5	17
GO:0010225	response to UV-C	3/520	13/15403	0.230769	6.83565	3.93447	0.008497	0.100593	0.08605	MDM2/POLH/BCL3	3
GO:0010226	response to lithium ion	3/520	13/15403	0.230769	6.83565	3.93447	0.008497	0.100593	0.08605	GSK3A/ADCY7/IMPA2	3
GO:0051000	positive regulation of nitric-oxide synthase activity	3/520	13/15403	0.230769	6.83565	3.93447	0.008497	0.100593	0.08605	FCER2/HIF1A/GCH1	3
GO:0097531	mast cell migration	3/520	13/15403	0.230769	6.83565	3.93447	0.008497	0.100593	0.08605	PIK3CD/VEGFA/SWAP70	3
GO:2001140	positive regulation of phospholipid transport	3/520	13/15403	0.230769	6.83565	3.93447	0.008497	0.100593	0.08605	TRIAP1/TMEM30A/ABCB4	3
GO:0048565	digestive tract development	9/520	104/15403	0.086538	2.56337	2.99014	0.008554	0.100848	0.086268	CDKN1A/ADA/BCL2/TIGAR/HIF1A/RB1/PRDM1/ID2/SMAD3	9
GO:0035794	positive regulation of mitochondrial membrane permeability	5/520	38/15403	0.131579	3.89752	3.3427	0.008606	0.100848	0.086268	BAX/GSK3A/HIP1R/BID/BCL2L11	5
GO:0045428	regulation of nitric oxide biosynthetic process	6/520	53/15403	0.113208	3.35334	3.20784	0.008611	0.100848	0.086268	IL1B/SOD2/ACP5/CX3CR1/SMAD3/HSP90AB1	6
GO:1990928	response to amino acid starvation	6/520	53/15403	0.113208	3.35334	3.20784	0.008611	0.100848	0.086268	CDKN1A/SESN1/FAS/ATF3/FLCN/SESN2	6
GO:0007162	negative regulation of cell adhesion	17/520	265/15403	0.064151	1.90023	2.76302	0.008732	0.101989	0.087245	MAP4K4/CD80/IL2RA/ACER2/TNFSF4/CEBPB/PLXNA2/PELI1/CCL28/IL1RN/VSIG4/VEGFA/PLXNB2/PLXNA1/PTPN11/CD300A/SWAP70	17
GO:0046474	glycerophospholipid biosynthetic process	14/520	202/15403	0.069307	2.05295	2.81574	0.008759	0.102029	0.087278	MPPE1/PIK3CD/LPCAT4/PIGG/IMPA2/SLC44A2/PIGX/PDGFB/PISD/ETNK1/INPP1/CEPT1/DGKA/DGKD	14
GO:0051702	biological process involved in interaction with symbiont	9/520	105/15403	0.085714	2.53896	2.95766	0.009085	0.105547	0.090288	CCL3/APOBEC3H/SMC6/CCL4/EEA1/NLRP6/TREM1/CX3CR1/RAB5A	9
GO:0046635	positive regulation of alpha-beta T cell activation	7/520	70/15403	0.1	2.96211	3.07542	0.009185	0.1057	0.090419	CD83/ADA/CD80/EBI3/TNFSF4/IL2RG/RASAL3	7
GO:0071260	cellular response to mechanical stimulus	7/520	70/15403	0.1	2.96211	3.07542	0.009185	0.1057	0.090419	FAS/TNFRSF10B/NFKB1/GADD45A/CD40/KCNJ2/IL1B	7
GO:0007204	positive regulation of cytosolic calcium ion concentration	11/520	143/15403	0.076923	2.27855	2.87114	0.009198	0.1057	0.090419	BCL2/BAX/CCR7/PTGIR/SPPL3/CCL28/ADM/CCRL2/CX3CR1/C5AR2/SWAP70	11
GO:0044342	type B pancreatic cell proliferation	4/520	25/15403	0.16	4.73939	3.49756	0.009244	0.1057	0.090419	IGFBP4/SERPINB1/NR4A3/RASGRF1	4
GO:0098581	detection of external biotic stimulus	4/520	25/15403	0.16	4.73939	3.49756	0.009244	0.1057	0.090419	CD1D/NAIP/TLR2/TREM2	4
GO:1902894	negative regulation of miRNA transcription	4/520	25/15403	0.16	4.73939	3.49756	0.009244	0.1057	0.090419	HIF1A/PDGFB/VEGFA/SMAD3	4
GO:0001954	positive regulation of cell-matrix adhesion	6/520	54/15403	0.111111	3.29124	3.15263	0.009419	0.106295	0.090928	MAP4K4/CCR7/EPHA1/CCL28/VEGFA/SMAD3	6
GO:0031663	lipopolysaccharide-mediated signaling pathway	6/520	54/15403	0.111111	3.29124	3.15263	0.009419	0.106295	0.090928	PTAFR/TRIB1/NFKBIA/TLR2/IRAK2/TNFAIP3	6
GO:0045058	T cell selection	6/520	54/15403	0.111111	3.29124	3.15263	0.009419	0.106295	0.090928	BCL2/IRF4/CCR7/CD1D/CYLD/STAT6	6
GO:0045071	negative regulation of viral genome replication	6/520	54/15403	0.111111	3.29124	3.15263	0.009419	0.106295	0.090928	APOBEC3C/N4BP1/IFIH1/APOBEC3H/SETDB1/ISG20	6
GO:2000107	negative regulation of leukocyte apoptotic process	6/520	54/15403	0.111111	3.29124	3.15263	0.009419	0.106295	0.090928	ADA/BCL2/BCL3/CCR7/MERTK/HIF1A	6
GO:1902108	regulation of mitochondrial membrane permeability involved in apoptotic process	5/520	39/15403	0.128205	3.79758	3.2697	0.009604	0.108107	0.092478	BAX/GSK3A/HIP1R/BID/BCL2L11	5
GO:0008645	hexose transmembrane transport	9/520	106/15403	0.084906	2.515	2.92556	0.009641	0.108243	0.092595	PEA15/IL1B/GSK3A/SESN2/NR4A3/RHOQ/PRKCB/SLC2A5/PTPN11	9
GO:0002687	positive regulation of leukocyte migration	11/520	144/15403	0.076389	2.26273	2.84559	0.009666	0.108248	0.092599	CCL3/CCR7/DAPK2/PTAFR/CCL4/ICAM1/CORO1A/TREM2/CX3CR1/VEGFA/SWAP70	11
GO:0033673	negative regulation of kinase activity	12/520	164/15403	0.073171	2.1674	2.80937	0.009786	0.109312	0.093509	CDKN1A/GADD45A/IL1B/TRIB1/IRAK3/TSC2/RB1/EPHA1/PKIA/IPO7/RGS14/CD300A	12
GO:0010721	negative regulation of cell development	16/520	247/15403	0.064777	1.91878	2.7209	0.009865	0.109905	0.094016	TNFAIP6/CCL3/TNFSF4/IL1B/GSK3A/TRIB1/SEMA7A/BTG2/RB1/PTPRS/ID2/LILRB3/MYC/TREM2/VEGFA/ARHGAP4	16
GO:0045123	cellular extravasation	7/520	71/15403	0.098592	2.9204	3.03155	0.009902	0.110034	0.094127	JAML/PTAFR/PIK3CD/SELPLG/ICAM1/CCL28/CX3CR1	7
GO:0022612	gland morphogenesis	9/520	107/15403	0.084112	2.4915	2.89382	0.010222	0.11317	0.096809	NFKB1/BCL2/BAX/CEBPB/LIPA/STAT6/TNFAIP3/PLXNA1/BTRC	9
GO:0080164	regulation of nitric oxide metabolic process	6/520	55/15403	0.109091	3.2314	3.09869	0.010279	0.11317	0.096809	IL1B/SOD2/ACP5/CX3CR1/SMAD3/HSP90AB1	6
GO:0006287	base-excision repair, gap-filling	3/520	14/15403	0.214286	6.34739	3.7415	0.010546	0.11317	0.096809	PCNA/PNKP/POLG	3
GO:0030213	hyaluronan biosynthetic process	3/520	14/15403	0.214286	6.34739	3.7415	0.010546	0.11317	0.096809	NFKB1/IL1B/PDGFB	3
GO:0031269	pseudopodium assembly	3/520	14/15403	0.214286	6.34739	3.7415	0.010546	0.11317	0.096809	CCR7/CDC42EP3/CDC42EP2	3
GO:0032688	negative regulation of interferon-beta production	3/520	14/15403	0.214286	6.34739	3.7415	0.010546	0.11317	0.096809	RELB/REL/PTPRS	3
GO:0046348	amino sugar catabolic process	3/520	14/15403	0.214286	6.34739	3.7415	0.010546	0.11317	0.096809	NPL/AMDHD2/RENBP	3
GO:0048070	regulation of developmental pigmentation	3/520	14/15403	0.214286	6.34739	3.7415	0.010546	0.11317	0.096809	BCL2/BAX/BCL2L11	3
GO:0070254	mucus secretion	3/520	14/15403	0.214286	6.34739	3.7415	0.010546	0.11317	0.096809	ADA/P2RY2/NLRP6	3
GO:0070424	regulation of nucleotide-binding domain, leucine rich repeat containing receptor signaling pathway	3/520	14/15403	0.214286	6.34739	3.7415	0.010546	0.11317	0.096809	BIRC3/SLC15A2/TNFAIP3	3
GO:0150078	positive regulation of neuroinflammatory response	3/520	14/15403	0.214286	6.34739	3.7415	0.010546	0.11317	0.096809	CCL3/IL1B/TREM2	3
GO:2001138	regulation of phospholipid transport	3/520	14/15403	0.214286	6.34739	3.7415	0.010546	0.11317	0.096809	TRIAP1/TMEM30A/ABCB4	3
GO:0034656	nucleobase-containing small molecule catabolic process	4/520	26/15403	0.153846	4.5571	3.39306	0.010639	0.11317	0.096809	APOBEC3C/ADA/GSK3A/APOBEC3H	4
GO:0036296	response to increased oxygen levels	4/520	26/15403	0.153846	4.5571	3.39306	0.010639	0.11317	0.096809	CDKN1A/FAS/SOD2/ATP6V1A	4
GO:2000629	negative regulation of miRNA metabolic process	4/520	26/15403	0.153846	4.5571	3.39306	0.010639	0.11317	0.096809	HIF1A/PDGFB/VEGFA/SMAD3	4
GO:0046637	regulation of alpha-beta T cell differentiation	7/520	72/15403	0.097222	2.87983	2.98845	0.010659	0.11317	0.096809	CD83/ADA/CD80/TNFSF4/IRF4/IL2RG/PRDM1	7
GO:1902692	regulation of neuroblast proliferation	5/520	40/15403	0.125	3.70264	3.19909	0.010679	0.11317	0.096809	HIF1A/BTG2/VCAN/CX3CR1/VEGFA	5
GO:1905710	positive regulation of membrane permeability	5/520	40/15403	0.125	3.70264	3.19909	0.010679	0.11317	0.096809	BAX/GSK3A/HIP1R/BID/BCL2L11	5
GO:2000378	negative regulation of reactive oxygen species metabolic process	5/520	40/15403	0.125	3.70264	3.19909	0.010679	0.11317	0.096809	BCL2/TIGAR/HIF1A/ACP5/TRAP1	5
GO:0015749	monosaccharide transmembrane transport	9/520	108/15403	0.083333	2.46843	2.86243	0.01083	0.114487	0.097936	PEA15/IL1B/GSK3A/SESN2/NR4A3/RHOQ/PRKCB/SLC2A5/PTPN11	9
GO:0001906	cell killing	13/520	187/15403	0.069519	2.05923	2.72398	0.011031	0.116335	0.099516	FCER2/RNF19B/CD1D/MR1/ARRB2/ICAM1/CTSH/CORO1A/NLRP6/SERPINB9/TREM1/CX3CR1/TUBB	13
GO:0034142	toll-like receptor 4 signaling pathway	6/520	56/15403	0.107143	3.17369	3.04597	0.011193	0.11691	0.100008	TRAF3/PELI1/NFKBIA/TREM2/IRAK2/TNFAIP3	6
GO:0045005	DNA-templated DNA replication maintenance of fidelity	6/520	56/15403	0.107143	3.17369	3.04597	0.011193	0.11691	0.100008	PCNA/NBN/EME2/RBBP8/POLG/SLFN11	6
GO:0048247	lymphocyte chemotaxis	6/520	56/15403	0.107143	3.17369	3.04597	0.011193	0.11691	0.100008	CCL3/CCL22/PIK3CD/CCL4/SLC8B1/CCL3L1	6
GO:0070228	regulation of lymphocyte apoptotic process	6/520	56/15403	0.107143	3.17369	3.04597	0.011193	0.11691	0.100008	ADA/BCL2/BAX/BCL3/HIF1A/BCL2L11	6
GO:0001890	placenta development	10/520	128/15403	0.078125	2.31415	2.79065	0.011468	0.119489	0.102215	ADA/CEBPB/HIF1A/RBPJ/PRDM1/CUL7/PDGFB/ADM/ST14/HSP90AB1	10
GO:0030835	negative regulation of actin filament depolymerization	5/520	41/15403	0.121951	3.61234	3.1307	0.011833	0.122417	0.104719	SPTBN5/FLII/CARMIL2/SPTAN1/SWAP70	5
GO:0060236	regulation of mitotic spindle organization	5/520	41/15403	0.121951	3.61234	3.1307	0.011833	0.122417	0.104719	TACC3/NUMA1/PSRC1/CHMP4B/EML3	5
GO:0070266	necroptotic process	5/520	41/15403	0.121951	3.61234	3.1307	0.011833	0.122417	0.104719	FAS/BIRC3/CYLD/PELI1/NLRP6	5
GO:0008277	regulation of G protein-coupled receptor signaling pathway	10/520	129/15403	0.077519	2.29621	2.76338	0.01207	0.124353	0.106375	ADA/GNG7/GSK3A/ARRDC3/ARRB2/HIF1A/ADM/RGS14/TREM2/RGS12	10
GO:0002862	negative regulation of inflammatory response to antigenic stimulus	4/520	27/15403	0.148148	4.38832	3.29374	0.012163	0.124353	0.106375	PLCG1/PLK2/NLRP6/TREM2	4
GO:0035886	vascular associated smooth muscle cell differentiation	4/520	27/15403	0.148148	4.38832	3.29374	0.012163	0.124353	0.106375	SOD2/PDGFB/ADM/VEGFA	4
GO:0043369	CD4-positive or CD8-positive, alpha-beta T cell lineage commitment	4/520	27/15403	0.148148	4.38832	3.29374	0.012163	0.124353	0.106375	BCL2/IRF4/CYLD/STAT6	4
GO:0045823	positive regulation of heart contraction	4/520	27/15403	0.148148	4.38832	3.29374	0.012163	0.124353	0.106375	ADA/GSK3A/ADM/GCH1	4
GO:0000075	cell cycle checkpoint signaling	13/520	190/15403	0.068421	2.02671	2.66172	0.012481	0.127124	0.108746	CDKN1A/XPC/RPS27L/MDM2/TRIAP1/CCNG1/NBN/EME2/PLK2/RBBP8/BRSK1/PTPN11/RAD9A	13
GO:0045786	negative regulation of cell cycle	21/520	365/15403	0.057534	1.70423	2.54514	0.012548	0.127124	0.108746	CDKN1A/XPC/RPS27L/MDM2/TRIAP1/CCNG1/BCL2/NBN/EME2/TP53I13/PLK2/RBBP8/BTG2/RB1/APBB1/BRSK1/TSC22D2/IPO7/SLFN11/PTPN11/RAD9A	21
GO:0051962	positive regulation of nervous system development	16/520	254/15403	0.062992	1.8659	2.60098	0.012639	0.127124	0.108746	DBN1/IL1B/PLXNA2/HIF1A/CLSTN3/SEMA7A/VCAN/ID2/CUL7/GOLGA4/TLR2/RGS14/CX3CR1/VEGFA/PLXNB2/PLXNA1	16
GO:0016241	regulation of macroautophagy	12/520	170/15403	0.070588	2.0909	2.6734	0.012774	0.127124	0.108746	SESN1/TIGAR/FEZ1/GSK3A/SESN2/HIF1A/TSC2/TECPR1/UBQLN4/SNX18/ATP6V1A/VPS26B	12
GO:0050767	regulation of neurogenesis	20/520	343/15403	0.058309	1.72718	2.54579	0.012793	0.127124	0.108746	DBN1/IL1B/PLXNA2/HIF1A/SEMA7A/BTG2/RB1/VCAN/PTPRS/ID2/CUL7/GOLGA4/TLR2/RGS14/TREM2/CX3CR1/VEGFA/PLXNB2/PLXNA1/ARHGAP4	20
GO:0043534	blood vessel endothelial cell migration	9/520	111/15403	0.081081	2.40171	2.77035	0.012814	0.127124	0.108746	GADD45A/PLCG1/CD40/EGR3/PLK2/HIF1A/PDGFB/MAP3K3/VEGFA	9
GO:0006978	DNA damage response, signal transduction by p53 class mediator resulting in transcription of p21 class mediator	3/520	15/15403	0.2	5.92423	3.56646	0.012857	0.127124	0.108746	CDKN1A/RPS27L/PYHIN1	3
GO:0016045	detection of bacterium	3/520	15/15403	0.2	5.92423	3.56646	0.012857	0.127124	0.108746	CD1D/NAIP/TLR2	3
GO:0031268	pseudopodium organization	3/520	15/15403	0.2	5.92423	3.56646	0.012857	0.127124	0.108746	CCR7/CDC42EP3/CDC42EP2	3
GO:0043101	purine-containing compound salvage	3/520	15/15403	0.2	5.92423	3.56646	0.012857	0.127124	0.108746	ADA/MTAP/NAPRT	3
GO:0045651	positive regulation of macrophage differentiation	3/520	15/15403	0.2	5.92423	3.56646	0.012857	0.127124	0.108746	TRIB1/RB1/ID2	3
GO:0060644	mammary gland epithelial cell differentiation	3/520	15/15403	0.2	5.92423	3.56646	0.012857	0.127124	0.108746	CEBPB/HIF1A/ID2	3
GO:1902166	negative regulation of intrinsic apoptotic signaling pathway in response to DNA damage by p53 class mediator	3/520	15/15403	0.2	5.92423	3.56646	0.012857	0.127124	0.108746	TRIAP1/BCL2/TAF9B	3
GO:1904754	positive regulation of vascular associated smooth muscle cell migration	3/520	15/15403	0.2	5.92423	3.56646	0.012857	0.127124	0.108746	MDM2/NR4A3/PDGFB	3
GO:0001959	regulation of cytokine-mediated signaling pathway	11/520	150/15403	0.073333	2.17222	2.69663	0.012873	0.127124	0.108746	SPPL2B/NAIP/CYLD/HIF1A/IRAK3/IL1RN/NLRP6/TREM2/IRAK2/TNFAIP3/PTPN11	11
GO:0002714	positive regulation of B cell mediated immunity	5/520	42/15403	0.119048	3.52633	3.06443	0.013069	0.128187	0.109655	FCER2/TNFSF4/TNFSF13/STAT6/TREM2	5
GO:0002861	regulation of inflammatory response to antigenic stimulus	5/520	42/15403	0.119048	3.52633	3.06443	0.013069	0.128187	0.109655	PLCG1/CCR7/PLK2/NLRP6/TREM2	5
GO:0002891	positive regulation of immunoglobulin mediated immune response	5/520	42/15403	0.119048	3.52633	3.06443	0.013069	0.128187	0.109655	FCER2/TNFSF4/TNFSF13/STAT6/TREM2	5
GO:0032370	positive regulation of lipid transport	7/520	75/15403	0.093333	2.76464	2.86345	0.013182	0.128378	0.109818	TRIAP1/TMEM30A/IL1B/ACSL1/ABCB4/NFKBIA/TREM2	7
GO:0048678	response to axon injury	7/520	75/15403	0.093333	2.76464	2.86345	0.013182	0.128378	0.109818	BCL2/BAX/MAPK8IP3/LAMB2/SOD2/PTPRS/TREM2	7
GO:1903053	regulation of extracellular matrix organization	6/520	58/15403	0.103448	3.06426	2.94401	0.013192	0.128378	0.109818	AEBP1/LAMB2/RB1/COLGALT1/CARMIL2/SMAD3	6
GO:0043367	CD4-positive, alpha-beta T cell differentiation	8/520	93/15403	0.086022	2.54806	2.79889	0.013266	0.128378	0.109818	CD83/CD80/RELB/BCL3/TNFSF4/IRF4/STAT6/IL2RG	8
GO:0090630	activation of GTPase activity	8/520	93/15403	0.086022	2.54806	2.79889	0.013266	0.128378	0.109818	CCDC125/TBC1D9B/EPHA1/AGAP2/SGSM3/TBC1D4/ABR/RASGRF1	8
GO:1905954	positive regulation of lipid localization	8/520	93/15403	0.086022	2.54806	2.79889	0.013266	0.128378	0.109818	TRIAP1/TMEM30A/NFKB1/IL1B/ACSL1/ABCB4/NFKBIA/TREM2	8
GO:0009895	negative regulation of catabolic process	19/520	322/15403	0.059006	1.74783	2.53491	0.013382	0.128929	0.11029	BCL2/TIGAR/FEZ1/N4BP1/IL1B/FLCN/GSK3A/LAMP3/IRAK3/TSC2/AGAP2/NRDE2/PARN/TREM2/UBQLN4/TIMP1/MDM4/SMAD3/HSP90AB1	19
GO:0009991	response to extracellular stimulus	25/520	460/15403	0.054348	1.60984	2.48213	0.013412	0.128929	0.11029	CDKN1A/MDM2/SESN1/FAS/FBXO22/ATF3/BCL2/GDF15/BAX/CD40/PMAIP1/PPM1D/FLCN/SESN2/LIPA/ACSL1/TSC2/NUAK2/SOD2/CCL28/SLC16A1/ADM/PRKCB/CPEB4/RASAL2	25
GO:0090066	regulation of anatomical structure size	25/520	460/15403	0.054348	1.60984	2.48213	0.013412	0.128929	0.11029	ACTA2/CCR7/CDC42EP3/TBXAS1/HIP1R/EXT2/SPTBN5/SEMA7A/CREB1/ABCB8/SOD2/PTPRS/P2RY2/ADM/GOLGA4/GCH1/CORO1A/FLII/CDC42EP2/RAB5A/VEGFA/CARMIL2/ARHGAP4/SPTAN1/SWAP70	25
GO:0051209	release of sequestered calcium ion into cytosol	9/520	112/15403	0.080357	2.38027	2.74031	0.013532	0.129793	0.111029	BAX/PLCG1/CCL3/CCR7/SLC8B1/CD19/CORO1A/PLCB2/ITPR2	9
GO:0001525	angiogenesis	26/520	484/15403	0.053719	1.59122	2.47028	0.013566	0.129832	0.111062	GADD45A/PLCG1/CD40/LRG1/EGR3/IL1B/COL18A1/TNFAIP2/PIK3CD/PLK2/HIF1A/CLIC4/CTSH/RBPJ/EPHA1/PLXDC1/STAB1/ADM/PRKCB/FMNL3/CALCRL/CX3CR1/MAP3K3/VEGFA/TNFAIP3/ITGA5	26
GO:0030947	regulation of vascular endothelial growth factor receptor signaling pathway	4/520	28/15403	0.142857	4.23159	3.19914	0.01382	0.131593	0.112569	IL1B/HIF1A/PRKCB/ITGA5	4
GO:1903524	positive regulation of blood circulation	4/520	28/15403	0.142857	4.23159	3.19914	0.01382	0.131593	0.112569	ADA/GSK3A/ADM/GCH1	4
GO:0022604	regulation of cell morphogenesis	15/520	235/15403	0.06383	1.89071	2.57189	0.013841	0.131593	0.112569	PRAG1/CCL3/DBN1/CDC42EP3/PLXNA2/FGD2/RHOQ/CUL7/FMNL3/CORO1A/CDC42SE1/CDC42EP2/VEGFA/PLXNB2/PLXNA1	15
GO:0045936	negative regulation of phosphate metabolic process	20/520	346/15403	0.057803	1.7122	2.50449	0.013954	0.132381	0.113243	CDKN1A/GADD45A/BAX/TIGAR/IL1B/FLCN/TRIB1/ARRB2/IRAK3/TSC2/RB1/EPHA1/MGAT5/PDGFB/NIBAN1/PKIA/IPO7/RGS14/CD300A/SWAP70	20
GO:0001701	in utero embryonic development	21/520	369/15403	0.056911	1.68576	2.49225	0.014036	0.132574	0.113407	CDKN1A/ADA/PLCG1/DBN1/CEBPB/ASF1B/NBN/FLCN/HIF1A/RBBP8/RBPJ/PRDM1/PDGFB/ADM/BCL2L11/ADCY9/PSMC4/VEGFA/ST14/SMAD3/PTPN18	21
GO:0032755	positive regulation of interleukin-6 production	8/520	94/15403	0.085106	2.52095	2.76471	0.014087	0.132574	0.113407	TNFSF4/IL1B/IFIH1/POU2AF1/PTAFR/IL16/TLR2/PTPN11	8
GO:0001892	embryonic placenta development	7/520	76/15403	0.092105	2.72826	2.82315	0.014111	0.132574	0.113407	CEBPB/HIF1A/RBPJ/PRDM1/PDGFB/ADM/ST14	7
GO:0001952	regulation of cell-matrix adhesion	9/520	113/15403	0.079646	2.35921	2.7106	0.014279	0.132574	0.113407	MAP4K4/BCL2/ACER2/CCR7/EPHA1/CCL28/VEGFA/MINK1/SMAD3	9
GO:0045582	positive regulation of T cell differentiation	9/520	113/15403	0.079646	2.35921	2.7106	0.014279	0.132574	0.113407	CD83/ADA/CD80/IL2RA/TNFSF4/EGR3/TNFSF9/CYLD/IL2RG	9
GO:0051283	negative regulation of sequestering of calcium ion	9/520	113/15403	0.079646	2.35921	2.7106	0.014279	0.132574	0.113407	BAX/PLCG1/CCL3/CCR7/SLC8B1/CD19/CORO1A/PLCB2/ITPR2	9
GO:0002548	monocyte chemotaxis	6/520	59/15403	0.101695	3.01232	2.89467	0.01428	0.132574	0.113407	CCL3/CCL22/CCL4/PDGFB/CCL3L1/CX3CR1	6
GO:0032623	interleukin-2 production	6/520	59/15403	0.101695	3.01232	2.89467	0.01428	0.132574	0.113407	CD83/CD80/IRF4/IL1B/VSIG4/TNFAIP3	6
GO:0032663	regulation of interleukin-2 production	6/520	59/15403	0.101695	3.01232	2.89467	0.01428	0.132574	0.113407	CD83/CD80/IRF4/IL1B/VSIG4/TNFAIP3	6
GO:1904705	regulation of vascular associated smooth muscle cell proliferation	6/520	59/15403	0.101695	3.01232	2.89467	0.01428	0.132574	0.113407	CDKN1A/MDM2/NR4A3/SOD2/PDGFB/CALCRL	6
GO:0032480	negative regulation of type I interferon production	5/520	43/15403	0.116279	3.44432	3.00014	0.01439	0.133031	0.113798	RELB/CYLD/REL/PTPRS/PTPN11	5
GO:0048066	developmental pigmentation	5/520	43/15403	0.116279	3.44432	3.00014	0.01439	0.133031	0.113798	BCL2/BAX/SOD2/ADAMTSL4/BCL2L11	5
GO:0070374	positive regulation of ERK1 and ERK2 cascade	12/520	173/15403	0.069364	2.05465	2.6075	0.014507	0.133831	0.114483	ACTA2/CCL3/CCR7/CCL22/CCL4/ARRB2/ICAM1/SEMA7A/PDGFB/CCL3L1/TREM2/PTPN11	12
GO:0010212	response to ionizing radiation	10/520	133/15403	0.075188	2.22715	2.65675	0.014718	0.135484	0.115897	AEN/CDKN1A/MDM2/BCL2/GADD45A/BAX/TIGAR/SOD2/MYC/RAD9A	10
GO:0006873	intracellular monoatomic ion homeostasis	25/520	464/15403	0.053879	1.59597	2.4365	0.014796	0.135916	0.116267	ISCU/BCL2/BAX/PLCG1/CCL3/CD40/KCNJ2/TM9SF4/CCR7/LACC1/TBXAS1/HIF1A/CLIC4/TMC8/SLC8B1/CDH23/P2RY2/PRKCB/CD19/CORO1A/PLCB2/MYC/GRINA/ATP6V1A/ITPR2	25
GO:0043491	phosphatidylinositol 3-kinase/protein kinase B signal transduction	16/520	259/15403	0.061776	1.82988	2.51761	0.01497	0.136657	0.1169	PHLDA3/GDF15/CCL3/CD40/CCR7/FLCN/MERTK/SESN2/PIK3CD/ARRB2/TSC2/RGL2/PDGFB/CD19/TREM2/CX3CR1	16
GO:0043242	negative regulation of protein-containing complex disassembly	7/520	77/15403	0.090909	2.69283	2.78349	0.015085	0.136657	0.1169	SPTBN5/IRAK3/FLII/UBQLN4/CARMIL2/SPTAN1/SWAP70	7
GO:0050679	positive regulation of epithelial cell proliferation	12/520	174/15403	0.068966	2.04284	2.58583	0.015123	0.136657	0.1169	PLCG1/LRG1/JAML/EGR3/PIK3CD/HIF1A/NR4A3/RBPJ/PDGFB/MYC/VEGFA/TNFAIP3	12
GO:1901991	negative regulation of mitotic cell cycle phase transition	12/520	174/15403	0.068966	2.04284	2.58583	0.015123	0.136657	0.1169	CDKN1A/RPS27L/MDM2/TRIAP1/CCNG1/BCL2/NBN/PLK2/RBBP8/RB1/BRSK1/SLFN11	12
GO:0071222	cellular response to lipopolysaccharide	13/520	195/15403	0.066667	1.97474	2.56045	0.01522	0.136657	0.1169	CD80/NFKB1/CD40/TNFSF4/IL1B/PTAFR/TRIB1/IRAK3/NFKBIA/TLR2/IRAK2/CX3CR1/TNFAIP3	13
GO:0045017	glycerolipid biosynthetic process	15/520	238/15403	0.063025	1.86688	2.51925	0.015377	0.136657	0.1169	MPPE1/ACSL1/PIK3CD/LPCAT4/PIGG/IMPA2/SLC44A2/PIGX/PDGFB/PISD/ETNK1/INPP1/CEPT1/DGKA/DGKD	15
GO:0001885	endothelial cell development	6/520	60/15403	0.1	2.96211	2.84636	0.015428	0.136657	0.1169	IL1B/COL18A1/ICAM1/CLIC4/PTPRS/VEGFA	6
GO:0032613	interleukin-10 production	6/520	60/15403	0.1	2.96211	2.84636	0.015428	0.136657	0.1169	CD83/BCL3/TNFSF4/IRF4/TLR2/TREM2	6
GO:0032653	regulation of interleukin-10 production	6/520	60/15403	0.1	2.96211	2.84636	0.015428	0.136657	0.1169	CD83/BCL3/TNFSF4/IRF4/TLR2/TREM2	6
GO:0061180	mammary gland epithelium development	6/520	60/15403	0.1	2.96211	2.84636	0.015428	0.136657	0.1169	BAX/CEBPB/HIF1A/STAT6/ID2/BTRC	6
GO:0002679	respiratory burst involved in defense response	3/520	16/15403	0.1875	5.55397	3.40657	0.015434	0.136657	0.1169	LIPA/PIK3CD/TREM2	3
GO:0033631	cell-cell adhesion mediated by integrin	3/520	16/15403	0.1875	5.55397	3.40657	0.015434	0.136657	0.1169	ADA/ITGA5/SWAP70	3
GO:0042772	DNA damage response, signal transduction resulting in transcription	3/520	16/15403	0.1875	5.55397	3.40657	0.015434	0.136657	0.1169	CDKN1A/RPS27L/PYHIN1	3
GO:0045869	negative regulation of single stranded viral RNA replication via double stranded DNA intermediate	3/520	16/15403	0.1875	5.55397	3.40657	0.015434	0.136657	0.1169	APOBEC3C/APOBEC3H/SETDB1	3
GO:0071895	odontoblast differentiation	3/520	16/15403	0.1875	5.55397	3.40657	0.015434	0.136657	0.1169	CEBPB/IPO7/TUBB	3
GO:0120305	regulation of pigmentation	3/520	16/15403	0.1875	5.55397	3.40657	0.015434	0.136657	0.1169	BCL2/BAX/BCL2L11	3
GO:0036294	cellular response to decreased oxygen levels	10/520	134/15403	0.074627	2.21053	2.63069	0.015443	0.136657	0.1169	MDM2/BCL2/TIGAR/PMAIP1/HIF1A/MYC/CPEB4/TREM2/VEGFA/MDM4	10
GO:2000377	regulation of reactive oxygen species metabolic process	10/520	134/15403	0.074627	2.21053	2.63069	0.015443	0.136657	0.1169	CDKN1A/BCL2/GADD45A/TIGAR/HIF1A/SOD2/PDGFB/GCH1/ACP5/TRAP1	10
GO:0002052	positive regulation of neuroblast proliferation	4/520	29/15403	0.137931	4.08568	3.10886	0.015614	0.136816	0.117036	HIF1A/VCAN/CX3CR1/VEGFA	4
GO:0030279	negative regulation of ossification	4/520	29/15403	0.137931	4.08568	3.10886	0.015614	0.136816	0.117036	BCL2/CCL3/HIF1A/RBPJ	4
GO:1902230	negative regulation of intrinsic apoptotic signaling pathway in response to DNA damage	4/520	29/15403	0.137931	4.08568	3.10886	0.015614	0.136816	0.117036	TRIAP1/BCL2/BID/TAF9B	4
GO:1903055	positive regulation of extracellular matrix organization	4/520	29/15403	0.137931	4.08568	3.10886	0.015614	0.136816	0.117036	RB1/COLGALT1/CARMIL2/SMAD3	4
GO:0034762	regulation of transmembrane transport	22/520	396/15403	0.055556	1.64562	2.43289	0.015618	0.136816	0.117036	ISCU/BCL2/BAX/PLCG1/PEA15/KCNJ2/KCNAB2/IL1B/GSK3A/ACSL1/MS4A1/CAB39/NR4A3/RHOQ/DAPK1/KCNAB3/PRKCB/CD19/CORO1A/TREM2/MINK1/PTPN11	22
GO:0001774	microglial cell activation	5/520	44/15403	0.113636	3.36604	2.93773	0.015797	0.138106	0.11814	CCL3/IFNGR2/TLR2/TREM2/CX3CR1	5
GO:0051282	regulation of sequestering of calcium ion	9/520	115/15403	0.078261	2.31818	2.65211	0.015865	0.138421	0.118409	BAX/PLCG1/CCL3/CCR7/SLC8B1/CD19/CORO1A/PLCB2/ITPR2	9
GO:0045860	positive regulation of protein kinase activity	15/520	239/15403	0.062762	1.85907	2.50187	0.015917	0.138593	0.118557	CDKN1A/TNFRSF10B/CD40/IL1B/CCR7/UNC119/TRAF4/CAB39/PSRC1/AGAP2/PDGFB/MAP4K2/VEGFA/HSP90AB1/CD300A	15
GO:0030041	actin filament polymerization	11/520	155/15403	0.070968	2.10215	2.57777	0.016115	0.140035	0.11979	CCR7/CDC42EP3/HIP1R/SPTBN5/CORO7/CORO1A/FLII/CDC42EP2/CARMIL2/INF2/SPTAN1	11
GO:0097192	extrinsic apoptotic signaling pathway in absence of ligand	6/520	61/15403	0.098361	2.91356	2.79905	0.016639	0.144015	0.123195	FAS/BCL2/BAX/IL1B/GSK3A/BCL2L11	6
GO:1990874	vascular associated smooth muscle cell proliferation	6/520	61/15403	0.098361	2.91356	2.79905	0.016639	0.144015	0.123195	CDKN1A/MDM2/NR4A3/SOD2/PDGFB/CALCRL	6
GO:0002066	columnar/cuboidal epithelial cell development	5/520	45/15403	0.111111	3.29124	2.8771	0.017293	0.148789	0.127279	CDKN1A/TIGAR/GSK3A/HIF1A/PRDM1	5
GO:0061756	leukocyte adhesion to vascular endothelial cell	5/520	45/15403	0.111111	3.29124	2.8771	0.017293	0.148789	0.127279	LRG1/PTAFR/SELPLG/CCL28/CX3CR1	5
GO:0090224	regulation of spindle organization	5/520	45/15403	0.111111	3.29124	2.8771	0.017293	0.148789	0.127279	TACC3/NUMA1/PSRC1/CHMP4B/EML3	5
GO:0043094	cellular metabolic compound salvage	4/520	30/15403	0.133333	3.94949	3.02255	0.017548	0.149743	0.128094	ADA/TK2/MTAP/NAPRT	4
GO:0070528	protein kinase C signaling	4/520	30/15403	0.133333	3.94949	3.02255	0.017548	0.149743	0.128094	CD40/PDGFB/VEGFA/DGKD	4
GO:1990845	adaptive thermogenesis	11/520	157/15403	0.070064	2.07537	2.53148	0.017569	0.149743	0.128094	IRF4/CEBPB/FLCN/LIPA/ACSL1/ARRDC3/G0S2/STAT6/RB1/RBPJ/VEGFA	11
GO:0002367	cytokine production involved in immune response	9/520	117/15403	0.076923	2.27855	2.59483	0.017576	0.149743	0.128094	TNFSF4/IL1B/LACC1/IRAK3/SEMA7A/NR4A3/DDX21/ACP5/TREM1	9
GO:0072676	lymphocyte migration	9/520	117/15403	0.076923	2.27855	2.59483	0.017576	0.149743	0.128094	CCL3/CCR7/CCL22/PIK3CD/CCL4/ICAM1/SLC8B1/CORO1A/CCL3L1	9
GO:0002819	regulation of adaptive immune response	13/520	199/15403	0.065327	1.93505	2.48158	0.017724	0.150562	0.128795	FCER2/ADA/CD80/TNFSF4/IL1B/CD1D/MR1/TNFSF13/ADCY7/STAT6/CR2/TREM2/TNFAIP3	13
GO:0002065	columnar/cuboidal epithelial cell differentiation	8/520	98/15403	0.081633	2.41805	2.63229	0.017742	0.150562	0.128795	CDKN1A/TIGAR/CEBPB/GSK3A/HIF1A/PRDM1/IPO7/TUBB	8
GO:0002706	regulation of lymphocyte mediated immunity	12/520	178/15403	0.067416	1.99693	2.50059	0.017787	0.150649	0.12887	FCER2/CD80/TNFSF4/IL1B/CD1D/MR1/TNFSF13/ARRB2/STAT6/CR2/SERPINB9/TREM2	12
GO:0002712	regulation of B cell mediated immunity	6/520	62/15403	0.096774	2.86656	2.75269	0.017914	0.151135	0.129285	FCER2/TNFSF4/TNFSF13/STAT6/CR2/TREM2	6
GO:0002889	regulation of immunoglobulin mediated immune response	6/520	62/15403	0.096774	2.86656	2.75269	0.017914	0.151135	0.129285	FCER2/TNFSF4/TNFSF13/STAT6/CR2/TREM2	6
GO:0009190	cyclic nucleotide biosynthetic process	3/520	17/15403	0.176471	5.22726	3.25961	0.01828	0.151867	0.129912	ADCY4/ADCY7/ADCY9	3
GO:0031573	mitotic intra-S DNA damage checkpoint signaling	3/520	17/15403	0.176471	5.22726	3.25961	0.01828	0.151867	0.129912	XPC/EME2/RAD9A	3
GO:0034134	toll-like receptor 2 signaling pathway	3/520	17/15403	0.176471	5.22726	3.25961	0.01828	0.151867	0.129912	TLR2/TREM2/TNFAIP3	3
GO:0042454	ribonucleoside catabolic process	3/520	17/15403	0.176471	5.22726	3.25961	0.01828	0.151867	0.129912	APOBEC3C/ADA/APOBEC3H	3
GO:0072111	cell proliferation involved in kidney development	3/520	17/15403	0.176471	5.22726	3.25961	0.01828	0.151867	0.129912	FLCN/PDGFB/MYC	3
GO:0090036	regulation of protein kinase C signaling	3/520	17/15403	0.176471	5.22726	3.25961	0.01828	0.151867	0.129912	CD40/VEGFA/DGKD	3
GO:1902165	regulation of intrinsic apoptotic signaling pathway in response to DNA damage by p53 class mediator	3/520	17/15403	0.176471	5.22726	3.25961	0.01828	0.151867	0.129912	TRIAP1/BCL2/TAF9B	3
GO:2000369	regulation of clathrin-dependent endocytosis	3/520	17/15403	0.176471	5.22726	3.25961	0.01828	0.151867	0.129912	UNC119/HIP1R/DGKD	3
GO:0032368	regulation of lipid transport	9/520	118/15403	0.076271	2.25924	2.56662	0.018481	0.152949	0.130837	TRIAP1/TMEM30A/NFKB1/IL1B/ACSL1/ABCB4/NFKBIA/TREM2/PTPN11	9
GO:0035710	CD4-positive, alpha-beta T cell activation	9/520	118/15403	0.076271	2.25924	2.56662	0.018481	0.152949	0.130837	CD83/CD80/RELB/IL2RA/BCL3/TNFSF4/IRF4/STAT6/IL2RG	9
GO:0010948	negative regulation of cell cycle process	17/520	288/15403	0.059028	1.74847	2.39669	0.018584	0.153218	0.131067	CDKN1A/XPC/RPS27L/MDM2/TRIAP1/CCNG1/BCL2/NBN/EME2/PLK2/RBBP8/RB1/APBB1/BRSK1/SLFN11/PTPN11/RAD9A	17
GO:0036293	response to decreased oxygen levels	17/520	288/15403	0.059028	1.74847	2.39669	0.018584	0.153218	0.131067	MDM2/ADA/BCL2/TIGAR/PMAIP1/TM9SF4/HIF1A/SOD2/ADM/TLR2/MYC/CPEB4/TREM2/VEGFA/MDM4/SMAD3/ITPR2	17
GO:0010595	positive regulation of endothelial cell migration	8/520	99/15403	0.080808	2.39363	2.6002	0.018753	0.154065	0.131792	PLCG1/CD40/PIK3CD/PLK2/HIF1A/PDGFB/MAP3K3/VEGFA	8
GO:0007346	regulation of mitotic cell cycle	25/520	474/15403	0.052743	1.5623	2.32426	0.018757	0.154065	0.131792	CDKN1A/XPC/RPS27L/MDM2/TRIAP1/CCNG1/BCL2/IL1B/NBN/EME2/CYLD/PLK2/RBBP8/BTG2/RB1/BID/ID2/CUL7/PDGFB/PKIA/BRSK1/SH2B1/SLFN11/PTPN11/RAD9A	25
GO:0002269	leukocyte activation involved in inflammatory response	5/520	46/15403	0.108696	3.21969	2.81814	0.01888	0.154198	0.131906	CCL3/IFNGR2/TLR2/TREM2/CX3CR1	5
GO:0002686	negative regulation of leukocyte migration	5/520	46/15403	0.108696	3.21969	2.81814	0.01888	0.154198	0.131906	ADA/TNFAIP6/CCL28/C5AR2/CD300A	5
GO:0031295	T cell costimulation	5/520	46/15403	0.108696	3.21969	2.81814	0.01888	0.154198	0.131906	CD80/TNFRSF13C/TNFSF4/CCR7/PTPN11	5
GO:0031346	positive regulation of cell projection organization	19/520	334/15403	0.056886	1.68504	2.36586	0.018934	0.154353	0.132038	TMEM30A/DBN1/FEZ1/CCR7/CDC42EP3/PLXNA2/DEF8/TAPT1/SEMA7A/RHOQ/APBB1/CUL7/GOLGA4/CDC42EP2/VEGFA/PLXNB2/SEPTIN9/CARMIL2/PLXNA1	19
GO:0002440	production of molecular mediator of immune response	17/520	289/15403	0.058824	1.74242	2.38152	0.019153	0.155594	0.133099	FCRL3/TNFSF4/IL1B/NBN/LACC1/IGKV1D-39/TNFSF13/STAT6/IRAK3/SEMA7A/NR4A3/DDX21/IGKV4-1/VPREB3/ACP5/TREM1/SWAP70	17
GO:0014910	regulation of smooth muscle cell migration	6/520	63/15403	0.095238	2.82106	2.70724	0.019254	0.155594	0.133099	MDM2/BCL2/TRIB1/NR4A3/PDGFB/PLXNA1	6
GO:0038034	signal transduction in absence of ligand	6/520	63/15403	0.095238	2.82106	2.70724	0.019254	0.155594	0.133099	FAS/BCL2/BAX/IL1B/GSK3A/BCL2L11	6
GO:1900076	regulation of cellular response to insulin stimulus	6/520	63/15403	0.095238	2.82106	2.70724	0.019254	0.155594	0.133099	IL1B/MYO1C/GSK3A/TSC2/PRKCB/PTPN11	6
GO:0031669	cellular response to nutrient levels	14/520	223/15403	0.06278	1.85962	2.41696	0.019389	0.155594	0.133099	CDKN1A/MDM2/SESN1/FAS/FBXO22/ATF3/BCL2/PMAIP1/PPM1D/FLCN/SESN2/TSC2/NUAK2/CPEB4	14
GO:0002824	positive regulation of adaptive immune response based on somatic recombination of immune receptors built from immunoglobulin superfamily domains	9/520	119/15403	0.07563	2.24025	2.5387	0.019418	0.155594	0.133099	FCER2/ADA/TNFSF4/IL1B/CD1D/MR1/TNFSF13/STAT6/TREM2	9
GO:0034219	carbohydrate transmembrane transport	9/520	119/15403	0.07563	2.24025	2.5387	0.019418	0.155594	0.133099	PEA15/IL1B/GSK3A/SESN2/NR4A3/RHOQ/PRKCB/SLC2A5/PTPN11	9
GO:0051208	sequestering of calcium ion	9/520	119/15403	0.07563	2.24025	2.5387	0.019418	0.155594	0.133099	BAX/PLCG1/CCL3/CCR7/SLC8B1/CD19/CORO1A/PLCB2/ITPR2	9
GO:0009791	post-embryonic development	7/520	81/15403	0.08642	2.55985	2.63096	0.019465	0.155594	0.133099	PLAGL2/BCL2/BAX/PRDM1/SOD2/BCL2L11/VEGFA	7
GO:1903900	regulation of viral life cycle	10/520	139/15403	0.071942	2.13102	2.50373	0.019472	0.155594	0.133099	TRIM22/APOBEC3C/BCL2/CIITA/N4BP1/IFIH1/APOBEC3H/SETDB1/LAMP3/ISG20	10
GO:0002360	T cell lineage commitment	4/520	31/15403	0.129032	3.82208	2.93989	0.019624	0.155594	0.133099	BCL2/IRF4/CYLD/STAT6	4
GO:0009119	ribonucleoside metabolic process	4/520	31/15403	0.129032	3.82208	2.93989	0.019624	0.155594	0.133099	APOBEC3C/ADA/APOBEC3H/MTAP	4
GO:0030212	hyaluronan metabolic process	4/520	31/15403	0.129032	3.82208	2.93989	0.019624	0.155594	0.133099	NFKB1/TNFAIP6/IL1B/PDGFB	4
GO:0050901	leukocyte tethering or rolling	4/520	31/15403	0.129032	3.82208	2.93989	0.019624	0.155594	0.133099	PTAFR/SELPLG/CCL28/CX3CR1	4
GO:1901797	negative regulation of signal transduction by p53 class mediator	4/520	31/15403	0.129032	3.82208	2.93989	0.019624	0.155594	0.133099	MDM2/TRIAP1/BCL2/TAF9B	4
GO:0045637	regulation of myeloid cell differentiation	13/520	202/15403	0.064356	1.90631	2.42361	0.019797	0.156681	0.13403	TNFAIP6/CCL3/CEBPB/TRIB1/HIF1A/CREB1/RB1/NFKBIA/ID2/H4C6/LILRB3/MYC/TREM2	13
GO:0050792	regulation of viral process	11/520	160/15403	0.06875	2.03645	2.46332	0.019932	0.157463	0.134698	TRIM22/APOBEC3C/BCL2/CIITA/N4BP1/IFIH1/APOBEC3H/SETDB1/TMEM250/LAMP3/ISG20	11
GO:0120161	regulation of cold-induced thermogenesis	10/520	140/15403	0.071429	2.1158	2.47899	0.020362	0.160367	0.137183	IRF4/CEBPB/FLCN/ACSL1/ARRDC3/G0S2/STAT6/RB1/RBPJ/VEGFA	10
GO:0043434	response to peptide hormone	21/520	383/15403	0.05483	1.62414	2.31201	0.020373	0.160367	0.137183	MDM2/NFKB1/GDF15/IL1B/MYO1C/GSK3A/SESN2/STAT6/CREB1/BTG2/TSC2/NR4A3/RB1/RHOQ/ADM/PRKCB/TLR2/TBC1D4/TIMP1/SMAD3/PTPN11	21
GO:0045619	regulation of lymphocyte differentiation	13/520	203/15403	0.064039	1.89692	2.4045	0.020527	0.160958	0.137688	CD83/ADA/CD80/FCRL3/IL2RA/TNFSF4/IRF4/EGR3/TNFSF9/CYLD/IL2RG/PRDM1/ID2	13
GO:0031294	lymphocyte costimulation	5/520	47/15403	0.106383	3.15119	2.76079	0.02056	0.160958	0.137688	CD80/TNFRSF13C/TNFSF4/CCR7/PTPN11	5
GO:0050850	positive regulation of calcium-mediated signaling	5/520	47/15403	0.106383	3.15119	2.76079	0.02056	0.160958	0.137688	ADA/CCL3/CCL4/SPPL3/TREM2	5
GO:0002704	negative regulation of leukocyte mediated immunity	6/520	64/15403	0.09375	2.77698	2.66269	0.020661	0.161457	0.138115	CD80/ARRB2/CR2/SERPINB9/CX3CR1/CD300A	6
GO:0090130	tissue migration	17/520	292/15403	0.058219	1.72452	2.33636	0.020941	0.163352	0.139736	ACTA2/MAP4K4/GADD45A/PLCG1/CD40/LRG1/EGR3/PIK3CD/PLK2/HIF1A/CTSH/PDGFB/LTB4R2/CORO1A/MAP3K3/VEGFA/PTPN11	17
GO:0040013	negative regulation of locomotion	18/520	315/15403	0.057143	1.69264	2.32162	0.021103	0.16368	0.140017	ADA/BCL2/GADD45A/TNFAIP6/CCDC125/FLCN/ARRDC3/TRIB1/SIN3B/CLIC4/SEMA7A/EPHA1/CCL28/CX3CR1/C5AR2/TIMP1/ARHGAP4/CD300A	18
GO:0106106	cold-induced thermogenesis	10/520	141/15403	0.070922	2.10079	2.45445	0.021282	0.16368	0.140017	IRF4/CEBPB/FLCN/ACSL1/ARRDC3/G0S2/STAT6/RB1/RBPJ/VEGFA	10
GO:0002456	T cell mediated immunity	9/520	121/15403	0.07438	2.20323	2.48368	0.021396	0.16368	0.140017	CD70/CD80/TNFSF4/IL1B/CD1D/MR1/ICAM1/CR2/CTSH	9
GO:0002923	regulation of humoral immune response mediated by circulating immunoglobulin	3/520	18/15403	0.166667	4.93686	3.12379	0.021397	0.16368	0.140017	FCER2/CR2/TREM2	3
GO:0032516	positive regulation of phosphoprotein phosphatase activity	3/520	18/15403	0.166667	4.93686	3.12379	0.021397	0.16368	0.140017	FCRL3/HSP90AB1/CD300A	3
GO:0043011	myeloid dendritic cell differentiation	3/520	18/15403	0.166667	4.93686	3.12379	0.021397	0.16368	0.140017	RELB/IRF4/RBPJ	3
GO:0051546	keratinocyte migration	3/520	18/15403	0.166667	4.93686	3.12379	0.021397	0.16368	0.140017	MAP4K4/LRG1/LTB4R2	3
GO:0060749	mammary gland alveolus development	3/520	18/15403	0.166667	4.93686	3.12379	0.021397	0.16368	0.140017	HIF1A/ID2/VEGFA	3
GO:0061377	mammary gland lobule development	3/520	18/15403	0.166667	4.93686	3.12379	0.021397	0.16368	0.140017	HIF1A/ID2/VEGFA	3
GO:0070431	nucleotide-binding oligomerization domain containing 2 signaling pathway	3/520	18/15403	0.166667	4.93686	3.12379	0.021397	0.16368	0.140017	LACC1/NFKBIA/TNFAIP3	3
GO:0098543	detection of other organism	3/520	18/15403	0.166667	4.93686	3.12379	0.021397	0.16368	0.140017	CD1D/NAIP/TLR2	3
GO:0097553	calcium ion transmembrane import into cytosol	11/520	162/15403	0.067901	2.01131	2.4187	0.021632	0.164788	0.140964	BCL2/BAX/PLCG1/CCL3/CCR7/MS4A1/SLC8B1/CD19/CORO1A/PLCB2/ITPR2	11
GO:0032633	interleukin-4 production	4/520	32/15403	0.125	3.70264	2.8606	0.021845	0.164788	0.140964	CD83/TNFSF4/IRF4/CEBPB	4
GO:0032673	regulation of interleukin-4 production	4/520	32/15403	0.125	3.70264	2.8606	0.021845	0.164788	0.140964	CD83/TNFSF4/IRF4/CEBPB	4
GO:0032885	regulation of polysaccharide biosynthetic process	4/520	32/15403	0.125	3.70264	2.8606	0.021845	0.164788	0.140964	NFKB1/GSK3A/PASK/PDGFB	4
GO:0043276	anoikis	4/520	32/15403	0.125	3.70264	2.8606	0.021845	0.164788	0.140964	BCL2/DAPK2/TSC2/ITGA5	4
GO:0050858	negative regulation of antigen receptor-mediated signaling pathway	4/520	32/15403	0.125	3.70264	2.8606	0.021845	0.164788	0.140964	PHPT1/FCRL3/PVRIG/CD300A	4
GO:0051973	positive regulation of telomerase activity	4/520	32/15403	0.125	3.70264	2.8606	0.021845	0.164788	0.140964	PNKP/MYC/PARN/HSP90AB1	4
GO:0090022	regulation of neutrophil chemotaxis	4/520	32/15403	0.125	3.70264	2.8606	0.021845	0.164788	0.140964	TNFAIP6/CCR7/DAPK2/C5AR2	4
GO:0032273	positive regulation of protein polymerization	7/520	83/15403	0.084337	2.49817	2.55809	0.021958	0.165048	0.141187	CKAP5/CCR7/CDC42EP3/NUMA1/PSRC1/CDC42EP2/CARMIL2	7
GO:0033077	T cell differentiation in thymus	7/520	83/15403	0.084337	2.49817	2.55809	0.021958	0.165048	0.141187	ADA/BCL2/EGR3/IL1B/CCR7/MR1/IL2RG	7
GO:0010586	miRNA metabolic process	8/520	102/15403	0.078431	2.32323	2.50622	0.022032	0.165048	0.141187	NFKB1/HIF1A/PDGFB/MYC/PARN/VEGFA/SMAD3/DDX17	8
GO:0039531	regulation of cytoplasmic pattern recognition receptor signaling pathway	8/520	102/15403	0.078431	2.32323	2.50622	0.022032	0.165048	0.141187	FCRL3/BIRC3/SLC15A2/PELI1/PTPRS/TREM2/ZDHHC18/TNFAIP3	8
GO:0035914	skeletal muscle cell differentiation	6/520	65/15403	0.092308	2.73426	2.61898	0.022136	0.165402	0.14149	PAX5/ATF3/HIVEP3/BTG2/RB1/DDX17	6
GO:0061448	connective tissue development	15/520	249/15403	0.060241	1.78441	2.3325	0.022155	0.165402	0.14149	ACTA2/LNPK/TAPT1/LIPA/ARRDC3/HIF1A/EXT2/RB1/PDGFB/PBXIP1/AMER1/RASAL2/TIMP1/SMAD3/PTPN11	15
GO:0010634	positive regulation of epithelial cell migration	10/520	142/15403	0.070423	2.086	2.43011	0.022231	0.165686	0.141733	MAP4K4/PLCG1/CD40/PIK3CD/PLK2/HIF1A/CTSH/PDGFB/MAP3K3/VEGFA	10
GO:0002822	regulation of adaptive immune response based on somatic recombination of immune receptors built from immunoglobulin superfamily domains	12/520	184/15403	0.065217	1.93181	2.37679	0.022422	0.166539	0.142463	FCER2/ADA/CD80/TNFSF4/IL1B/CD1D/MR1/TNFSF13/STAT6/CR2/TREM2/TNFAIP3	12
GO:0008154	actin polymerization or depolymerization	12/520	184/15403	0.065217	1.93181	2.37679	0.022422	0.166539	0.142463	CCR7/CDC42EP3/HIP1R/SPTBN5/CORO7/CORO1A/FLII/CDC42EP2/CARMIL2/INF2/SPTAN1/SWAP70	12
GO:1901796	regulation of signal transduction by p53 class mediator	8/520	103/15403	0.07767	2.30067	2.47563	0.02321	0.171811	0.146972	MDM2/TRIAP1/BCL2/SGK1/PMAIP1/TAF9B/MYC/PYHIN1	8
GO:0008064	regulation of actin polymerization or depolymerization	10/520	143/15403	0.06993	2.07141	2.40598	0.023211	0.171811	0.146972	CCR7/CDC42EP3/HIP1R/SPTBN5/CORO1A/FLII/CDC42EP2/CARMIL2/SPTAN1/SWAP70	10
GO:0045069	regulation of viral genome replication	7/520	84/15403	0.083333	2.46843	2.52245	0.023284	0.172057	0.147183	APOBEC3C/BCL2/N4BP1/IFIH1/APOBEC3H/SETDB1/ISG20	7
GO:0007015	actin filament organization	23/520	436/15403	0.052752	1.56258	2.22745	0.023475	0.173172	0.148137	BCL2/MARCKS/SYNPO/DBN1/CCR7/CDC42EP3/MYO1C/HIP1R/SPTBN5/RHOQ/EPHA1/LIMD2/CORO7/CORO1A/ACTN1/FLII/MYO1F/CDC42EP2/CARMIL2/SMAD3/INF2/SPTAN1/SWAP70	23
GO:0043405	regulation of MAP kinase activity	9/520	123/15403	0.073171	2.1674	2.42972	0.023515	0.173172	0.148137	CD40/IL1B/TRIB1/IRAK3/PDGFB/RGS14/MAP4K2/VEGFA/CD300A	9
GO:0032007	negative regulation of TOR signaling	6/520	66/15403	0.090909	2.69283	2.57609	0.02368	0.1738	0.148673	SESN1/FLCN/GSK3A/SESN2/HIF1A/TSC2	6
GO:0045670	regulation of osteoclast differentiation	6/520	66/15403	0.090909	2.69283	2.57609	0.02368	0.1738	0.148673	TNFAIP6/CCL3/CEBPB/CREB1/LILRB3/TREM2	6
GO:0031334	positive regulation of protein-containing complex assembly	12/520	186/15403	0.064516	1.91104	2.33655	0.02415	0.174825	0.149551	CKAP5/BAX/CCR7/CDC42EP3/HIP1R/NUMA1/BID/PSRC1/BCL2L11/CDC42EP2/VEGFA/CARMIL2	12
GO:0002762	negative regulation of myeloid leukocyte differentiation	5/520	49/15403	0.102041	3.02257	2.65055	0.024205	0.174825	0.149551	TNFAIP6/CCL3/TRIB1/LILRB3/MYC	5
GO:0048662	negative regulation of smooth muscle cell proliferation	5/520	49/15403	0.102041	3.02257	2.65055	0.024205	0.174825	0.149551	CDKN1A/PTGIR/TRIB1/SOD2/TNFAIP3	5
GO:0061082	myeloid leukocyte cytokine production	5/520	49/15403	0.102041	3.02257	2.65055	0.024205	0.174825	0.149551	IRAK3/SEMA7A/NR4A3/DDX21/ACP5	5
GO:0016242	negative regulation of macroautophagy	4/520	33/15403	0.121212	3.59044	2.78445	0.024214	0.174825	0.149551	TIGAR/FEZ1/TSC2/UBQLN4	4
GO:0032743	positive regulation of interleukin-2 production	4/520	33/15403	0.121212	3.59044	2.78445	0.024214	0.174825	0.149551	CD83/CD80/IRF4/IL1B	4
GO:0048147	negative regulation of fibroblast proliferation	4/520	33/15403	0.121212	3.59044	2.78445	0.024214	0.174825	0.149551	BAX/SOD2/MYC/CD300A	4
GO:1901524	regulation of mitophagy	4/520	33/15403	0.121212	3.59044	2.78445	0.024214	0.174825	0.149551	TIGAR/GSK3A/HIF1A/TSC2	4
GO:0002705	positive regulation of leukocyte mediated immunity	10/520	144/15403	0.069444	2.05702	2.38204	0.024222	0.174825	0.149551	FCER2/TNFSF4/IL1B/CD1D/MR1/PTAFR/TNFSF13/STAT6/DDX21/TREM2	10
GO:0061351	neural precursor cell proliferation	10/520	144/15403	0.069444	2.05702	2.38204	0.024222	0.174825	0.149551	DBN1/NBN/HIF1A/BTG2/VCAN/ID2/CX3CR1/RERE/VEGFA/PLXNB2	10
GO:0045446	endothelial cell differentiation	8/520	104/15403	0.076923	2.27855	2.44539	0.024431	0.17604	0.15059	IL1B/COL18A1/LIPA/ICAM1/CLIC4/RBPJ/PTPRS/VEGFA	8
GO:1902903	regulation of supramolecular fiber organization	20/520	367/15403	0.054496	1.61423	2.2261	0.024584	0.17626	0.150778	CKAP5/SYNPO/CCR7/CDC42EP3/HIP1R/AEBP1/SPTBN5/NUMA1/RB1/EPHA1/PSRC1/CORO1A/COLGALT1/FLII/TREM2/CDC42EP2/CARMIL2/SMAD3/SPTAN1/SWAP70	20
GO:0001666	response to hypoxia	16/520	275/15403	0.058182	1.72341	2.26259	0.024718	0.17626	0.150778	MDM2/ADA/BCL2/TIGAR/PMAIP1/TM9SF4/HIF1A/SOD2/ADM/TLR2/MYC/TREM2/VEGFA/MDM4/SMAD3/ITPR2	16
GO:0002755	MyD88-dependent toll-like receptor signaling pathway	3/520	19/15403	0.157895	4.67702	2.99767	0.024786	0.17626	0.150778	IRAK3/IRAK2/CD300A	3
GO:0009163	nucleoside biosynthetic process	3/520	19/15403	0.157895	4.67702	2.99767	0.024786	0.17626	0.150778	ADA/TK2/MTAP	3
GO:0010460	positive regulation of heart rate	3/520	19/15403	0.157895	4.67702	2.99767	0.024786	0.17626	0.150778	ADA/ADM/GCH1	3
GO:0034404	nucleobase-containing small molecule biosynthetic process	3/520	19/15403	0.157895	4.67702	2.99767	0.024786	0.17626	0.150778	ADA/TK2/MTAP	3
GO:0045091	regulation of single stranded viral RNA replication via double stranded DNA intermediate	3/520	19/15403	0.157895	4.67702	2.99767	0.024786	0.17626	0.150778	APOBEC3C/APOBEC3H/SETDB1	3
GO:0055093	response to hyperoxia	3/520	19/15403	0.157895	4.67702	2.99767	0.024786	0.17626	0.150778	CDKN1A/FAS/SOD2	3
GO:0043409	negative regulation of MAPK cascade	10/520	145/15403	0.068966	2.04284	2.35829	0.025264	0.179368	0.153437	ATF3/IL1B/FLCN/CYLD/IRAK3/MYC/NLRP6/RGS14/TREM2/CD300A	10
GO:0006109	regulation of carbohydrate metabolic process	11/520	166/15403	0.066265	1.96285	2.33135	0.025349	0.179386	0.153452	NFKB1/IGFBP4/TIGAR/PMAIP1/FLCN/GSK3A/SESN2/PTAFR/HIF1A/PASK/PDGFB	11
GO:0006575	cellular modified amino acid metabolic process	11/520	166/15403	0.066265	1.96285	2.33135	0.025349	0.179386	0.153452	PANK4/OSBPL5/LPCAT4/OSBPL10/MTHFD1L/SOD2/SLC6A8/GCH1/SARDH/GSR/SLC25A42	11
GO:0043254	regulation of protein-containing complex assembly	21/520	392/15403	0.053571	1.58685	2.19993	0.025495	0.180123	0.154082	CKAP5/BAX/CCR7/CDC42EP3/HIP1R/SPTBN5/NUMA1/TMC8/RB1/BID/PSRC1/CORO1A/BCL2L11/TGFBRAP1/FLII/TREM2/CDC42EP2/VEGFA/CARMIL2/PTPN11/SPTAN1	21
GO:0002821	positive regulation of adaptive immune response	9/520	125/15403	0.072	2.13272	2.37679	0.025779	0.18154	0.155295	FCER2/ADA/TNFSF4/IL1B/CD1D/MR1/TNFSF13/STAT6/TREM2	9
GO:0030833	regulation of actin filament polymerization	9/520	125/15403	0.072	2.13272	2.37679	0.025779	0.18154	0.155295	CCR7/CDC42EP3/HIP1R/SPTBN5/CORO1A/FLII/CDC42EP2/CARMIL2/SPTAN1	9
GO:0048525	negative regulation of viral process	7/520	86/15403	0.081395	2.41102	2.45268	0.026099	0.182836	0.156403	APOBEC3C/CIITA/N4BP1/IFIH1/APOBEC3H/SETDB1/ISG20	7
GO:0070664	negative regulation of leukocyte proliferation	7/520	86/15403	0.081395	2.41102	2.45268	0.026099	0.182836	0.156403	CD80/IL2RA/CEBPB/PELI1/VSIG4/TNFAIP3/CD300A	7
GO:0002448	mast cell mediated immunity	5/520	50/15403	0.1	2.96211	2.59751	0.026174	0.182836	0.156403	PIK3CD/NR4A3/LAT2/SERPINB9/CD300A	5
GO:0030834	regulation of actin filament depolymerization	5/520	50/15403	0.1	2.96211	2.59751	0.026174	0.182836	0.156403	SPTBN5/FLII/CARMIL2/SPTAN1/SWAP70	5
GO:0051898	negative regulation of phosphatidylinositol 3-kinase/protein kinase B signal transduction	5/520	50/15403	0.1	2.96211	2.59751	0.026174	0.182836	0.156403	PHLDA3/FLCN/ARRB2/TSC2/TREM2	5
GO:0030832	regulation of actin filament length	10/520	146/15403	0.068493	2.02885	2.33473	0.026338	0.183691	0.157135	CCR7/CDC42EP3/HIP1R/SPTBN5/CORO1A/FLII/CDC42EP2/CARMIL2/SPTAN1/SWAP70	10
GO:0002446	neutrophil mediated immunity	4/520	34/15403	0.117647	3.48484	2.71119	0.026733	0.185549	0.158724	PTAFR/NLRP6/TREM1/PRAM1	4
GO:0045429	positive regulation of nitric oxide biosynthetic process	4/520	34/15403	0.117647	3.48484	2.71119	0.026733	0.185549	0.158724	IL1B/SOD2/SMAD3/HSP90AB1	4
GO:0071353	cellular response to interleukin-4	4/520	34/15403	0.117647	3.48484	2.71119	0.026733	0.185549	0.158724	STAT6/IL2RG/CORO1A/HSP90AB1	4
GO:0120034	positive regulation of plasma membrane bounded cell projection assembly	8/520	106/15403	0.075472	2.23556	2.38593	0.027007	0.187155	0.160098	CCR7/CDC42EP3/DEF8/TAPT1/RHOQ/CDC42EP2/SEPTIN9/CARMIL2	8
GO:0001659	temperature homeostasis	11/520	168/15403	0.065476	1.93948	2.28858	0.027372	0.189384	0.162005	IRF4/CEBPB/IL1B/FLCN/ACSL1/ARRDC3/G0S2/STAT6/RB1/RBPJ/VEGFA	11
GO:0051250	negative regulation of lymphocyte activation	10/520	147/15403	0.068027	2.01504	2.31136	0.027445	0.189581	0.162173	CD80/IL2RA/TNFSF4/CEBPB/MERTK/PELI1/ID2/VSIG4/TNFAIP3/CD300A	10
GO:0001938	positive regulation of endothelial cell proliferation	7/520	87/15403	0.08046	2.38331	2.41853	0.027591	0.189986	0.16252	PLCG1/LRG1/EGR3/PIK3CD/HIF1A/PDGFB/VEGFA	7
GO:0002220	innate immune response activating cell surface receptor signaling pathway	7/520	87/15403	0.08046	2.38331	2.41853	0.027591	0.189986	0.16252	TRAF3/PELI1/NFKBIA/TLR2/TREM2/IRAK2/TNFAIP3	7
GO:0032271	regulation of protein polymerization	12/520	190/15403	0.063158	1.87081	2.25755	0.027896	0.19148	0.163797	CKAP5/CCR7/CDC42EP3/HIP1R/SPTBN5/NUMA1/PSRC1/CORO1A/FLII/CDC42EP2/CARMIL2/SPTAN1	12
GO:0071674	mononuclear cell migration	12/520	190/15403	0.063158	1.87081	2.25755	0.027896	0.19148	0.163797	CCL3/JAML/CCR7/CCL22/PIK3CD/CCL4/ICAM1/SLC8B1/PDGFB/CORO1A/CCL3L1/CX3CR1	12
GO:0045621	positive regulation of lymphocyte differentiation	9/520	127/15403	0.070866	2.09914	2.32484	0.028194	0.192391	0.164577	CD83/ADA/CD80/IL2RA/TNFSF4/EGR3/TNFSF9/CYLD/IL2RG	9
GO:0071456	cellular response to hypoxia	9/520	127/15403	0.070866	2.09914	2.32484	0.028194	0.192391	0.164577	MDM2/BCL2/TIGAR/PMAIP1/HIF1A/MYC/TREM2/VEGFA/MDM4	9
GO:0001541	ovarian follicle development	5/520	51/15403	0.098039	2.90403	2.54579	0.028242	0.192391	0.164577	BCL2/BAX/TNFAIP6/CEBPB/VEGFA	5
GO:0009116	nucleoside metabolic process	5/520	51/15403	0.098039	2.90403	2.54579	0.028242	0.192391	0.164577	APOBEC3C/ADA/APOBEC3H/TK2/MTAP	5
GO:0002902	regulation of B cell apoptotic process	3/520	20/15403	0.15	4.44317	2.88004	0.028446	0.192391	0.164577	ADA/BCL2/BAX	3
GO:0010224	response to UV-B	3/520	20/15403	0.15	4.44317	2.88004	0.028446	0.192391	0.164577	CDKN1A/XPC/BCL2	3
GO:0039692	single stranded viral RNA replication via double stranded DNA intermediate	3/520	20/15403	0.15	4.44317	2.88004	0.028446	0.192391	0.164577	APOBEC3C/APOBEC3H/SETDB1	3
GO:0090050	positive regulation of cell migration involved in sprouting angiogenesis	3/520	20/15403	0.15	4.44317	2.88004	0.028446	0.192391	0.164577	PLK2/MAP3K3/VEGFA	3
GO:0097049	motor neuron apoptotic process	3/520	20/15403	0.15	4.44317	2.88004	0.028446	0.192391	0.164577	FAS/BCL2/BAX	3
GO:0010959	regulation of metal ion transport	18/520	326/15403	0.055215	1.63552	2.16784	0.028471	0.192391	0.164577	FCRL3/ISCU/BCL2/BAX/PLCG1/CCL3/KCNJ2/KCNAB2/MS4A1/CCL4/CAB39/SLC8B1/IL16/PDGFB/KCNAB3/CD19/CORO1A/TREM2	18
GO:1904035	regulation of epithelial cell apoptotic process	7/520	88/15403	0.079545	2.35623	2.38485	0.029139	0.196541	0.168127	BCL2/BAX/PLCG1/CD40/ICAM1/RB1/TNFAIP3	7
GO:2000146	negative regulation of cell motility	16/520	281/15403	0.05694	1.68661	2.17123	0.029397	0.196541	0.168127	ADA/BCL2/GADD45A/TNFAIP6/CCDC125/FLCN/TRIB1/SIN3B/CLIC4/EPHA1/CCL28/CX3CR1/C5AR2/TIMP1/ARHGAP4/CD300A	16
GO:0043372	positive regulation of CD4-positive, alpha-beta T cell differentiation	4/520	35/15403	0.114286	3.38528	2.64064	0.029402	0.196541	0.168127	CD83/CD80/TNFSF4/IL2RG	4
GO:0045577	regulation of B cell differentiation	4/520	35/15403	0.114286	3.38528	2.64064	0.029402	0.196541	0.168127	FCRL3/CYLD/IL2RG/ID2	4
GO:0046825	regulation of protein export from nucleus	4/520	35/15403	0.114286	3.38528	2.64064	0.029402	0.196541	0.168127	MDM2/IL1B/FRAT2/PTPN11	4
GO:0051353	positive regulation of oxidoreductase activity	4/520	35/15403	0.114286	3.38528	2.64064	0.029402	0.196541	0.168127	FCER2/IL1B/HIF1A/GCH1	4
GO:1904407	positive regulation of nitric oxide metabolic process	4/520	35/15403	0.114286	3.38528	2.64064	0.029402	0.196541	0.168127	IL1B/SOD2/SMAD3/HSP90AB1	4
GO:0042177	negative regulation of protein catabolic process	8/520	108/15403	0.074074	2.19416	2.32779	0.029766	0.19867	0.169948	N4BP1/LAMP3/IRAK3/AGAP2/TIMP1/MDM4/SMAD3/HSP90AB1	8
GO:0045744	negative regulation of G protein-coupled receptor signaling pathway	5/520	52/15403	0.096154	2.84819	2.49531	0.030411	0.20204	0.172831	ADA/ARRDC3/ARRB2/ADM/RGS14	5
GO:0046638	positive regulation of alpha-beta T cell differentiation	5/520	52/15403	0.096154	2.84819	2.49531	0.030411	0.20204	0.172831	CD83/ADA/CD80/TNFSF4/IL2RG	5
GO:0048010	vascular endothelial growth factor receptor signaling pathway	5/520	52/15403	0.096154	2.84819	2.49531	0.030411	0.20204	0.172831	IL1B/HIF1A/PRKCB/VEGFA/ITGA5	5
GO:0014909	smooth muscle cell migration	6/520	70/15403	0.085714	2.53896	2.41216	0.030574	0.202509	0.173233	MDM2/BCL2/TRIB1/NR4A3/PDGFB/PLXNA1	6
GO:0097009	energy homeostasis	6/520	70/15403	0.085714	2.53896	2.41216	0.030574	0.202509	0.173233	GDF15/FLCN/LIPA/NR4A3/PASK/RASAL2	6
GO:0097306	cellular response to alcohol	7/520	89/15403	0.078652	2.32975	2.35162	0.030744	0.203137	0.17377	MDM2/SGK1/TNFSF4/ADCY7/CREB1/SOD2/ITPR2	7
GO:0051147	regulation of muscle cell differentiation	9/520	129/15403	0.069767	2.06659	2.27385	0.030763	0.203137	0.17377	MDM2/FBXO22/BCL2/GSK3A/ARRB2/LAMB2/SOD2/ID2/PDGFB	9
GO:0007613	memory	8/520	109/15403	0.073394	2.17403	2.2992	0.031216	0.205817	0.176062	SGK1/PLK2/CREB1/RGS14/TREM2/CX3CR1/RASGRF1/ITGA5	8
GO:0044089	positive regulation of cellular component biogenesis	24/520	473/15403	0.05074	1.50298	2.07679	0.031277	0.205905	0.176138	MAP4K4/CKAP5/SYNPO/BAX/CCR7/CDC42EP3/SETDB1/DEF8/TAPT1/HIP1R/NUMA1/CLSTN3/RHOQ/BID/EPHA1/PSRC1/BCL2L11/SNX18/CDC42EP2/VEGFA/SEPTIN9/CARMIL2/SMAD3/SWAP70	24
GO:1903829	positive regulation of protein localization	23/520	449/15403	0.051225	1.51734	2.07954	0.031454	0.206758	0.176867	MDM2/TMEM30A/TNFAIP6/TM9SF4/IL1B/ZDHHC5/MYO1C/EPB41L2/GSK3A/SESN2/CYLD/HIF1A/NUMA1/CLSTN3/MYO18A/APBB1/PRKCB/TLR2/IPO7/PYHIN1/TREM2/SMAD3/HSP90AB1	23
GO:0001763	morphogenesis of a branching structure	11/520	172/15403	0.063953	1.89438	2.20478	0.031763	0.207997	0.177927	BCL2/CLIC4/CTSH/PRDM1/ADM/MYC/RERE/VEGFA/ST14/PLXNA1/BTRC	11
GO:0045580	regulation of T cell differentiation	11/520	172/15403	0.063953	1.89438	2.20478	0.031763	0.207997	0.177927	CD83/ADA/CD80/IL2RA/TNFSF4/IRF4/EGR3/TNFSF9/CYLD/IL2RG/PRDM1	11
GO:0033002	muscle cell proliferation	12/520	194/15403	0.061856	1.83224	2.18043	0.032046	0.207997	0.177927	CDKN1A/MDM2/PTGIR/PTAFR/TRIB1/NR4A3/RBPJ/SOD2/ID2/PDGFB/CALCRL/TNFAIP3	12
GO:0050866	negative regulation of cell activation	12/520	194/15403	0.061856	1.83224	2.18043	0.032046	0.207997	0.177927	CD80/IL2RA/TNFSF4/CEBPB/MERTK/PELI1/ID2/PDGFB/TREM2/VSIG4/TNFAIP3/CD300A	12
GO:0046627	negative regulation of insulin receptor signaling pathway	4/520	36/15403	0.111111	3.29124	2.5726	0.032224	0.207997	0.177927	IL1B/GSK3A/TSC2/PRKCB	4
GO:0048546	digestive tract morphogenesis	4/520	36/15403	0.111111	3.29124	2.5726	0.032224	0.207997	0.177927	BCL2/HIF1A/ID2/SMAD3	4
GO:0070229	negative regulation of lymphocyte apoptotic process	4/520	36/15403	0.111111	3.29124	2.5726	0.032224	0.207997	0.177927	ADA/BCL2/BCL3/HIF1A	4
GO:0070670	response to interleukin-4	4/520	36/15403	0.111111	3.29124	2.5726	0.032224	0.207997	0.177927	STAT6/IL2RG/CORO1A/HSP90AB1	4
GO:1904707	positive regulation of vascular associated smooth muscle cell proliferation	4/520	36/15403	0.111111	3.29124	2.5726	0.032224	0.207997	0.177927	MDM2/NR4A3/PDGFB/CALCRL	4
GO:0007005	mitochondrion organization	25/520	499/15403	0.0501	1.48403	2.05453	0.032333	0.207997	0.177927	BBC3/TRIAP1/BCL2/MARCKS/BAX/TIGAR/PMAIP1/NDUFAF6/FLCN/GSK3A/SESN2/LIPA/SPATA18/HIP1R/HIF1A/TSC2/BID/SOD2/YME1L1/BCL2L11/PISD/TREM2/POLG/NDUFAF4/INF2	25
GO:0006213	pyrimidine nucleoside metabolic process	3/520	21/15403	0.142857	4.23159	2.76991	0.032377	0.207997	0.177927	APOBEC3C/APOBEC3H/TK2	3
GO:0006658	phosphatidylserine metabolic process	3/520	21/15403	0.142857	4.23159	2.76991	0.032377	0.207997	0.177927	OSBPL5/LPCAT4/OSBPL10	3
GO:0046058	cAMP metabolic process	3/520	21/15403	0.142857	4.23159	2.76991	0.032377	0.207997	0.177927	ADCY4/ADCY7/ADCY9	3
GO:0046885	regulation of hormone biosynthetic process	3/520	21/15403	0.142857	4.23159	2.76991	0.032377	0.207997	0.177927	NFKB1/HIF1A/ADM	3
GO:0090280	positive regulation of calcium ion import	3/520	21/15403	0.142857	4.23159	2.76991	0.032377	0.207997	0.177927	CCL3/MS4A1/PDGFB	3
GO:0002690	positive regulation of leukocyte chemotaxis	7/520	90/15403	0.077778	2.30387	2.31883	0.032408	0.207997	0.177927	CCL3/CCR7/DAPK2/CCL4/CX3CR1/VEGFA/SWAP70	7
GO:0002204	somatic recombination of immunoglobulin genes involved in immune response	5/520	53/15403	0.09434	2.79445	2.44602	0.032681	0.208518	0.178372	TNFSF4/NBN/TNFSF13/STAT6/SWAP70	5
GO:0002208	somatic diversification of immunoglobulins involved in immune response	5/520	53/15403	0.09434	2.79445	2.44602	0.032681	0.208518	0.178372	TNFSF4/NBN/TNFSF13/STAT6/SWAP70	5
GO:0044818	mitotic G2/M transition checkpoint	5/520	53/15403	0.09434	2.79445	2.44602	0.032681	0.208518	0.178372	CDKN1A/CCNG1/NBN/RBBP8/BRSK1	5
GO:0045190	isotype switching	5/520	53/15403	0.09434	2.79445	2.44602	0.032681	0.208518	0.178372	TNFSF4/NBN/TNFSF13/STAT6/SWAP70	5
GO:0002700	regulation of production of molecular mediator of immune response	11/520	173/15403	0.063584	1.88343	2.18418	0.032935	0.20952	0.179229	FCRL3/TNFSF4/IL1B/LACC1/TNFSF13/STAT6/IRAK3/SEMA7A/NR4A3/DDX21/ACP5	11
GO:0051495	positive regulation of cytoskeleton organization	11/520	173/15403	0.063584	1.88343	2.18418	0.032935	0.20952	0.179229	CKAP5/SYNPO/CCR7/CDC42EP3/NUMA1/EPHA1/PSRC1/CDC42EP2/CARMIL2/SMAD3/SWAP70	11
GO:0001558	regulation of cell growth	20/520	380/15403	0.052632	1.55901	2.06242	0.033741	0.214334	0.183348	CDKN1A/EI24/BCL2/IGFBP4/SGK1/JADE3/GSK3A/RASGRP2/SESN2/CLSTN3/SEMA7A/RB1/PSRC1/PTPRS/LTBP4/TAF9B/GOLGA4/VEGFA/SMAD3/ARHGAP4	20
GO:0007160	cell-matrix adhesion	13/520	218/15403	0.059633	1.7664	2.1302	0.034045	0.215947	0.184727	MAP4K4/BCL2/ACER2/CCR7/EPHA1/CCL28/PARVG/ACTN1/BCL2L11/VEGFA/MINK1/SMAD3/ITGA5	13
GO:0010951	negative regulation of endopeptidase activity	7/520	91/15403	0.076923	2.27855	2.28648	0.034131	0.216182	0.184928	TRIAP1/NAIP/SERPINB1/LAMP3/SERPINB9/TIMP1/VEGFA	7
GO:0006644	phospholipid metabolic process	19/520	357/15403	0.053221	1.57648	2.05992	0.034384	0.217356	0.185932	PLCG1/MPPE1/PNPLA7/OSBPL5/PIK3CD/LPCAT4/OSBPL10/PIGG/IMPA2/SLC44A2/PIGX/PDGFB/PLCB2/PISD/ETNK1/INPP1/CEPT1/DGKA/DGKD	19
GO:0050772	positive regulation of axonogenesis	6/520	72/15403	0.083333	2.46843	2.33442	0.034467	0.217356	0.185932	PLXNA2/SEMA7A/GOLGA4/VEGFA/PLXNB2/PLXNA1	6
GO:0051881	regulation of mitochondrial membrane potential	6/520	72/15403	0.083333	2.46843	2.33442	0.034467	0.217356	0.185932	BCL2/BAX/PMAIP1/LIPA/BID/SOD2	6
GO:0051960	regulation of nervous system development	21/520	405/15403	0.051852	1.53591	2.04291	0.034559	0.217622	0.186161	DBN1/IL1B/PLXNA2/HIF1A/CLSTN3/SEMA7A/BTG2/RB1/VCAN/PTPRS/ID2/CUL7/GOLGA4/TLR2/RGS14/TREM2/CX3CR1/VEGFA/PLXNB2/PLXNA1/ARHGAP4	21
GO:0010631	epithelial cell migration	16/520	287/15403	0.055749	1.65135	2.08202	0.034703	0.21817	0.186629	MAP4K4/GADD45A/PLCG1/CD40/LRG1/EGR3/PIK3CD/PLK2/HIF1A/CTSH/PDGFB/LTB4R2/CORO1A/MAP3K3/VEGFA/PTPN11	16
GO:0031960	response to corticosteroid	9/520	132/15403	0.068182	2.01962	2.19907	0.034916	0.21817	0.186629	CDKN1A/PCNA/BCL2/SGK1/GSK3A/PTAFR/ADM/IL1RN/BCL2L11	9
GO:0002886	regulation of myeloid leukocyte mediated immunity	5/520	54/15403	0.092593	2.7427	2.39786	0.035055	0.21817	0.186629	PTAFR/DDX21/CX3CR1/PRAM1/CD300A	5
GO:0043124	negative regulation of canonical NF-kappaB signal transduction	5/520	54/15403	0.092593	2.7427	2.39786	0.035055	0.21817	0.186629	ARRB2/NFKBIA/NLRP6/TREM2/TNFAIP3	5
GO:0007095	mitotic G2 DNA damage checkpoint signaling	4/520	37/15403	0.108108	3.20229	2.50691	0.035198	0.21817	0.186629	CDKN1A/CCNG1/NBN/BRSK1	4
GO:0009595	detection of biotic stimulus	4/520	37/15403	0.108108	3.20229	2.50691	0.035198	0.21817	0.186629	CD1D/NAIP/TLR2/TREM2	4
GO:0014911	positive regulation of smooth muscle cell migration	4/520	37/15403	0.108108	3.20229	2.50691	0.035198	0.21817	0.186629	MDM2/BCL2/NR4A3/PDGFB	4
GO:0043330	response to exogenous dsRNA	4/520	37/15403	0.108108	3.20229	2.50691	0.035198	0.21817	0.186629	IFIH1/IRAK3/DDX21/NFKBIA	4
GO:0051693	actin filament capping	4/520	37/15403	0.108108	3.20229	2.50691	0.035198	0.21817	0.186629	SPTBN5/FLII/CARMIL2/SPTAN1	4
GO:0090279	regulation of calcium ion import	4/520	37/15403	0.108108	3.20229	2.50691	0.035198	0.21817	0.186629	FCRL3/CCL3/MS4A1/PDGFB	4
GO:1900077	negative regulation of cellular response to insulin stimulus	4/520	37/15403	0.108108	3.20229	2.50691	0.035198	0.21817	0.186629	IL1B/GSK3A/TSC2/PRKCB	4
GO:0030308	negative regulation of cell growth	11/520	175/15403	0.062857	1.8619	2.14338	0.03537	0.218405	0.18683	CDKN1A/EI24/BCL2/GSK3A/SESN2/SEMA7A/RB1/PSRC1/PTPRS/SMAD3/ARHGAP4	11
GO:1902806	regulation of cell cycle G1/S phase transition	11/520	175/15403	0.062857	1.8619	2.14338	0.03537	0.218405	0.18683	CDKN1A/RPS27L/MDM2/TRIAP1/BCL2/PLK2/RB1/BID/APBB1/ID2/SLFN11	11
GO:0009743	response to carbohydrate	12/520	197/15403	0.060914	1.80433	2.12377	0.035437	0.218405	0.18683	IL1B/CDK16/SESN2/HIF1A/ICAM1/SOD2/PRKCB/CALCRL/TREM2/RASAL2/SLC2A5/SMAD3	12
GO:0045732	positive regulation of protein catabolic process	12/520	197/15403	0.060914	1.80433	2.12377	0.035437	0.218405	0.18683	MDM2/FBXO22/NKD1/IL1B/GSK3A/TRIB1/PLK2/SGSM3/AMER1/TREM2/PSMC4/TNFAIP3	12
GO:0008654	phospholipid biosynthetic process	14/520	242/15403	0.057851	1.71362	2.09149	0.03559	0.218791	0.18716	MPPE1/PIK3CD/LPCAT4/PIGG/IMPA2/SLC44A2/PIGX/PDGFB/PISD/ETNK1/INPP1/CEPT1/DGKA/DGKD	14
GO:0016311	dephosphorylation	16/520	288/15403	0.055556	1.64562	2.06735	0.035651	0.218791	0.18716	PHPT1/FCRL3/PTP4A1/PPM1D/SPPL3/MGAT5/PTPRS/ACP5/DAPP1/PPP4R3A/PTPN11/BTRC/HSP90AB1/CD300A/PTPN18/SWAP70	16
GO:0090132	epithelium migration	16/520	288/15403	0.055556	1.64562	2.06735	0.035651	0.218791	0.18716	MAP4K4/GADD45A/PLCG1/CD40/LRG1/EGR3/PIK3CD/PLK2/HIF1A/CTSH/PDGFB/LTB4R2/CORO1A/MAP3K3/VEGFA/PTPN11	16
GO:0030003	intracellular monoatomic cation homeostasis	23/520	455/15403	0.050549	1.49733	2.01283	0.035763	0.219168	0.187483	ISCU/BCL2/BAX/PLCG1/CCL3/CD40/KCNJ2/TM9SF4/CCR7/LACC1/HIF1A/CLIC4/TMC8/SLC8B1/CDH23/PRKCB/CD19/CORO1A/PLCB2/MYC/GRINA/ATP6V1A/ITPR2	23
GO:0051384	response to glucocorticoid	8/520	112/15403	0.071429	2.1158	2.21524	0.035853	0.219411	0.187691	CDKN1A/PCNA/BCL2/GSK3A/PTAFR/ADM/IL1RN/BCL2L11	8
GO:0045638	negative regulation of myeloid cell differentiation	7/520	92/15403	0.076087	2.25378	2.25455	0.035914	0.219477	0.187747	TNFAIP6/CCL3/TRIB1/NFKBIA/H4C6/LILRB3/MYC	7
GO:2000045	regulation of G1/S transition of mitotic cell cycle	10/520	154/15403	0.064935	1.92345	2.15278	0.03613	0.220486	0.18861	CDKN1A/RPS27L/MDM2/TRIAP1/BCL2/PLK2/RB1/BID/ID2/SLFN11	10
GO:0042093	T-helper cell differentiation	6/520	73/15403	0.082192	2.43461	2.29652	0.036527	0.221641	0.189599	CD80/RELB/BCL3/TNFSF4/IRF4/STAT6	6
GO:0150076	neuroinflammatory response	6/520	73/15403	0.082192	2.43461	2.29652	0.036527	0.221641	0.189599	CCL3/IL1B/IFNGR2/TLR2/TREM2/CX3CR1	6
GO:0009164	nucleoside catabolic process	3/520	22/15403	0.136364	4.03925	2.66643	0.036575	0.221641	0.189599	APOBEC3C/ADA/APOBEC3H	3
GO:0048015	phosphatidylinositol-mediated signaling	3/520	22/15403	0.136364	4.03925	2.66643	0.036575	0.221641	0.189599	PLCG1/PIK3CD/PLCB2	3
GO:2000773	negative regulation of cellular senescence	3/520	22/15403	0.136364	4.03925	2.66643	0.036575	0.221641	0.189599	PLK2/GCH1/MAP3K3	3
GO:0010811	positive regulation of cell-substrate adhesion	8/520	113/15403	0.070796	2.09707	2.18784	0.037497	0.225872	0.193218	MAP4K4/CCR7/EPHA1/CCL28/PDGFB/VEGFA/SMAD3/ITGA5	8
GO:0008631	intrinsic apoptotic signaling pathway in response to oxidative stress	5/520	55/15403	0.090909	2.69283	2.35079	0.037533	0.225872	0.193218	BCL2/HIF1A/SOD2/TRAP1/TREM2	5
GO:0030042	actin filament depolymerization	5/520	55/15403	0.090909	2.69283	2.35079	0.037533	0.225872	0.193218	SPTBN5/FLII/CARMIL2/SPTAN1/SWAP70	5
GO:0043370	regulation of CD4-positive, alpha-beta T cell differentiation	5/520	55/15403	0.090909	2.69283	2.35079	0.037533	0.225872	0.193218	CD83/CD80/TNFSF4/IRF4/IL2RG	5
GO:0051341	regulation of oxidoreductase activity	5/520	55/15403	0.090909	2.69283	2.35079	0.037533	0.225872	0.193218	FCER2/NFKB1/IL1B/HIF1A/GCH1	5
GO:0001933	negative regulation of protein phosphorylation	15/520	267/15403	0.05618	1.66411	2.04614	0.03779	0.226792	0.194005	CDKN1A/GADD45A/BAX/IL1B/TRIB1/ARRB2/IRAK3/TSC2/RB1/EPHA1/NIBAN1/PKIA/IPO7/RGS14/CD300A	15
GO:0030336	negative regulation of cell migration	15/520	267/15403	0.05618	1.66411	2.04614	0.03779	0.226792	0.194005	ADA/BCL2/GADD45A/TNFAIP6/FLCN/TRIB1/SIN3B/CLIC4/EPHA1/CCL28/CX3CR1/C5AR2/TIMP1/ARHGAP4/CD300A	15
GO:0035148	tube formation	9/520	134/15403	0.067164	1.98948	2.1503	0.037889	0.226995	0.194178	PIK3CD/HIF1A/TSC2/MTHFD1L/ADM/BCL2L11/VEGFA/PLXNB2/ST14	9
GO:0022408	negative regulation of cell-cell adhesion	11/520	177/15403	0.062147	1.84086	2.10312	0.037928	0.226995	0.194178	CD80/IL2RA/TNFSF4/CEBPB/PELI1/CCL28/IL1RN/VSIG4/VEGFA/CD300A/SWAP70	11
GO:0098771	inorganic ion homeostasis	23/520	458/15403	0.050218	1.48752	1.97982	0.038076	0.227567	0.194667	ISCU/BCL2/BAX/PLCG1/CCL3/CD40/KCNJ2/CCR7/TBXAS1/HIF1A/EXT2/TMC8/SOD2/SLC8B1/CDH23/PRKCB/CD19/CORO1A/PLCB2/MYC/GRINA/ATP6V1A/ITPR2	23
GO:0060443	mammary gland morphogenesis	4/520	38/15403	0.105263	3.11802	2.44343	0.038327	0.228437	0.195412	NFKB1/BAX/STAT6/BTRC	4
GO:1902175	regulation of oxidative stress-induced intrinsic apoptotic signaling pathway	4/520	38/15403	0.105263	3.11802	2.44343	0.038327	0.228437	0.195412	HIF1A/SOD2/TRAP1/TREM2	4
GO:0045926	negative regulation of growth	13/520	222/15403	0.058559	1.73457	2.06066	0.038535	0.22936	0.196201	CDKN1A/EI24/BCL2/GDF15/GSK3A/SESN2/HIF1A/SEMA7A/RB1/PSRC1/PTPRS/SMAD3/ARHGAP4	13
GO:0051054	positive regulation of DNA metabolic process	16/520	291/15403	0.054983	1.62865	2.02368	0.038609	0.229488	0.196311	CDKN1A/PCNA/BAX/TIGAR/TNFSF4/NBN/HDAC10/TNFSF13/STAT6/BAZ1A/PNKP/PDGFB/GCH1/MYC/PARN/HSP90AB1	16
GO:0048771	tissue remodeling	10/520	156/15403	0.064103	1.89879	2.10899	0.038927	0.231063	0.197658	MDM2/NFKB1/BAX/DEF8/LIPA/HIF1A/RBPJ/ACP5/TIMP1/TNFAIP3	10
GO:0000082	G1/S transition of mitotic cell cycle	12/520	200/15403	0.06	1.77727	2.06808	0.039076	0.23163	0.198143	CDKN1A/RPS27L/MDM2/TRIAP1/BCL2/PLK2/RBBP8/RB1/BID/ID2/MYC/SLFN11	12
GO:0007266	Rho protein signal transduction	9/520	135/15403	0.066667	1.97474	2.12623	0.039439	0.233463	0.199711	ARHGEF3/PRAG1/CCDC125/CDC42EP3/FLCN/ARHGEF1/CDC42SE1/CDC42EP2/ARHGAP4	9
GO:0044843	cell cycle G1/S phase transition	13/520	223/15403	0.058296	1.72679	2.04349	0.03972	0.234487	0.200587	CDKN1A/RPS27L/MDM2/TRIAP1/BCL2/PLK2/RBBP8/RB1/BID/APBB1/ID2/MYC/SLFN11	13
GO:0097305	response to alcohol	13/520	223/15403	0.058296	1.72679	2.04349	0.03972	0.234487	0.200587	CDKN1A/MDM2/CCL3/SGK1/TNFSF4/CCR7/LIPA/TBXAS1/ADCY7/CREB1/SOD2/PRKCB/ITPR2	13
GO:0051258	protein polymerization	15/520	269/15403	0.055762	1.65174	2.01566	0.039921	0.235038	0.201058	CKAP5/CCR7/CDC42EP3/HIP1R/SPTBN5/NUMA1/PSRC1/CHMP4B/CORO7/CORO1A/FLII/CDC42EP2/CARMIL2/INF2/SPTAN1	15
GO:0060485	mesenchyme development	15/520	269/15403	0.055762	1.65174	2.01566	0.039921	0.235038	0.201058	MDM2/ACTA2/BCL2/LRG1/IL1B/TAPT1/HIF1A/SEMA7A/RBPJ/CUL7/MYC/AMER1/MDM4/SMAD3/DDX17	15
GO:0002763	positive regulation of myeloid leukocyte differentiation	5/520	56/15403	0.089286	2.64475	2.30476	0.040115	0.235447	0.201408	TRIB1/CREB1/RB1/ID2/TREM2	5
GO:0031102	neuron projection regeneration	5/520	56/15403	0.089286	2.64475	2.30476	0.040115	0.235447	0.201408	BCL2/MAPK8IP3/LAMB2/PTPRS/ADM	5
GO:0050678	regulation of epithelial cell proliferation	17/520	316/15403	0.053797	1.59354	1.99269	0.040153	0.235447	0.201408	BAX/PLCG1/LRG1/JAML/EGR3/FLCN/PIK3CD/HIF1A/NR4A3/RB1/RBPJ/BID/PDGFB/MYC/VEGFA/TNFAIP3/SMAD3	17
GO:0002294	CD4-positive, alpha-beta T cell differentiation involved in immune response	6/520	75/15403	0.08	2.36969	2.22257	0.040881	0.236481	0.202293	CD80/RELB/BCL3/TNFSF4/IRF4/STAT6	6
GO:0002718	regulation of cytokine production involved in immune response	8/520	115/15403	0.069565	2.0606	2.13388	0.040934	0.236481	0.202293	TNFSF4/IL1B/LACC1/IRAK3/SEMA7A/NR4A3/DDX21/ACP5	8
GO:0001779	natural killer cell differentiation	3/520	23/15403	0.130435	3.86363	2.5689	0.041037	0.236481	0.202293	MERTK/PIK3CD/PRDM1	3
GO:0010623	programmed cell death involved in cell development	3/520	23/15403	0.130435	3.86363	2.5689	0.041037	0.236481	0.202293	BCL2/BAX/IL1B	3
GO:0030220	platelet formation	3/520	23/15403	0.130435	3.86363	2.5689	0.041037	0.236481	0.202293	NBEAL2/ACTN1/PTPN11	3
GO:0032042	mitochondrial DNA metabolic process	3/520	23/15403	0.130435	3.86363	2.5689	0.041037	0.236481	0.202293	FLCN/SESN2/POLG	3
GO:0033081	regulation of T cell differentiation in thymus	3/520	23/15403	0.130435	3.86363	2.5689	0.041037	0.236481	0.202293	ADA/EGR3/IL2RG	3
GO:0035330	regulation of hippo signaling	3/520	23/15403	0.130435	3.86363	2.5689	0.041037	0.236481	0.202293	ARRDC3/NUAK2/CORO7	3
GO:0045649	regulation of macrophage differentiation	3/520	23/15403	0.130435	3.86363	2.5689	0.041037	0.236481	0.202293	TRIB1/RB1/ID2	3
GO:0045745	positive regulation of G protein-coupled receptor signaling pathway	3/520	23/15403	0.130435	3.86363	2.5689	0.041037	0.236481	0.202293	GSK3A/HIF1A/TREM2	3
GO:0050927	positive regulation of positive chemotaxis	3/520	23/15403	0.130435	3.86363	2.5689	0.041037	0.236481	0.202293	IL16/VEGFA/SMAD3	3
GO:0071875	adrenergic receptor signaling pathway	3/520	23/15403	0.130435	3.86363	2.5689	0.041037	0.236481	0.202293	GSK3A/ARRDC3/ADCY9	3
GO:0072576	liver morphogenesis	3/520	23/15403	0.130435	3.86363	2.5689	0.041037	0.236481	0.202293	CEBPB/LIPA/TNFAIP3	3
GO:0006816	calcium ion transport	19/520	365/15403	0.052055	1.54192	1.95855	0.041505	0.238829	0.204302	FCRL3/BCL2/BAX/PLCG1/CCL3/CCR7/MS4A1/CCL4/SLC8B1/CDH23/IL16/PDGFB/PRKCB/CD19/CORO1A/CALCRL/PLCB2/TPCN1/ITPR2	19
GO:0032881	regulation of polysaccharide metabolic process	4/520	39/15403	0.102564	3.03807	2.38201	0.04161	0.238829	0.204302	NFKB1/GSK3A/PASK/PDGFB	4
GO:0045730	respiratory burst	4/520	39/15403	0.102564	3.03807	2.38201	0.04161	0.238829	0.204302	LIPA/PIK3CD/NCF1C/TREM2	4
GO:0006216	cytidine catabolic process	2/520	10/15403	0.2	5.92423	2.91153	0.042776	0.239971	0.205278	APOBEC3C/APOBEC3H	2
GO:0009972	cytidine deamination	2/520	10/15403	0.2	5.92423	2.91153	0.042776	0.239971	0.205278	APOBEC3C/APOBEC3H	2
GO:0016554	cytidine to uridine editing	2/520	10/15403	0.2	5.92423	2.91153	0.042776	0.239971	0.205278	APOBEC3C/APOBEC3H	2
GO:0034163	regulation of toll-like receptor 9 signaling pathway	2/520	10/15403	0.2	5.92423	2.91153	0.042776	0.239971	0.205278	FCRL3/PTPRS	2
GO:0035771	interleukin-4-mediated signaling pathway	2/520	10/15403	0.2	5.92423	2.91153	0.042776	0.239971	0.205278	STAT6/IL2RG	2
GO:0044828	negative regulation by host of viral genome replication	2/520	10/15403	0.2	5.92423	2.91153	0.042776	0.239971	0.205278	APOBEC3H/SMC6	2
GO:0046087	cytidine metabolic process	2/520	10/15403	0.2	5.92423	2.91153	0.042776	0.239971	0.205278	APOBEC3C/APOBEC3H	2
GO:0046834	lipid phosphorylation	2/520	10/15403	0.2	5.92423	2.91153	0.042776	0.239971	0.205278	DGKA/DGKD	2
GO:0060068	vagina development	2/520	10/15403	0.2	5.92423	2.91153	0.042776	0.239971	0.205278	BAX/MERTK	2
GO:0070099	regulation of chemokine-mediated signaling pathway	2/520	10/15403	0.2	5.92423	2.91153	0.042776	0.239971	0.205278	HIF1A/TREM2	2
GO:0070391	response to lipoteichoic acid	2/520	10/15403	0.2	5.92423	2.91153	0.042776	0.239971	0.205278	TLR2/TREM2	2
GO:0070944	neutrophil-mediated killing of bacterium	2/520	10/15403	0.2	5.92423	2.91153	0.042776	0.239971	0.205278	NLRP6/TREM1	2
GO:0071223	cellular response to lipoteichoic acid	2/520	10/15403	0.2	5.92423	2.91153	0.042776	0.239971	0.205278	TLR2/TREM2	2
GO:0072697	protein localization to cell cortex	2/520	10/15403	0.2	5.92423	2.91153	0.042776	0.239971	0.205278	EPB41L2/NUMA1	2
GO:1901329	regulation of odontoblast differentiation	2/520	10/15403	0.2	5.92423	2.91153	0.042776	0.239971	0.205278	CEBPB/IPO7	2
GO:1904238	pericyte cell differentiation	2/520	10/15403	0.2	5.92423	2.91153	0.042776	0.239971	0.205278	ACTA2/PDGFB	2
GO:1990253	cellular response to leucine starvation	2/520	10/15403	0.2	5.92423	2.91153	0.042776	0.239971	0.205278	SESN1/SESN2	2
GO:0000271	polysaccharide biosynthetic process	5/520	57/15403	0.087719	2.59835	2.25973	0.042803	0.239971	0.205278	NFKB1/GSK3A/EXT2/PASK/PDGFB	5
GO:0002287	alpha-beta T cell activation involved in immune response	6/520	76/15403	0.078947	2.33851	2.18648	0.043176	0.24113	0.206269	CD80/RELB/BCL3/TNFSF4/IRF4/STAT6	6
GO:0002293	alpha-beta T cell differentiation involved in immune response	6/520	76/15403	0.078947	2.33851	2.18648	0.043176	0.24113	0.206269	CD80/RELB/BCL3/TNFSF4/IRF4/STAT6	6
GO:2000514	regulation of CD4-positive, alpha-beta T cell activation	6/520	76/15403	0.078947	2.33851	2.18648	0.043176	0.24113	0.206269	CD83/CD80/IL2RA/TNFSF4/IRF4/IL2RG	6
GO:0010466	negative regulation of peptidase activity	7/520	96/15403	0.072917	2.15988	2.13082	0.043657	0.243504	0.208301	TRIAP1/NAIP/SERPINB1/LAMP3/SERPINB9/TIMP1/VEGFA	7
GO:0001667	ameboidal-type cell migration	20/520	392/15403	0.05102	1.51128	1.91666	0.044253	0.245545	0.210046	ACTA2/MAP4K4/GADD45A/PLCG1/CD40/LRG1/EGR3/PIK3CD/PLK2/HIF1A/SEMA7A/CTSH/PDGFB/LTB4R2/CORO1A/MAP3K3/TIMP1/VEGFA/PTPN11/ARHGAP4	20
GO:0031400	negative regulation of protein modification process	20/520	392/15403	0.05102	1.51128	1.91666	0.044253	0.245545	0.210046	CDKN1A/GADD45A/BAX/N4BP1/IL1B/FLCN/TRIB1/ARRB2/IRAK3/TSC2/RB1/EPHA1/MGAT5/NIBAN1/PKIA/IPO7/RGS14/TNFAIP3/CD300A/SWAP70	20
GO:0006913	nucleocytoplasmic transport	17/520	320/15403	0.053125	1.57362	1.93822	0.044305	0.245545	0.210046	CDKN1A/MDM2/FBXO22/BCL3/IL1B/NCBP3/SDAD1/TSC2/NFKBIA/FRAT2/NRDE2/PKIA/IPO7/RGS14/RGPD5/SMAD3/PTPN11	17
GO:0031331	positive regulation of cellular catabolic process	17/520	320/15403	0.053125	1.57362	1.93822	0.044305	0.245545	0.210046	TRIM22/SESN1/BAX/IL1B/CDK16/FLCN/GSK3A/DCP1B/SESN2/PLK2/HIF1A/BTG2/TSC2/DAPK1/PARN/SNX18/TPCN1	17
GO:0051169	nuclear transport	17/520	320/15403	0.053125	1.57362	1.93822	0.044305	0.245545	0.210046	CDKN1A/MDM2/FBXO22/BCL3/IL1B/NCBP3/SDAD1/TSC2/NFKBIA/FRAT2/NRDE2/PKIA/IPO7/RGS14/RGPD5/SMAD3/PTPN11	17
GO:1904019	epithelial cell apoptotic process	8/520	117/15403	0.068376	2.02538	2.08101	0.044575	0.246726	0.211057	BCL2/BAX/PLCG1/CD40/ICAM1/RB1/BID/TNFAIP3	8
GO:1905953	negative regulation of lipid localization	4/520	40/15403	0.1	2.96211	2.32253	0.045046	0.249016	0.213015	NFKB1/NFKBIA/TREM2/PTPN11	4
GO:0007200	phospholipase C-activating G protein-coupled receptor signaling pathway	6/520	77/15403	0.077922	2.30814	2.15095	0.04555	0.249786	0.213675	PTAFR/P2RY2/PRKCB/PLCB2/CX3CR1/C5AR2	6
GO:0035304	regulation of protein dephosphorylation	6/520	77/15403	0.077922	2.30814	2.15095	0.04555	0.249786	0.213675	FCRL3/SPPL3/MGAT5/HSP90AB1/CD300A/SWAP70	6
GO:0002381	immunoglobulin production involved in immunoglobulin-mediated immune response	5/520	58/15403	0.086207	2.55355	2.21564	0.045596	0.249786	0.213675	TNFSF4/NBN/TNFSF13/STAT6/SWAP70	5
GO:0034113	heterotypic cell-cell adhesion	5/520	58/15403	0.086207	2.55355	2.21564	0.045596	0.249786	0.213675	IL1B/CD1D/PERP/IL1RN/ITGA5	5
GO:0031954	positive regulation of protein autophosphorylation	3/520	24/15403	0.125	3.70264	2.47671	0.045761	0.249786	0.213675	NBN/PDGFB/VEGFA	3
GO:0044346	fibroblast apoptotic process	3/520	24/15403	0.125	3.70264	2.47671	0.045761	0.249786	0.213675	BID/MYC/BCL2L11	3
GO:0046641	positive regulation of alpha-beta T cell proliferation	3/520	24/15403	0.125	3.70264	2.47671	0.045761	0.249786	0.213675	EBI3/TNFSF4/RASAL3	3
GO:0050926	regulation of positive chemotaxis	3/520	24/15403	0.125	3.70264	2.47671	0.045761	0.249786	0.213675	IL16/VEGFA/SMAD3	3
GO:1901623	regulation of lymphocyte chemotaxis	3/520	24/15403	0.125	3.70264	2.47671	0.045761	0.249786	0.213675	CCL3/CCL4/SLC8B1	3
GO:2000108	positive regulation of leukocyte apoptotic process	3/520	24/15403	0.125	3.70264	2.47671	0.045761	0.249786	0.213675	BAX/PIK3CD/BCL2L11	3
GO:0051924	regulation of calcium ion transport	12/520	206/15403	0.058252	1.7255	1.95947	0.047125	0.256912	0.21977	FCRL3/BCL2/BAX/PLCG1/CCL3/MS4A1/CCL4/SLC8B1/IL16/PDGFB/CD19/CORO1A	12
GO:0031668	cellular response to extracellular stimulus	14/520	252/15403	0.055556	1.64562	1.93153	0.047247	0.257255	0.220064	CDKN1A/MDM2/SESN1/FAS/FBXO22/ATF3/BCL2/PMAIP1/PPM1D/FLCN/SESN2/TSC2/NUAK2/CPEB4	14
GO:0000302	response to reactive oxygen species	11/520	184/15403	0.059783	1.77083	1.96616	0.047897	0.25866	0.221265	PCNA/MDM2/SESN1/BCL2/SESN2/HIF1A/STAT6/SOD2/GCH1/TRAP1/TNFAIP3	11
GO:0061136	regulation of proteasomal protein catabolic process	11/520	184/15403	0.059783	1.77083	1.96616	0.047897	0.25866	0.221265	MDM2/FBXO22/N4BP1/GSK3A/TRIB1/LAMP3/TREM2/UBQLN4/PSMC4/BTRC/HSP90AB1	11
GO:0007589	body fluid secretion	6/520	78/15403	0.076923	2.27855	2.11597	0.048003	0.25866	0.221265	ADA/HIF1A/CREB1/P2RY2/NLRP6/VEGFA	6
GO:1904029	regulation of cyclin-dependent protein kinase activity	6/520	78/15403	0.076923	2.27855	2.11597	0.048003	0.25866	0.221265	CDKN1A/CCNG1/GADD45A/PSRC1/IPO7/HSP90AB1	6
GO:0032479	regulation of type I interferon production	8/520	119/15403	0.067227	1.99134	2.02919	0.048423	0.25866	0.221265	RELB/IFIH1/CYLD/TRAF3/REL/PTPRS/TLR2/PTPN11	8
GO:0032606	type I interferon production	8/520	119/15403	0.067227	1.99134	2.02919	0.048423	0.25866	0.221265	RELB/IFIH1/CYLD/TRAF3/REL/PTPRS/TLR2/PTPN11	8
GO:0003170	heart valve development	5/520	59/15403	0.084746	2.51027	2.17248	0.048496	0.25866	0.221265	MDM2/RB1/RBPJ/PRDM1/MDM4	5
GO:0034976	response to endoplasmic reticulum stress	14/520	253/15403	0.055336	1.63912	1.91592	0.048544	0.25866	0.221265	BBC3/TNFRSF10B/ATF3/BCL2/MARCKS/BAX/PMAIP1/CEBPB/SESN2/CREBZF/NIBAN1/GRINA/BCL2L11/RASGRF1	14
GO:0032735	positive regulation of interleukin-12 production	4/520	41/15403	0.097561	2.88987	2.26488	0.048637	0.25866	0.221265	TNFSF4/CCR7/IL16/TLR2	4
GO:0043368	positive T cell selection	4/520	41/15403	0.097561	2.88987	2.26488	0.048637	0.25866	0.221265	BCL2/IRF4/CYLD/STAT6	4
GO:0045840	positive regulation of mitotic nuclear division	4/520	41/15403	0.097561	2.88987	2.26488	0.048637	0.25866	0.221265	IL1B/RB1/PDGFB/SH2B1	4
GO:1903146	regulation of autophagy of mitochondrion	4/520	41/15403	0.097561	2.88987	2.26488	0.048637	0.25866	0.221265	TIGAR/GSK3A/HIF1A/TSC2	4
GO:0032535	regulation of cellular component size	18/520	348/15403	0.051724	1.53213	1.87677	0.048752	0.25866	0.221265	CCR7/CDC42EP3/HIP1R/SPTBN5/SEMA7A/CREB1/ABCB8/PTPRS/GOLGA4/CORO1A/FLII/CDC42EP2/RAB5A/VEGFA/CARMIL2/ARHGAP4/SPTAN1/SWAP70	18
GO:0008643	carbohydrate transport	9/520	141/15403	0.06383	1.89071	1.98603	0.049642	0.25866	0.221265	PEA15/IL1B/GSK3A/SESN2/NR4A3/RHOQ/PRKCB/SLC2A5/PTPN11	9
GO:1905952	regulation of lipid localization	9/520	141/15403	0.06383	1.89071	1.98603	0.049642	0.25866	0.221265	TRIAP1/TMEM30A/NFKB1/IL1B/ACSL1/ABCB4/NFKBIA/TREM2/PTPN11	9
GO:0051235	maintenance of location	16/520	301/15403	0.053156	1.57455	1.88164	0.049747	0.25866	0.221265	NFKB1/BAX/PLCG1/CCL3/DBN1/IL1B/CCR7/LIPA/NFKBIA/SLC8B1/CD19/CORO1A/PLCB2/PISD/TREM2/ITPR2	16
GO:0016049	cell growth	22/520	447/15403	0.049217	1.45786	1.83623	0.050143	0.25866	0.221265	CDKN1A/EI24/BCL2/IGFBP4/SGK1/JADE3/GSK3A/RASGRP2/SESN2/LAMB2/CLSTN3/SEMA7A/RB1/PSRC1/PTPRS/LTBP4/TAF9B/GOLGA4/VEGFA/PLXNA1/SMAD3/ARHGAP4	22
GO:0043244	regulation of protein-containing complex disassembly	8/520	120/15403	0.066667	1.97474	2.00365	0.050425	0.25866	0.221265	SPTBN5/IRAK3/TECPR1/FLII/UBQLN4/CARMIL2/SPTAN1/SWAP70	8
GO:0032418	lysosome localization	6/520	79/15403	0.075949	2.24971	2.08152	0.050537	0.25866	0.221265	FLCN/DEF8/PIK3CD/NR4A3/LAT2/CD300A	6
GO:0032945	negative regulation of mononuclear cell proliferation	6/520	79/15403	0.075949	2.24971	2.08152	0.050537	0.25866	0.221265	CD80/IL2RA/CEBPB/PELI1/VSIG4/CD300A	6
GO:0050672	negative regulation of lymphocyte proliferation	6/520	79/15403	0.075949	2.24971	2.08152	0.050537	0.25866	0.221265	CD80/IL2RA/CEBPB/PELI1/VSIG4/CD300A	6
GO:1990849	vacuolar localization	6/520	79/15403	0.075949	2.24971	2.08152	0.050537	0.25866	0.221265	FLCN/DEF8/PIK3CD/NR4A3/LAT2/CD300A	6
GO:0001911	negative regulation of leukocyte mediated cytotoxicity	3/520	25/15403	0.12	3.55454	2.38934	0.05074	0.25866	0.221265	ARRB2/SERPINB9/CX3CR1	3
GO:0010039	response to iron ion	3/520	25/15403	0.12	3.55454	2.38934	0.05074	0.25866	0.221265	MDM2/BCL2/HIF1A	3
GO:0036344	platelet morphogenesis	3/520	25/15403	0.12	3.55454	2.38934	0.05074	0.25866	0.221265	NBEAL2/ACTN1/PTPN11	3
GO:0038095	Fc-epsilon receptor signaling pathway	3/520	25/15403	0.12	3.55454	2.38934	0.05074	0.25866	0.221265	FCER2/PLCG1/NR4A3	3
GO:0046337	phosphatidylethanolamine metabolic process	3/520	25/15403	0.12	3.55454	2.38934	0.05074	0.25866	0.221265	PISD/ETNK1/CEPT1	3
GO:0051894	positive regulation of focal adhesion assembly	3/520	25/15403	0.12	3.55454	2.38934	0.05074	0.25866	0.221265	MAP4K4/VEGFA/SMAD3	3
GO:0150146	cell junction disassembly	3/520	25/15403	0.12	3.55454	2.38934	0.05074	0.25866	0.221265	MAP4K4/TREM2/CX3CR1	3
GO:1901659	glycosyl compound biosynthetic process	3/520	25/15403	0.12	3.55454	2.38934	0.05074	0.25866	0.221265	ADA/TK2/MTAP	3
GO:1902042	negative regulation of extrinsic apoptotic signaling pathway via death domain receptors	3/520	25/15403	0.12	3.55454	2.38934	0.05074	0.25866	0.221265	PEA15/ICAM1/TNFAIP3	3
GO:1905523	positive regulation of macrophage migration	3/520	25/15403	0.12	3.55454	2.38934	0.05074	0.25866	0.221265	CCL3/TREM2/CX3CR1	3
GO:0001696	gastric acid secretion	2/520	11/15403	0.181818	5.38566	2.71975	0.051137	0.25866	0.221265	SGK1/HIP1R	2
GO:0002031	G protein-coupled receptor internalization	2/520	11/15403	0.181818	5.38566	2.71975	0.051137	0.25866	0.221265	ARRB2/ADM	2
GO:0003214	cardiac left ventricle morphogenesis	2/520	11/15403	0.181818	5.38566	2.71975	0.051137	0.25866	0.221265	GSK3A/RBPJ	2
GO:0009120	deoxyribonucleoside metabolic process	2/520	11/15403	0.181818	5.38566	2.71975	0.051137	0.25866	0.221265	ADA/TK2	2
GO:0010936	negative regulation of macrophage cytokine production	2/520	11/15403	0.181818	5.38566	2.71975	0.051137	0.25866	0.221265	IRAK3/ACP5	2
GO:0030252	growth hormone secretion	2/520	11/15403	0.181818	5.38566	2.71975	0.051137	0.25866	0.221265	CDK16/PTPN11	2
GO:0031650	regulation of heat generation	2/520	11/15403	0.181818	5.38566	2.71975	0.051137	0.25866	0.221265	IL1B/ARRDC3	2
GO:0031665	negative regulation of lipopolysaccharide-mediated signaling pathway	2/520	11/15403	0.181818	5.38566	2.71975	0.051137	0.25866	0.221265	TRIB1/TNFAIP3	2
GO:0032261	purine nucleotide salvage	2/520	11/15403	0.181818	5.38566	2.71975	0.051137	0.25866	0.221265	ADA/NAPRT	2
GO:0033632	regulation of cell-cell adhesion mediated by integrin	2/520	11/15403	0.181818	5.38566	2.71975	0.051137	0.25866	0.221265	ADA/SWAP70	2
GO:0033689	negative regulation of osteoblast proliferation	2/520	11/15403	0.181818	5.38566	2.71975	0.051137	0.25866	0.221265	BCL2/SMAD3	2
GO:0036295	cellular response to increased oxygen levels	2/520	11/15403	0.181818	5.38566	2.71975	0.051137	0.25866	0.221265	FAS/ATP6V1A	2
GO:0042451	purine nucleoside biosynthetic process	2/520	11/15403	0.181818	5.38566	2.71975	0.051137	0.25866	0.221265	ADA/MTAP	2
GO:0042455	ribonucleoside biosynthetic process	2/520	11/15403	0.181818	5.38566	2.71975	0.051137	0.25866	0.221265	ADA/MTAP	2
GO:0043650	dicarboxylic acid biosynthetic process	2/520	11/15403	0.181818	5.38566	2.71975	0.051137	0.25866	0.221265	GLS2/MTHFD1L	2
GO:0044406	adhesion of symbiont to host	2/520	11/15403	0.181818	5.38566	2.71975	0.051137	0.25866	0.221265	ICAM1/HSP90AB1	2
GO:0045625	regulation of T-helper 1 cell differentiation	2/520	11/15403	0.181818	5.38566	2.71975	0.051137	0.25866	0.221265	CD80/TNFSF4	2
GO:0046129	purine ribonucleoside biosynthetic process	2/520	11/15403	0.181818	5.38566	2.71975	0.051137	0.25866	0.221265	ADA/MTAP	2
GO:0046131	pyrimidine ribonucleoside metabolic process	2/520	11/15403	0.181818	5.38566	2.71975	0.051137	0.25866	0.221265	APOBEC3C/APOBEC3H	2
GO:0046133	pyrimidine ribonucleoside catabolic process	2/520	11/15403	0.181818	5.38566	2.71975	0.051137	0.25866	0.221265	APOBEC3C/APOBEC3H	2
GO:0051133	regulation of NK T cell activation	2/520	11/15403	0.181818	5.38566	2.71975	0.051137	0.25866	0.221265	RASAL3/CD300A	2
GO:0060670	branching involved in labyrinthine layer morphogenesis	2/520	11/15403	0.181818	5.38566	2.71975	0.051137	0.25866	0.221265	ADM/ST14	2
GO:0060837	blood vessel endothelial cell differentiation	2/520	11/15403	0.181818	5.38566	2.71975	0.051137	0.25866	0.221265	LIPA/RBPJ	2
GO:0070669	response to interleukin-2	2/520	11/15403	0.181818	5.38566	2.71975	0.051137	0.25866	0.221265	IL2RA/IL2RG	2
GO:0070943	neutrophil-mediated killing of symbiont cell	2/520	11/15403	0.181818	5.38566	2.71975	0.051137	0.25866	0.221265	NLRP6/TREM1	2
GO:0097048	dendritic cell apoptotic process	2/520	11/15403	0.181818	5.38566	2.71975	0.051137	0.25866	0.221265	BCL2/CCR7	2
GO:0097084	vascular associated smooth muscle cell development	2/520	11/15403	0.181818	5.38566	2.71975	0.051137	0.25866	0.221265	ADM/VEGFA	2
GO:0097709	connective tissue replacement	2/520	11/15403	0.181818	5.38566	2.71975	0.051137	0.25866	0.221265	HIF1A/TIMP1	2
GO:2000668	regulation of dendritic cell apoptotic process	2/520	11/15403	0.181818	5.38566	2.71975	0.051137	0.25866	0.221265	BCL2/CCR7	2
GO:0030225	macrophage differentiation	5/520	60/15403	0.083333	2.46843	2.13019	0.051502	0.259601	0.222071	TRIB1/RB1/ID2/TLR2/VEGFA	5
GO:0043525	positive regulation of neuron apoptotic process	5/520	60/15403	0.083333	2.46843	2.13019	0.051502	0.259601	0.222071	BAX/CCL3/GSK3A/GCH1/BCL2L11	5
GO:0140962	multicellular organismal-level chemical homeostasis	5/520	60/15403	0.083333	2.46843	2.13019	0.051502	0.259601	0.222071	LIPA/EXT2/CTSH/SOD2/VEGFA	5
GO:0043407	negative regulation of MAP kinase activity	4/520	42/15403	0.095238	2.82106	2.20894	0.052381	0.26342	0.225337	IL1B/IRAK3/RGS14/CD300A	4
GO:1901861	regulation of muscle tissue development	4/520	42/15403	0.095238	2.82106	2.20894	0.052381	0.26342	0.225337	BCL2/FLCN/CREB1/SMAD3	4
GO:0003158	endothelium development	8/520	121/15403	0.066116	1.95842	1.97836	0.052481	0.263617	0.225505	IL1B/COL18A1/LIPA/ICAM1/CLIC4/RBPJ/PTPRS/VEGFA	8
GO:0001894	tissue homeostasis	13/520	233/15403	0.055794	1.65268	1.87643	0.053015	0.265687	0.227276	BCL2/BAX/DEF8/LIPA/TP53INP2/RB1/CDH23/CHMP4B/CORO1A/ACP5/VEGFA/TNFAIP3/PTPN11	13
GO:0060249	anatomical structure homeostasis	13/520	233/15403	0.055794	1.65268	1.87643	0.053015	0.265687	0.227276	BCL2/BAX/DEF8/LIPA/TP53INP2/RB1/CDH23/CHMP4B/CORO1A/ACP5/VEGFA/TNFAIP3/PTPN11	13
GO:0002720	positive regulation of cytokine production involved in immune response	6/520	80/15403	0.075	2.22159	2.04759	0.053151	0.266061	0.227597	TNFSF4/IL1B/LACC1/SEMA7A/NR4A3/DDX21	6
GO:0007519	skeletal muscle tissue development	9/520	143/15403	0.062937	1.86427	1.94082	0.053397	0.266986	0.228388	PAX5/FBXO22/ATF3/BCL2/COL19A1/HIVEP3/BTG2/RB1/DDX17	9
GO:0002708	positive regulation of lymphocyte mediated immunity	8/520	122/15403	0.065574	1.94237	1.95331	0.054589	0.270892	0.231729	FCER2/TNFSF4/IL1B/CD1D/MR1/TNFSF13/STAT6/TREM2	8
GO:0002931	response to ischemia	5/520	61/15403	0.081967	2.42796	2.08875	0.054615	0.270892	0.231729	BCL2/TIGAR/CPEB4/TREM2/CX3CR1	5
GO:0016447	somatic recombination of immunoglobulin gene segments	5/520	61/15403	0.081967	2.42796	2.08875	0.054615	0.270892	0.231729	TNFSF4/NBN/TNFSF13/STAT6/SWAP70	5
GO:0030837	negative regulation of actin filament polymerization	5/520	61/15403	0.081967	2.42796	2.08875	0.054615	0.270892	0.231729	HIP1R/SPTBN5/FLII/CARMIL2/SPTAN1	5
GO:0031100	animal organ regeneration	5/520	61/15403	0.081967	2.42796	2.08875	0.054615	0.270892	0.231729	CDKN1A/PCNA/CEBPB/NR4A3/ADM	5
GO:0033619	membrane protein proteolysis	5/520	61/15403	0.081967	2.42796	2.08875	0.054615	0.270892	0.231729	IL1B/SPPL2B/SPPL3/CTSH/TIMP1	5
GO:0046626	regulation of insulin receptor signaling pathway	5/520	61/15403	0.081967	2.42796	2.08875	0.054615	0.270892	0.231729	IL1B/GSK3A/TSC2/PRKCB/PTPN11	5
GO:0051928	positive regulation of calcium ion transport	7/520	101/15403	0.069307	2.05295	1.98445	0.054749	0.270937	0.231767	BAX/PLCG1/CCL3/MS4A1/CCL4/PDGFB/CD19	7
GO:1902106	negative regulation of leukocyte differentiation	7/520	101/15403	0.069307	2.05295	1.98445	0.054749	0.270937	0.231767	TNFAIP6/CCL3/TNFSF4/TRIB1/ID2/LILRB3/MYC	7
GO:0045824	negative regulation of innate immune response	6/520	81/15403	0.074074	2.19416	2.01415	0.055846	0.274174	0.234537	ARRB2/IRAK3/SERPINB9/VSIG4/ZDHHC18/TNFAIP3	6
GO:0001783	B cell apoptotic process	3/520	26/15403	0.115385	3.41783	2.30633	0.055971	0.274174	0.234537	ADA/BCL2/BAX	3
GO:0002363	alpha-beta T cell lineage commitment	3/520	26/15403	0.115385	3.41783	2.30633	0.055971	0.274174	0.234537	BCL2/IRF4/STAT6	3
GO:0010922	positive regulation of phosphatase activity	3/520	26/15403	0.115385	3.41783	2.30633	0.055971	0.274174	0.234537	FCRL3/HSP90AB1/CD300A	3
GO:0019985	translesion synthesis	3/520	26/15403	0.115385	3.41783	2.30633	0.055971	0.274174	0.234537	PCNA/POLH/REV3L	3
GO:0032469	endoplasmic reticulum calcium ion homeostasis	3/520	26/15403	0.115385	3.41783	2.30633	0.055971	0.274174	0.234537	BCL2/BAX/GRINA	3
GO:0032753	positive regulation of interleukin-4 production	3/520	26/15403	0.115385	3.41783	2.30633	0.055971	0.274174	0.234537	TNFSF4/IRF4/CEBPB	3
GO:1902176	negative regulation of oxidative stress-induced intrinsic apoptotic signaling pathway	3/520	26/15403	0.115385	3.41783	2.30633	0.055971	0.274174	0.234537	HIF1A/SOD2/TRAP1	3
GO:1904752	regulation of vascular associated smooth muscle cell migration	3/520	26/15403	0.115385	3.41783	2.30633	0.055971	0.274174	0.234537	MDM2/NR4A3/PDGFB	3
GO:0045055	regulated exocytosis	12/520	212/15403	0.056604	1.67667	1.85437	0.056248	0.274439	0.234763	CCL3/SYNGR2/PTAFR/PIK3CD/NR4A3/SYN1/PRKCB/CORO1A/LAT2/RAB5A/PRAM1/CD300A	12
GO:0035307	positive regulation of protein dephosphorylation	4/520	43/15403	0.093023	2.75546	2.15463	0.056277	0.274439	0.234763	FCRL3/SPPL3/HSP90AB1/CD300A	4
GO:0046640	regulation of alpha-beta T cell proliferation	4/520	43/15403	0.093023	2.75546	2.15463	0.056277	0.274439	0.234763	EBI3/IL2RA/TNFSF4/RASAL3	4
GO:0051972	regulation of telomerase activity	4/520	43/15403	0.093023	2.75546	2.15463	0.056277	0.274439	0.234763	PNKP/MYC/PARN/HSP90AB1	4
GO:0048732	gland development	19/520	379/15403	0.050132	1.48497	1.78683	0.056449	0.274969	0.235217	PCNA/ADA/NFKB1/BCL2/BAX/CEBPB/LIPA/HIF1A/STAT6/CREB1/RBPJ/SOD2/ID2/BCL2L11/VEGFA/TNFAIP3/PLXNA1/SMAD3/BTRC	19
GO:0002009	morphogenesis of an epithelium	21/520	429/15403	0.048951	1.44999	1.76687	0.057281	0.278708	0.238415	BCL2/NKD1/LRG1/PIK3CD/HIF1A/CLIC4/TSC2/MTHFD1L/CTSH/RBPJ/ADM/BRSK1/MYC/VEGFA/PLXNB2/ST14/CARMIL2/PLXNA1/SMAD3/ITGA5/BTRC	21
GO:0051149	positive regulation of muscle cell differentiation	5/520	62/15403	0.080645	2.3888	2.04812	0.057834	0.281085	0.240448	MDM2/BCL2/ARRB2/LAMB2/SOD2	5
GO:0006874	intracellular calcium ion homeostasis	14/520	260/15403	0.053846	1.59499	1.80856	0.058319	0.283125	0.242193	BCL2/BAX/PLCG1/CCL3/CD40/CCR7/SLC8B1/CDH23/PRKCB/CD19/CORO1A/PLCB2/GRINA/ITPR2	14
GO:0010507	negative regulation of autophagy	6/520	82/15403	0.073171	2.1674	1.9812	0.058622	0.283327	0.242367	BCL2/TIGAR/FEZ1/TSC2/TREM2/UBQLN4	6
GO:0014812	muscle cell migration	6/520	82/15403	0.073171	2.1674	1.9812	0.058622	0.283327	0.242367	MDM2/BCL2/TRIB1/NR4A3/PDGFB/PLXNA1	6
GO:0033627	cell adhesion mediated by integrin	6/520	82/15403	0.073171	2.1674	1.9812	0.058622	0.283327	0.242367	ADA/ACER2/ICAM1/PTPN11/ITGA5/SWAP70	6
GO:0048661	positive regulation of smooth muscle cell proliferation	6/520	82/15403	0.073171	2.1674	1.9812	0.058622	0.283327	0.242367	MDM2/PTAFR/NR4A3/ID2/PDGFB/CALCRL	6
GO:0034763	negative regulation of transmembrane transport	7/520	103/15403	0.067961	2.01309	1.92826	0.059635	0.284597	0.243453	ISCU/BCL2/PEA15/IL1B/GSK3A/CAB39/PRKCB	7
GO:0002069	columnar/cuboidal epithelial cell maturation	2/520	12/15403	0.166667	4.93686	2.55007	0.060024	0.284597	0.243453	CDKN1A/HIF1A	2
GO:0010917	negative regulation of mitochondrial membrane potential	2/520	12/15403	0.166667	4.93686	2.55007	0.060024	0.284597	0.243453	BAX/PMAIP1	2
GO:0032494	response to peptidoglycan	2/520	12/15403	0.166667	4.93686	2.55007	0.060024	0.284597	0.243453	IRAK3/TREM2	2
GO:0034135	regulation of toll-like receptor 2 signaling pathway	2/520	12/15403	0.166667	4.93686	2.55007	0.060024	0.284597	0.243453	TREM2/TNFAIP3	2
GO:0034144	negative regulation of toll-like receptor 4 signaling pathway	2/520	12/15403	0.166667	4.93686	2.55007	0.060024	0.284597	0.243453	TREM2/TNFAIP3	2
GO:0036302	atrioventricular canal development	2/520	12/15403	0.166667	4.93686	2.55007	0.060024	0.284597	0.243453	RBPJ/PTPN11	2
GO:0042276	error-prone translesion synthesis	2/520	12/15403	0.166667	4.93686	2.55007	0.060024	0.284597	0.243453	POLH/REV3L	2
GO:0043174	nucleoside salvage	2/520	12/15403	0.166667	4.93686	2.55007	0.060024	0.284597	0.243453	TK2/MTAP	2
GO:0043312	neutrophil degranulation	2/520	12/15403	0.166667	4.93686	2.55007	0.060024	0.284597	0.243453	PTAFR/PRAM1	2
GO:0045837	negative regulation of membrane potential	2/520	12/15403	0.166667	4.93686	2.55007	0.060024	0.284597	0.243453	BAX/PMAIP1	2
GO:0050930	induction of positive chemotaxis	2/520	12/15403	0.166667	4.93686	2.55007	0.060024	0.284597	0.243453	IL16/VEGFA	2
GO:0070341	fat cell proliferation	2/520	12/15403	0.166667	4.93686	2.55007	0.060024	0.284597	0.243453	LIPA/TREM2	2
GO:0071233	cellular response to leucine	2/520	12/15403	0.166667	4.93686	2.55007	0.060024	0.284597	0.243453	SESN1/SESN2	2
GO:0071285	cellular response to lithium ion	2/520	12/15403	0.166667	4.93686	2.55007	0.060024	0.284597	0.243453	GSK3A/ADCY7	2
GO:0106070	regulation of adenylate cyclase-activating G protein-coupled receptor signaling pathway	2/520	12/15403	0.166667	4.93686	2.55007	0.060024	0.284597	0.243453	GSK3A/ARRDC3	2
GO:1900103	positive regulation of endoplasmic reticulum unfolded protein response	2/520	12/15403	0.166667	4.93686	2.55007	0.060024	0.284597	0.243453	BAX/BCL2L11	2
GO:0062012	regulation of small molecule metabolic process	15/520	285/15403	0.052632	1.55901	1.78049	0.060142	0.284597	0.243453	NFKB1/IGFBP4/TIGAR/PMAIP1/IL1B/FLCN/GSK3A/LACC1/SESN2/PTAFR/HIF1A/CREB1/NR4A3/ADM/TREM2	15
GO:0062197	cellular response to chemical stress	15/520	285/15403	0.052632	1.55901	1.78049	0.060142	0.284597	0.243453	PCNA/MDM2/FAS/RELB/SESN2/CAB39/HIF1A/STAT6/DAPK1/SOD2/GCH1/TRAP1/GSR/TNFAIP3/RCSD1	15
GO:0032715	negative regulation of interleukin-6 production	4/520	44/15403	0.090909	2.69283	2.10186	0.060325	0.284597	0.243453	ARRB2/IRAK3/C5AR2/TNFAIP3	4
GO:1902622	regulation of neutrophil migration	4/520	44/15403	0.090909	2.69283	2.10186	0.060325	0.284597	0.243453	TNFAIP6/CCR7/DAPK2/C5AR2	4
GO:2000516	positive regulation of CD4-positive, alpha-beta T cell activation	4/520	44/15403	0.090909	2.69283	2.10186	0.060325	0.284597	0.243453	CD83/CD80/TNFSF4/IL2RG	4
GO:0007163	establishment or maintenance of cell polarity	12/520	215/15403	0.055814	1.65327	1.80306	0.061226	0.286614	0.245178	CKAP5/FEZ1/CCR7/CCL4/NUMA1/CLIC4/MYO18A/RHOQ/PARVG/CORO7/BRSK1/CARMIL2	12
GO:0019722	calcium-mediated signaling	12/520	215/15403	0.055814	1.65327	1.80306	0.061226	0.286614	0.245178	ADA/PLCG1/CCL3/CCR7/CCL4/SPPL3/LAT2/CCRL2/TREM2/TPCN1/CX3CR1/ITPR2	12
GO:0051896	regulation of phosphatidylinositol 3-kinase/protein kinase B signal transduction	12/520	215/15403	0.055814	1.65327	1.80306	0.061226	0.286614	0.245178	PHLDA3/GDF15/CCL3/CCR7/FLCN/ARRB2/TSC2/RGL2/PDGFB/CD19/TREM2/CX3CR1	12
GO:1903038	negative regulation of leukocyte cell-cell adhesion	8/520	125/15403	0.064	1.89575	1.87956	0.061235	0.286614	0.245178	CD80/IL2RA/TNFSF4/CEBPB/PELI1/CCL28/VSIG4/CD300A	8
GO:0120032	regulation of plasma membrane bounded cell projection assembly	11/520	192/15403	0.057292	1.69704	1.81668	0.061312	0.286614	0.245178	CCR7/CDC42EP3/DEF8/TAPT1/CYLD/ICAM1/RHOQ/CDC42EP2/RAB5A/SEPTIN9/CARMIL2	11
GO:0001773	myeloid dendritic cell activation	3/520	27/15403	0.111111	3.29124	2.22728	0.061447	0.286614	0.245178	RELB/IRF4/RBPJ	3
GO:0036037	CD8-positive, alpha-beta T cell activation	3/520	27/15403	0.111111	3.29124	2.22728	0.061447	0.286614	0.245178	BCL2/WDFY4/TNFSF8	3
GO:0060544	regulation of necroptotic process	3/520	27/15403	0.111111	3.29124	2.22728	0.061447	0.286614	0.245178	BIRC3/CYLD/PELI1	3
GO:0002292	T cell differentiation involved in immune response	6/520	83/15403	0.072289	2.14129	1.94872	0.061479	0.286614	0.245178	CD80/RELB/BCL3/TNFSF4/IRF4/STAT6	6
GO:0019915	lipid storage	6/520	83/15403	0.072289	2.14129	1.94872	0.061479	0.286614	0.245178	NFKB1/IL1B/LIPA/NFKBIA/PISD/TREM2	6
GO:0098869	cellular oxidant detoxification	6/520	83/15403	0.072289	2.14129	1.94872	0.061479	0.286614	0.245178	SESN1/SESN2/SOD2/GCH1/TXNDC17/GSR	6
GO:0042326	negative regulation of phosphorylation	15/520	286/15403	0.052448	1.55356	1.76627	0.061601	0.286879	0.245405	CDKN1A/GADD45A/BAX/IL1B/TRIB1/ARRB2/IRAK3/TSC2/RB1/EPHA1/NIBAN1/PKIA/IPO7/RGS14/CD300A	15
GO:0031341	regulation of cell killing	7/520	104/15403	0.067308	1.99373	1.90064	0.062175	0.289241	0.247426	FCER2/CD1D/MR1/ARRB2/ICAM1/SERPINB9/CX3CR1	7
GO:0016236	macroautophagy	17/520	335/15403	0.050746	1.50316	1.7404	0.062608	0.290942	0.24888	SESN1/EI24/TIGAR/FEZ1/GSK3A/SESN2/HDAC10/HIF1A/TP53INP2/TSC2/TECPR1/CHMP4B/UBQLN4/SNX18/ATP6V1A/RAB5A/VPS26B	17
GO:1901654	response to ketone	11/520	193/15403	0.056995	1.68825	1.79848	0.063145	0.293127	0.25075	CDKN1A/PCNA/SGK1/TNFSF4/CCR7/PTAFR/LIPA/ABCB4/CREB1/TLR2/MTAP	11
GO:0002702	positive regulation of production of molecular mediator of immune response	8/520	126/15403	0.063492	1.88071	1.85542	0.063558	0.293571	0.251129	TNFSF4/IL1B/LACC1/TNFSF13/STAT6/SEMA7A/NR4A3/DDX21	8
GO:0007189	adenylate cyclase-activating G protein-coupled receptor signaling pathway	8/520	126/15403	0.063492	1.88071	1.85542	0.063558	0.293571	0.251129	GSK3A/ADCY4/PTGIR/ARRDC3/ADCY7/ADM/CALCRL/ADCY9	8
GO:0019079	viral genome replication	8/520	126/15403	0.063492	1.88071	1.85542	0.063558	0.293571	0.251129	APOBEC3C/BCL2/N4BP1/IFIH1/APOBEC3H/SETDB1/SMC6/ISG20	8
GO:0030177	positive regulation of Wnt signaling pathway	8/520	126/15403	0.063492	1.88071	1.85542	0.063558	0.293571	0.251129	NFKB1/NKD1/RBPJ/PBXIP1/TLR2/AMER1/TNFAIP3/SMAD3	8
GO:0050770	regulation of axonogenesis	9/520	148/15403	0.060811	1.80129	1.83087	0.063579	0.293571	0.251129	PLXNA2/SEMA7A/PTPRS/BRSK1/GOLGA4/VEGFA/PLXNB2/PLXNA1/ARHGAP4	9
GO:0048145	regulation of fibroblast proliferation	6/520	84/15403	0.071429	2.1158	1.9167	0.064417	0.295425	0.252715	CDKN1A/BAX/SOD2/PDGFB/MYC/CD300A	6
GO:0050830	defense response to Gram-positive bacterium	6/520	84/15403	0.071429	2.1158	1.9167	0.064417	0.295425	0.252715	IL1B/TNFSF8/MR1/TLR2/ACP5/NLRP6	6
GO:2000177	regulation of neural precursor cell proliferation	6/520	84/15403	0.071429	2.1158	1.9167	0.064417	0.295425	0.252715	HIF1A/BTG2/VCAN/ID2/CX3CR1/VEGFA	6
GO:0033628	regulation of cell adhesion mediated by integrin	4/520	45/15403	0.088889	2.63299	2.05054	0.064524	0.295425	0.252715	ADA/ACER2/PTPN11/SWAP70	4
GO:0043154	negative regulation of cysteine-type endopeptidase activity involved in apoptotic process	4/520	45/15403	0.088889	2.63299	2.05054	0.064524	0.295425	0.252715	TRIAP1/NAIP/LAMP3/VEGFA	4
GO:0043666	regulation of phosphoprotein phosphatase activity	4/520	45/15403	0.088889	2.63299	2.05054	0.064524	0.295425	0.252715	FCRL3/MGAT5/HSP90AB1/CD300A	4
GO:0044788	modulation by host of viral process	4/520	45/15403	0.088889	2.63299	2.05054	0.064524	0.295425	0.252715	APOBEC3H/SMC6/EEA1/RAB5A	4
GO:0060760	positive regulation of response to cytokine stimulus	5/520	64/15403	0.078125	2.31415	1.96917	0.064592	0.295425	0.252715	IFIH1/HIF1A/TLR2/NLRP6/TREM2	5
GO:2000630	positive regulation of miRNA metabolic process	5/520	64/15403	0.078125	2.31415	1.96917	0.064592	0.295425	0.252715	NFKB1/HIF1A/PDGFB/MYC/SMAD3	5
GO:1903707	negative regulation of hemopoiesis	7/520	105/15403	0.066667	1.97474	1.87332	0.064781	0.295976	0.253186	TNFAIP6/CCL3/TNFSF4/TRIB1/ID2/LILRB3/MYC	7
GO:0060491	regulation of cell projection assembly	11/520	194/15403	0.056701	1.67955	1.7804	0.065015	0.296733	0.253834	CCR7/CDC42EP3/DEF8/TAPT1/CYLD/ICAM1/RHOQ/CDC42EP2/RAB5A/SEPTIN9/CARMIL2	11
GO:1901987	regulation of cell cycle phase transition	20/520	411/15403	0.048662	1.44142	1.69546	0.065453	0.29842	0.255278	CDKN1A/XPC/RPS27L/MDM2/TRIAP1/CCNG1/BCL2/NBN/EME2/PLK2/RBBP8/RB1/BID/APBB1/ID2/PKIA/BRSK1/SLFN11/PTPN11/RAD9A	20
GO:0060562	epithelial tube morphogenesis	15/520	289/15403	0.051903	1.53743	1.72396	0.066124	0.301161	0.257622	BCL2/PIK3CD/HIF1A/CLIC4/TSC2/MTHFD1L/CTSH/RBPJ/ADM/MYC/VEGFA/PLXNB2/ST14/SMAD3/BTRC	15
GO:0044772	mitotic cell cycle phase transition	20/520	412/15403	0.048544	1.43792	1.68412	0.066735	0.302113	0.258437	CDKN1A/XPC/RPS27L/MDM2/TRIAP1/CCNG1/BCL2/TACC3/NBN/PPM1D/PLK2/RBBP8/RB1/BID/ID2/CHMP4B/PKIA/BRSK1/MYC/SLFN11	20
GO:0002695	negative regulation of leukocyte activation	10/520	172/15403	0.05814	1.72216	1.78024	0.066755	0.302113	0.258437	CD80/IL2RA/TNFSF4/CEBPB/MERTK/PELI1/ID2/VSIG4/TNFAIP3/CD300A	10
GO:0031342	negative regulation of cell killing	3/520	28/15403	0.107143	3.17369	2.15186	0.067162	0.302113	0.258437	ARRB2/SERPINB9/CX3CR1	3
GO:0034143	regulation of toll-like receptor 4 signaling pathway	3/520	28/15403	0.107143	3.17369	2.15186	0.067162	0.302113	0.258437	PELI1/TREM2/TNFAIP3	3
GO:0045830	positive regulation of isotype switching	3/520	28/15403	0.107143	3.17369	2.15186	0.067162	0.302113	0.258437	TNFSF4/TNFSF13/STAT6	3
GO:1901798	positive regulation of signal transduction by p53 class mediator	3/520	28/15403	0.107143	3.17369	2.15186	0.067162	0.302113	0.258437	PMAIP1/MYC/PYHIN1	3
GO:1904738	vascular associated smooth muscle cell migration	3/520	28/15403	0.107143	3.17369	2.15186	0.067162	0.302113	0.258437	MDM2/NR4A3/PDGFB	3
GO:0032984	protein-containing complex disassembly	13/520	242/15403	0.053719	1.59122	1.73276	0.067336	0.302113	0.258437	CKAP5/SPTBN5/IRAK3/TECPR1/FRAT2/CHMP4B/NCKAP5L/MYC/FLII/UBQLN4/CARMIL2/SPTAN1/SWAP70	13
GO:2000628	regulation of miRNA metabolic process	6/520	85/15403	0.070588	2.0909	1.88513	0.067436	0.302113	0.258437	NFKB1/HIF1A/PDGFB/MYC/VEGFA/SMAD3	6
GO:0051897	positive regulation of phosphatidylinositol 3-kinase/protein kinase B signal transduction	9/520	150/15403	0.06	1.77727	1.78807	0.067974	0.302113	0.258437	GDF15/CCL3/CCR7/ARRB2/RGL2/PDGFB/CD19/TREM2/CX3CR1	9
GO:1901379	regulation of potassium ion transmembrane transport	5/520	65/15403	0.076923	2.27855	1.93079	0.06813	0.302113	0.258437	KCNJ2/KCNAB2/CAB39/KCNAB3/TREM2	5
GO:0051493	regulation of cytoskeleton organization	23/520	489/15403	0.047035	1.39322	1.65174	0.068832	0.302113	0.258437	CKAP5/SYNPO/TACC3/CCR7/CDC42EP3/GSK3A/CYLD/HIP1R/SPTBN5/NUMA1/CLIC4/RHOQ/EPHA1/PSRC1/CHMP4B/CORO1A/FLII/CDC42EP2/EML3/CARMIL2/SMAD3/SPTAN1/SWAP70	23
GO:0030838	positive regulation of actin filament polymerization	4/520	46/15403	0.086957	2.57575	2.00059	0.068871	0.302113	0.258437	CCR7/CDC42EP3/CDC42EP2/CARMIL2	4
GO:0036230	granulocyte activation	4/520	46/15403	0.086957	2.57575	2.00059	0.068871	0.302113	0.258437	CCL3/PTAFR/PRAM1/CD300A	4
GO:0046633	alpha-beta T cell proliferation	4/520	46/15403	0.086957	2.57575	2.00059	0.068871	0.302113	0.258437	EBI3/IL2RA/TNFSF4/RASAL3	4
GO:0120163	negative regulation of cold-induced thermogenesis	4/520	46/15403	0.086957	2.57575	2.00059	0.068871	0.302113	0.258437	FLCN/ARRDC3/RB1/RBPJ	4
GO:0140894	endolysosomal toll-like receptor signaling pathway	4/520	46/15403	0.086957	2.57575	2.00059	0.068871	0.302113	0.258437	FCRL3/PELI1/PTPRS/TNFAIP3	4
GO:0002357	defense response to tumor cell	2/520	13/15403	0.153846	4.5571	2.39825	0.069392	0.302113	0.258437	TNFRSF10B/DAPK1	2
GO:0002430	complement receptor mediated signaling pathway	2/520	13/15403	0.153846	4.5571	2.39825	0.069392	0.302113	0.258437	CR2/C5AR2	2
GO:0006957	complement activation, alternative pathway	2/520	13/15403	0.153846	4.5571	2.39825	0.069392	0.302113	0.258437	CR2/VSIG4	2
GO:0032486	Rap protein signal transduction	2/520	13/15403	0.153846	4.5571	2.39825	0.069392	0.302113	0.258437	PLK2/SGSM3	2
GO:0032490	detection of molecule of bacterial origin	2/520	13/15403	0.153846	4.5571	2.39825	0.069392	0.302113	0.258437	TLR2/TREM2	2
GO:0032725	positive regulation of granulocyte macrophage colony-stimulating factor production	2/520	13/15403	0.153846	4.5571	2.39825	0.069392	0.302113	0.258437	CD80/IL1B	2
GO:0032736	positive regulation of interleukin-13 production	2/520	13/15403	0.153846	4.5571	2.39825	0.069392	0.302113	0.258437	TNFSF4/IRF4	2
GO:0034139	regulation of toll-like receptor 3 signaling pathway	2/520	13/15403	0.153846	4.5571	2.39825	0.069392	0.302113	0.258437	PELI1/TNFAIP3	2
GO:0035589	G protein-coupled purinergic nucleotide receptor signaling pathway	2/520	13/15403	0.153846	4.5571	2.39825	0.069392	0.302113	0.258437	PTAFR/P2RY2	2
GO:0036006	cellular response to macrophage colony-stimulating factor stimulus	2/520	13/15403	0.153846	4.5571	2.39825	0.069392	0.302113	0.258437	TLR2/TREM2	2
GO:0043353	enucleate erythrocyte differentiation	2/520	13/15403	0.153846	4.5571	2.39825	0.069392	0.302113	0.258437	RB1/ID2	2
GO:0045006	DNA deamination	2/520	13/15403	0.153846	4.5571	2.39825	0.069392	0.302113	0.258437	APOBEC3C/APOBEC3H	2
GO:0045916	negative regulation of complement activation	2/520	13/15403	0.153846	4.5571	2.39825	0.069392	0.302113	0.258437	CR2/VSIG4	2
GO:0046135	pyrimidine nucleoside catabolic process	2/520	13/15403	0.153846	4.5571	2.39825	0.069392	0.302113	0.258437	APOBEC3C/APOBEC3H	2
GO:0046325	negative regulation of glucose import	2/520	13/15403	0.153846	4.5571	2.39825	0.069392	0.302113	0.258437	PEA15/GSK3A	2
GO:0051132	NK T cell activation	2/520	13/15403	0.153846	4.5571	2.39825	0.069392	0.302113	0.258437	RASAL3/CD300A	2
GO:0070243	regulation of thymocyte apoptotic process	2/520	13/15403	0.153846	4.5571	2.39825	0.069392	0.302113	0.258437	ADA/HIF1A	2
GO:0070486	leukocyte aggregation	2/520	13/15403	0.153846	4.5571	2.39825	0.069392	0.302113	0.258437	IL1B/NR4A3	2
GO:0070863	positive regulation of protein exit from endoplasmic reticulum	2/520	13/15403	0.153846	4.5571	2.39825	0.069392	0.302113	0.258437	TMEM30A/TM9SF4	2
GO:0070914	UV-damage excision repair	2/520	13/15403	0.153846	4.5571	2.39825	0.069392	0.302113	0.258437	DDB2/XPC	2
GO:0070942	neutrophil mediated cytotoxicity	2/520	13/15403	0.153846	4.5571	2.39825	0.069392	0.302113	0.258437	NLRP6/TREM1	2
GO:0072074	kidney mesenchyme development	2/520	13/15403	0.153846	4.5571	2.39825	0.069392	0.302113	0.258437	MYC/AMER1	2
GO:0072109	glomerular mesangium development	2/520	13/15403	0.153846	4.5571	2.39825	0.069392	0.302113	0.258437	ACTA2/PDGFB	2
GO:0072224	metanephric glomerulus development	2/520	13/15403	0.153846	4.5571	2.39825	0.069392	0.302113	0.258437	LAMB2/PDGFB	2
GO:0098883	synapse pruning	2/520	13/15403	0.153846	4.5571	2.39825	0.069392	0.302113	0.258437	TREM2/CX3CR1	2
GO:1901163	regulation of trophoblast cell migration	2/520	13/15403	0.153846	4.5571	2.39825	0.069392	0.302113	0.258437	TIMP1/VEGFA	2
GO:1903894	regulation of IRE1-mediated unfolded protein response	2/520	13/15403	0.153846	4.5571	2.39825	0.069392	0.302113	0.258437	BAX/BCL2L11	2
GO:0051098	regulation of binding	12/520	220/15403	0.054545	1.6157	1.71928	0.070156	0.304967	0.260877	CDKN1A/BAX/BCL3/HIP1R/ARRB2/SPPL3/TMC8/RB1/PDGFB/PBXIP1/PYHIN1/GTF2B	12
GO:0002832	negative regulation of response to biotic stimulus	7/520	107/15403	0.065421	1.93783	1.81959	0.070188	0.304967	0.260877	TRIB1/ARRB2/IRAK3/SERPINB9/VSIG4/ZDHHC18/TNFAIP3	7
GO:0032602	chemokine production	6/520	86/15403	0.069767	2.06659	1.85398	0.070536	0.306173	0.261909	TNFSF4/IL1B/HIF1A/TLR2/TREM1/TREM2	6
GO:0035264	multicellular organism growth	8/520	129/15403	0.062016	1.83697	1.78432	0.070854	0.307246	0.262827	BCL2/GDF15/CLIC4/CREB1/WDR11/RASAL2/ATRN/PTPN11	8
GO:0034284	response to monosaccharide	10/520	174/15403	0.057471	1.70236	1.74159	0.070946	0.307337	0.262905	CDK16/SESN2/HIF1A/ICAM1/SOD2/PRKCB/TREM2/RASAL2/SLC2A5/SMAD3	10
GO:0071375	cellular response to peptide hormone stimulus	14/520	268/15403	0.052239	1.54737	1.68968	0.071034	0.307413	0.262971	MDM2/NFKB1/GDF15/IL1B/MYO1C/GSK3A/STAT6/TSC2/NR4A3/RB1/RHOQ/PRKCB/TBC1D4/PTPN11	14
GO:0030522	intracellular receptor signaling pathway	17/520	341/15403	0.049853	1.47671	1.66395	0.0712	0.307826	0.263324	FCRL3/TIFA/BIRC3/IFIH1/LACC1/CYLD/SLC15A2/CALCOCO1/PELI1/NR4A3/NFKBIA/PTPRS/NLRP6/TREM2/ZDHHC18/TNFAIP3/DDX17	17
GO:0010972	negative regulation of G2/M transition of mitotic cell cycle	5/520	66/15403	0.075758	2.24403	1.89311	0.071774	0.308464	0.263869	CDKN1A/CCNG1/NBN/RBBP8/BRSK1	5
GO:0016445	somatic diversification of immunoglobulins	5/520	66/15403	0.075758	2.24403	1.89311	0.071774	0.308464	0.263869	TNFSF4/NBN/TNFSF13/STAT6/SWAP70	5
GO:0032091	negative regulation of protein binding	5/520	66/15403	0.075758	2.24403	1.89311	0.071774	0.308464	0.263869	CDKN1A/BAX/ARRB2/TMC8/PDGFB	5
GO:0042130	negative regulation of T cell proliferation	5/520	66/15403	0.075758	2.24403	1.89311	0.071774	0.308464	0.263869	CD80/IL2RA/CEBPB/PELI1/VSIG4	5
GO:0046323	glucose import	5/520	66/15403	0.075758	2.24403	1.89311	0.071774	0.308464	0.263869	PEA15/GSK3A/SESN2/RHOQ/PTPN11	5
GO:0046847	filopodium assembly	5/520	66/15403	0.075758	2.24403	1.89311	0.071774	0.308464	0.263869	CCR7/FGD2/RHOQ/FMNL3/RAB5A	5
GO:1903050	regulation of proteolysis involved in protein catabolic process	12/520	221/15403	0.054299	1.60839	1.70278	0.072039	0.309297	0.264581	MDM2/FBXO22/N4BP1/GSK3A/TRIB1/LAMP3/PYHIN1/TREM2/UBQLN4/PSMC4/BTRC/HSP90AB1	12
GO:0060538	skeletal muscle organ development	9/520	152/15403	0.059211	1.75388	1.74591	0.072555	0.311122	0.266143	PAX5/FBXO22/ATF3/BCL2/COL19A1/HIVEP3/BTG2/RB1/DDX17	9
GO:0010810	regulation of cell-substrate adhesion	11/520	198/15403	0.055556	1.64562	1.70907	0.07285	0.311122	0.266143	MAP4K4/BCL2/ACER2/CCR7/EPHA1/CCL28/PDGFB/VEGFA/MINK1/SMAD3/ITGA5	11
GO:0002021	response to dietary excess	3/520	29/15403	0.103448	3.06426	2.07977	0.073109	0.311122	0.266143	GDF15/LIPA/RASAL2	3
GO:0006654	phosphatidic acid biosynthetic process	3/520	29/15403	0.103448	3.06426	2.07977	0.073109	0.311122	0.266143	LPCAT4/DGKA/DGKD	3
GO:1900027	regulation of ruffle assembly	3/520	29/15403	0.103448	3.06426	2.07977	0.073109	0.311122	0.266143	DEF8/ICAM1/CARMIL2	3
GO:1901186	positive regulation of ERBB signaling pathway	3/520	29/15403	0.103448	3.06426	2.07977	0.073109	0.311122	0.266143	HIP1R/RBPJ/DGKD	3
GO:1902235	regulation of endoplasmic reticulum stress-induced intrinsic apoptotic signaling pathway	3/520	29/15403	0.103448	3.06426	2.07977	0.073109	0.311122	0.266143	PMAIP1/GRINA/BCL2L11	3
GO:1902882	regulation of response to oxidative stress	3/520	29/15403	0.103448	3.06426	2.07977	0.073109	0.311122	0.266143	SESN1/SESN2/GCH1	3
GO:0031648	protein destabilization	4/520	47/15403	0.085106	2.52095	1.95195	0.073365	0.311122	0.266143	MDM2/CTSH/PYHIN1/BTRC	4
GO:0043303	mast cell degranulation	4/520	47/15403	0.085106	2.52095	1.95195	0.073365	0.311122	0.266143	PIK3CD/NR4A3/LAT2/CD300A	4
GO:2000351	regulation of endothelial cell apoptotic process	4/520	47/15403	0.085106	2.52095	1.95195	0.073365	0.311122	0.266143	PLCG1/CD40/ICAM1/TNFAIP3	4
GO:0032388	positive regulation of intracellular transport	8/520	130/15403	0.061538	1.82284	1.76104	0.073395	0.311122	0.266143	MDM2/TMEM30A/FEZ1/TM9SF4/IL1B/NUMA1/NRDE2/SMAD3	8
GO:0071322	cellular response to carbohydrate stimulus	8/520	130/15403	0.061538	1.82284	1.76104	0.073395	0.311122	0.266143	CDK16/HIF1A/ICAM1/PRKCB/CALCRL/TREM2/SLC2A5/SMAD3	8
GO:0002286	T cell activation involved in immune response	7/520	109/15403	0.06422	1.90228	1.767	0.075856	0.320306	0.274	CD80/RELB/BCL3/TNFSF4/IRF4/ICAM1/STAT6	7
GO:0032609	type II interferon production	7/520	109/15403	0.06422	1.90228	1.767	0.075856	0.320306	0.274	EBI3/BCL3/TNFSF4/IL1B/CCR7/BTN3A1/NLRP6	7
GO:0032649	regulation of type II interferon production	7/520	109/15403	0.06422	1.90228	1.767	0.075856	0.320306	0.274	EBI3/BCL3/TNFSF4/IL1B/CCR7/BTN3A1/NLRP6	7
GO:0046822	regulation of nucleocytoplasmic transport	7/520	109/15403	0.06422	1.90228	1.767	0.075856	0.320306	0.274	MDM2/IL1B/FRAT2/NRDE2/PKIA/SMAD3/PTPN11	7
GO:0043467	regulation of generation of precursor metabolites and energy	8/520	131/15403	0.061069	1.80892	1.73797	0.07599	0.32056	0.274217	ISCU/TIGAR/FLCN/GSK3A/HIF1A/RBPJ/PASK/TRAP1	8
GO:0007611	learning or memory	13/520	247/15403	0.052632	1.55901	1.65546	0.0763	0.32112	0.274695	SGK1/PLK2/HIF1A/POMK/CREB1/BTG2/BRSK1/TLR2/RGS14/TREM2/CX3CR1/RASGRF1/ITGA5	13
GO:1901990	regulation of mitotic cell cycle phase transition	16/520	320/15403	0.05	1.48106	1.62545	0.076757	0.32112	0.274695	CDKN1A/XPC/RPS27L/MDM2/TRIAP1/CCNG1/BCL2/NBN/PLK2/RBBP8/RB1/BID/ID2/PKIA/BRSK1/SLFN11	16
GO:0043255	regulation of carbohydrate biosynthetic process	6/520	88/15403	0.068182	2.01962	1.79295	0.076979	0.32112	0.274695	NFKB1/GSK3A/SESN2/PTAFR/PASK/PDGFB	6
GO:0048534	hematopoietic or lymphoid organ development	6/520	88/15403	0.068182	2.01962	1.79295	0.076979	0.32112	0.274695	ADA/BCL2/BCL3/NFKB2/LIPA/BCL2L11	6
GO:0031330	negative regulation of cellular catabolic process	11/520	200/15403	0.055	1.62916	1.67401	0.076984	0.32112	0.274695	BCL2/TIGAR/FEZ1/FLCN/GSK3A/TSC2/NRDE2/PARN/TREM2/UBQLN4/TIMP1	11
GO:0010594	regulation of endothelial cell migration	9/520	154/15403	0.058442	1.73111	1.70437	0.077323	0.32112	0.274695	GADD45A/PLCG1/CD40/PIK3CD/PLK2/HIF1A/PDGFB/MAP3K3/VEGFA	9
GO:0031099	regeneration	10/520	177/15403	0.056497	1.67351	1.68455	0.077536	0.32112	0.274695	CDKN1A/PCNA/PTGFRN/BCL2/CEBPB/MAPK8IP3/LAMB2/NR4A3/PTPRS/ADM	10
GO:0031297	replication fork processing	4/520	48/15403	0.083333	2.46843	1.90456	0.078004	0.32112	0.274695	PCNA/NBN/EME2/RBBP8	4
GO:0039532	negative regulation of cytoplasmic pattern recognition receptor signaling pathway	4/520	48/15403	0.083333	2.46843	1.90456	0.078004	0.32112	0.274695	PTPRS/TREM2/ZDHHC18/TNFAIP3	4
GO:0043457	regulation of cellular respiration	4/520	48/15403	0.083333	2.46843	1.90456	0.078004	0.32112	0.274695	ISCU/FLCN/HIF1A/TRAP1	4
GO:0061028	establishment of endothelial barrier	4/520	48/15403	0.083333	2.46843	1.90456	0.078004	0.32112	0.274695	IL1B/ICAM1/PTPRS/VEGFA	4
GO:0098927	vesicle-mediated transport between endosomal compartments	4/520	48/15403	0.083333	2.46843	1.90456	0.078004	0.32112	0.274695	EEA1/CORO1A/SNX16/RAB5A	4
GO:1904036	negative regulation of epithelial cell apoptotic process	4/520	48/15403	0.083333	2.46843	1.90456	0.078004	0.32112	0.274695	BCL2/ICAM1/RB1/TNFAIP3	4
GO:0072522	purine-containing compound biosynthetic process	13/520	248/15403	0.052419	1.55272	1.64021	0.07818	0.32112	0.274695	ADA/PANK4/FLCN/ADCY4/LIPA/ACSL1/ADCY7/PRPS2/ADCY9/TREM2/ATP6V1A/MTAP/NAPRT	13
GO:0051961	negative regulation of nervous system development	8/520	132/15403	0.060606	1.79522	1.71509	0.07864	0.32112	0.274695	IL1B/SEMA7A/BTG2/RB1/PTPRS/TLR2/TREM2/ARHGAP4	8
GO:0015918	sterol transport	7/520	110/15403	0.063636	1.88498	1.74112	0.078788	0.32112	0.274695	NFKB1/LIPA/OSBPL5/OSBPL10/ABCB4/NFKBIA/TREM2	7
GO:0009410	response to xenobiotic stimulus	18/520	371/15403	0.048518	1.43714	1.59312	0.079195	0.32112	0.274695	CDKN1A/PCNA/XPC/MDM2/ADA/BCL2/TIGAR/ACER2/IL1B/COL18A1/LIPA/ACSL1/TP53I13/CREB1/RB1/SOD2/PRKCB/MYC	18
GO:0030502	negative regulation of bone mineralization	2/520	14/15403	0.142857	4.23159	2.2611	0.0792	0.32112	0.274695	CCL3/HIF1A	2
GO:0032352	positive regulation of hormone metabolic process	2/520	14/15403	0.142857	4.23159	2.2611	0.0792	0.32112	0.274695	HIF1A/ADM	2
GO:0032604	granulocyte macrophage colony-stimulating factor production	2/520	14/15403	0.142857	4.23159	2.2611	0.0792	0.32112	0.274695	CD80/IL1B	2
GO:0032645	regulation of granulocyte macrophage colony-stimulating factor production	2/520	14/15403	0.142857	4.23159	2.2611	0.0792	0.32112	0.274695	CD80/IL1B	2
GO:0035791	platelet-derived growth factor receptor-beta signaling pathway	2/520	14/15403	0.142857	4.23159	2.2611	0.0792	0.32112	0.274695	HIP1R/PDGFB	2
GO:0042559	pteridine-containing compound biosynthetic process	2/520	14/15403	0.142857	4.23159	2.2611	0.0792	0.32112	0.274695	MTHFD1L/GCH1	2
GO:0043129	surfactant homeostasis	2/520	14/15403	0.142857	4.23159	2.2611	0.0792	0.32112	0.274695	CTSH/VEGFA	2
GO:0043201	response to leucine	2/520	14/15403	0.142857	4.23159	2.2611	0.0792	0.32112	0.274695	SESN1/SESN2	2
GO:0043922	negative regulation by host of viral transcription	2/520	14/15403	0.142857	4.23159	2.2611	0.0792	0.32112	0.274695	CCL3/CCL4	2
GO:0044793	negative regulation by host of viral process	2/520	14/15403	0.142857	4.23159	2.2611	0.0792	0.32112	0.274695	APOBEC3H/SMC6	2
GO:0051220	cytoplasmic sequestering of protein	2/520	14/15403	0.142857	4.23159	2.2611	0.0792	0.32112	0.274695	DBN1/NFKBIA	2
GO:0061450	trophoblast cell migration	2/520	14/15403	0.142857	4.23159	2.2611	0.0792	0.32112	0.274695	TIMP1/VEGFA	2
GO:0072672	neutrophil extravasation	2/520	14/15403	0.142857	4.23159	2.2611	0.0792	0.32112	0.274695	JAML/PIK3CD	2
GO:1900029	positive regulation of ruffle assembly	2/520	14/15403	0.142857	4.23159	2.2611	0.0792	0.32112	0.274695	DEF8/CARMIL2	2
GO:1905063	regulation of vascular associated smooth muscle cell differentiation	2/520	14/15403	0.142857	4.23159	2.2611	0.0792	0.32112	0.274695	SOD2/PDGFB	2
GO:2000671	regulation of motor neuron apoptotic process	2/520	14/15403	0.142857	4.23159	2.2611	0.0792	0.32112	0.274695	BCL2/BAX	2
GO:0002313	mature B cell differentiation involved in immune response	3/520	30/15403	0.1	2.96211	2.01072	0.079283	0.32112	0.274695	ADA/BCL3/POU2AF1	3
GO:0002507	tolerance induction	3/520	30/15403	0.1	2.96211	2.01072	0.079283	0.32112	0.274695	IL2RA/IRAK3/TNFAIP3	3
GO:0002825	regulation of T-helper 1 type immune response	3/520	30/15403	0.1	2.96211	2.01072	0.079283	0.32112	0.274695	CD80/TNFSF4/IL1B	3
GO:0003382	epithelial cell morphogenesis	3/520	30/15403	0.1	2.96211	2.01072	0.079283	0.32112	0.274695	COL18A1/CLIC4/ST14	3
GO:0030511	positive regulation of transforming growth factor beta receptor signaling pathway	3/520	30/15403	0.1	2.96211	2.01072	0.079283	0.32112	0.274695	LRG1/FLCN/HSP90AB1	3
GO:0039694	viral RNA genome replication	3/520	30/15403	0.1	2.96211	2.01072	0.079283	0.32112	0.274695	APOBEC3C/APOBEC3H/SETDB1	3
GO:0097345	mitochondrial outer membrane permeabilization	3/520	30/15403	0.1	2.96211	2.01072	0.079283	0.32112	0.274695	GSK3A/HIP1R/BID	3
GO:0150117	positive regulation of cell-substrate junction organization	3/520	30/15403	0.1	2.96211	2.01072	0.079283	0.32112	0.274695	MAP4K4/VEGFA/SMAD3	3
GO:1903846	positive regulation of cellular response to transforming growth factor beta stimulus	3/520	30/15403	0.1	2.96211	2.01072	0.079283	0.32112	0.274695	LRG1/FLCN/HSP90AB1	3
GO:1901880	negative regulation of protein depolymerization	5/520	68/15403	0.073529	2.17803	1.81975	0.079375	0.32112	0.274695	SPTBN5/FLII/CARMIL2/SPTAN1/SWAP70	5
GO:1902750	negative regulation of cell cycle G2/M phase transition	5/520	68/15403	0.073529	2.17803	1.81975	0.079375	0.32112	0.274695	CDKN1A/CCNG1/NBN/RBBP8/BRSK1	5
GO:0051052	regulation of DNA metabolic process	23/520	499/15403	0.046092	1.3653	1.55059	0.081656	0.329645	0.281989	CDKN1A/PCNA/POLH/BAX/TIGAR/TNFSF4/NBN/JADE3/FLCN/HDAC10/TNFSF13/SMC6/STAT6/BAZ1A/PNKP/PDGFB/GCH1/MYC/PARN/UBQLN4/SH2B1/SLFN11/HSP90AB1	23
GO:0007006	mitochondrial membrane organization	7/520	111/15403	0.063063	1.868	1.71551	0.081785	0.329645	0.281989	BCL2/BAX/PMAIP1/GSK3A/HIP1R/BID/BCL2L11	7
GO:0051261	protein depolymerization	7/520	111/15403	0.063063	1.868	1.71551	0.081785	0.329645	0.281989	CKAP5/SPTBN5/NCKAP5L/FLII/CARMIL2/SPTAN1/SWAP70	7
GO:0097237	cellular response to toxic substance	7/520	111/15403	0.063063	1.868	1.71551	0.081785	0.329645	0.281989	SESN1/ABTB2/SESN2/SOD2/GCH1/TXNDC17/GSR	7
GO:0031103	axon regeneration	4/520	49/15403	0.081633	2.41805	1.85834	0.082786	0.333061	0.28491	BCL2/MAPK8IP3/LAMB2/PTPRS	4
GO:0071622	regulation of granulocyte chemotaxis	4/520	49/15403	0.081633	2.41805	1.85834	0.082786	0.333061	0.28491	TNFAIP6/CCR7/DAPK2/C5AR2	4
GO:0002562	somatic diversification of immune receptors via germline recombination within a single locus	5/520	69/15403	0.072464	2.14646	1.78402	0.08333	0.334321	0.285988	TNFSF4/NBN/TNFSF13/STAT6/SWAP70	5
GO:0016444	somatic cell DNA recombination	5/520	69/15403	0.072464	2.14646	1.78402	0.08333	0.334321	0.285988	TNFSF4/NBN/TNFSF13/STAT6/SWAP70	5
GO:0071677	positive regulation of mononuclear cell migration	5/520	69/15403	0.072464	2.14646	1.78402	0.08333	0.334321	0.285988	CCL3/CCR7/CCL4/CORO1A/CX3CR1	5
GO:0001910	regulation of leukocyte mediated cytotoxicity	6/520	90/15403	0.066667	1.97474	1.73351	0.083744	0.335052	0.286613	CD1D/MR1/ARRB2/ICAM1/SERPINB9/CX3CR1	6
GO:0014020	primary neural tube formation	6/520	90/15403	0.066667	1.97474	1.73351	0.083744	0.335052	0.286613	HIF1A/TSC2/MTHFD1L/ADM/PLXNB2/ST14	6
GO:0050764	regulation of phagocytosis	6/520	90/15403	0.066667	1.97474	1.73351	0.083744	0.335052	0.286613	MERTK/IL2RG/MYO18A/TLR2/TREM2/CD300A	6
GO:0061138	morphogenesis of a branching epithelium	9/520	157/15403	0.057325	1.69803	1.6432	0.084826	0.338725	0.289755	BCL2/CLIC4/CTSH/ADM/MYC/VEGFA/ST14/PLXNA1/BTRC	9
GO:0006022	aminoglycan metabolic process	7/520	112/15403	0.0625	1.85132	1.69017	0.084848	0.338725	0.289755	NFKB1/TNFAIP6/IL1B/B4GALT5/SGSH/EXT2/PDGFB	7
GO:0009165	nucleotide biosynthetic process	14/520	276/15403	0.050725	1.50252	1.57463	0.085452	0.338725	0.289755	ADA/PANK4/FLCN/ADCY4/LIPA/ACSL1/ADCY7/TK2/PRPS2/GARS1/ADCY9/TREM2/ATP6V1A/NAPRT	14
GO:0000002	mitochondrial genome maintenance	3/520	31/15403	0.096774	2.86656	1.94448	0.085675	0.338725	0.289755	FLCN/SESN2/POLG	3
GO:0006506	GPI anchor biosynthetic process	3/520	31/15403	0.096774	2.86656	1.94448	0.085675	0.338725	0.289755	MPPE1/PIGG/PIGX	3
GO:0031116	positive regulation of microtubule polymerization	3/520	31/15403	0.096774	2.86656	1.94448	0.085675	0.338725	0.289755	CKAP5/NUMA1/PSRC1	3
GO:0035590	purinergic nucleotide receptor signaling pathway	3/520	31/15403	0.096774	2.86656	1.94448	0.085675	0.338725	0.289755	ADA/PTAFR/P2RY2	3
GO:0045671	negative regulation of osteoclast differentiation	3/520	31/15403	0.096774	2.86656	1.94448	0.085675	0.338725	0.289755	TNFAIP6/CCL3/LILRB3	3
GO:0046473	phosphatidic acid metabolic process	3/520	31/15403	0.096774	2.86656	1.94448	0.085675	0.338725	0.289755	LPCAT4/DGKA/DGKD	3
GO:0062098	regulation of programmed necrotic cell death	3/520	31/15403	0.096774	2.86656	1.94448	0.085675	0.338725	0.289755	BIRC3/CYLD/PELI1	3
GO:0090169	regulation of spindle assembly	3/520	31/15403	0.096774	2.86656	1.94448	0.085675	0.338725	0.289755	NUMA1/CHMP4B/EML3	3
GO:0150077	regulation of neuroinflammatory response	3/520	31/15403	0.096774	2.86656	1.94448	0.085675	0.338725	0.289755	CCL3/IL1B/TREM2	3
GO:1901658	glycosyl compound catabolic process	3/520	31/15403	0.096774	2.86656	1.94448	0.085675	0.338725	0.289755	APOBEC3C/ADA/APOBEC3H	3
GO:1901653	cellular response to peptide	16/520	326/15403	0.04908	1.4538	1.54796	0.086975	0.343553	0.293885	MDM2/NFKB1/GDF15/IL1B/MYO1C/GSK3A/ICAM1/STAT6/TSC2/NR4A3/RB1/RHOQ/PRKCB/TBC1D4/TREM2/PTPN11	16
GO:0001503	ossification	18/520	376/15403	0.047872	1.41803	1.53396	0.087184	0.343639	0.293959	BCL2/TNFAIP6/CCL3/CEBPB/TAPT1/RRAS2/HIF1A/EXT2/TP53INP2/SEMA7A/VCAN/RBPJ/DDX21/CEBPD/IPO7/SMAD3/PTPN11/NAB1	18
GO:0002526	acute inflammatory response	6/520	91/15403	0.065934	1.95304	1.70436	0.087246	0.343639	0.293959	TNFSF4/CEBPB/IL1B/CCR7/LIPA/NLRP6	6
GO:0006261	DNA-templated DNA replication	9/520	158/15403	0.056962	1.68728	1.6231	0.087421	0.343639	0.293959	PCNA/REV3L/NBN/EME2/RBBP8/BAZ1A/PNKP/POLG/SLFN11	9
GO:0002042	cell migration involved in sprouting angiogenesis	4/520	50/15403	0.08	2.36969	1.81324	0.087709	0.343639	0.293959	EGR3/PLK2/MAP3K3/VEGFA	4
GO:0002279	mast cell activation involved in immune response	4/520	50/15403	0.08	2.36969	1.81324	0.087709	0.343639	0.293959	PIK3CD/NR4A3/LAT2/CD300A	4
GO:0002455	humoral immune response mediated by circulating immunoglobulin	4/520	50/15403	0.08	2.36969	1.81324	0.087709	0.343639	0.293959	FCER2/BCL3/CR2/TREM2	4
GO:0045912	negative regulation of carbohydrate metabolic process	4/520	50/15403	0.08	2.36969	1.81324	0.087709	0.343639	0.293959	TIGAR/FLCN/GSK3A/PASK	4
GO:0061005	cell differentiation involved in kidney development	4/520	50/15403	0.08	2.36969	1.81324	0.087709	0.343639	0.293959	ACTA2/LAMB2/PDGFB/AMER1	4
GO:0070542	response to fatty acid	4/520	50/15403	0.08	2.36969	1.81324	0.087709	0.343639	0.293959	PTAFR/ACSL1/TBXAS1/TLR2	4
GO:0110053	regulation of actin filament organization	13/520	253/15403	0.051383	1.52204	1.56495	0.088028	0.344084	0.29434	SYNPO/CCR7/CDC42EP3/HIP1R/SPTBN5/EPHA1/CORO1A/FLII/CDC42EP2/CARMIL2/SMAD3/SPTAN1/SWAP70	13
GO:1901293	nucleoside phosphate biosynthetic process	14/520	278/15403	0.05036	1.49171	1.54643	0.089327	0.344084	0.29434	ADA/PANK4/FLCN/ADCY4/LIPA/ACSL1/ADCY7/TK2/PRPS2/GARS1/ADCY9/TREM2/ATP6V1A/NAPRT	14
GO:0034764	positive regulation of transmembrane transport	10/520	182/15403	0.054945	1.62754	1.59183	0.08934	0.344084	0.29434	BAX/PLCG1/KCNJ2/ACSL1/MS4A1/NR4A3/RHOQ/CD19/TREM2/PTPN11	10
GO:0002903	negative regulation of B cell apoptotic process	2/520	15/15403	0.133333	3.94949	2.13622	0.089406	0.344084	0.29434	ADA/BCL2	2
GO:0007252	I-kappaB phosphorylation	2/520	15/15403	0.133333	3.94949	2.13622	0.089406	0.344084	0.29434	TLR2/CX3CR1	2
GO:0010522	regulation of calcium ion transport into cytosol	2/520	15/15403	0.133333	3.94949	2.13622	0.089406	0.344084	0.29434	BCL2/BAX	2
GO:0021535	cell migration in hindbrain	2/520	15/15403	0.133333	3.94949	2.13622	0.089406	0.344084	0.29434	PLXNA2/RERE	2
GO:0031649	heat generation	2/520	15/15403	0.133333	3.94949	2.13622	0.089406	0.344084	0.29434	IL1B/ARRDC3	2
GO:0043374	CD8-positive, alpha-beta T cell differentiation	2/520	15/15403	0.133333	3.94949	2.13622	0.089406	0.344084	0.29434	BCL2/TNFSF8	2
GO:0043517	positive regulation of DNA damage response, signal transduction by p53 class mediator	2/520	15/15403	0.133333	3.94949	2.13622	0.089406	0.344084	0.29434	PMAIP1/PYHIN1	2
GO:0051350	negative regulation of lyase activity	2/520	15/15403	0.133333	3.94949	2.13622	0.089406	0.344084	0.29434	PHPT1/LTB4R2	2
GO:0051770	positive regulation of nitric-oxide synthase biosynthetic process	2/520	15/15403	0.133333	3.94949	2.13622	0.089406	0.344084	0.29434	FCER2/TLR2	2
GO:0060099	regulation of phagocytosis, engulfment	2/520	15/15403	0.133333	3.94949	2.13622	0.089406	0.344084	0.29434	TREM2/CD300A	2
GO:0070230	positive regulation of lymphocyte apoptotic process	2/520	15/15403	0.133333	3.94949	2.13622	0.089406	0.344084	0.29434	BAX/BCL2L11	2
GO:0072537	fibroblast activation	2/520	15/15403	0.133333	3.94949	2.13622	0.089406	0.344084	0.29434	MDM2/ACTA2	2
GO:0097091	synaptic vesicle clustering	2/520	15/15403	0.133333	3.94949	2.13622	0.089406	0.344084	0.29434	SYN1/BRSK1	2
GO:0097396	response to interleukin-17	2/520	15/15403	0.133333	3.94949	2.13622	0.089406	0.344084	0.29434	NFKB1/IL1B	2
GO:0097398	cellular response to interleukin-17	2/520	15/15403	0.133333	3.94949	2.13622	0.089406	0.344084	0.29434	NFKB1/IL1B	2
GO:1903236	regulation of leukocyte tethering or rolling	2/520	15/15403	0.133333	3.94949	2.13622	0.089406	0.344084	0.29434	PTAFR/CCL28	2
GO:1905153	regulation of membrane invagination	2/520	15/15403	0.133333	3.94949	2.13622	0.089406	0.344084	0.29434	TREM2/CD300A	2
GO:0046488	phosphatidylinositol metabolic process	9/520	159/15403	0.056604	1.67667	1.60314	0.090062	0.346302	0.296237	PLCG1/MPPE1/PIK3CD/PIGG/IMPA2/PIGX/PDGFB/PLCB2/INPP1	9
GO:0120162	positive regulation of cold-induced thermogenesis	6/520	92/15403	0.065217	1.93181	1.67559	0.090827	0.348933	0.298488	IRF4/CEBPB/ACSL1/G0S2/STAT6/VEGFA	6
GO:0001960	negative regulation of cytokine-mediated signaling pathway	5/520	71/15403	0.070423	2.086	1.71436	0.091548	0.351082	0.300326	NAIP/CYLD/IRAK3/IL1RN/TREM2	5
GO:0048864	stem cell development	5/520	71/15403	0.070423	2.086	1.71436	0.091548	0.351082	0.300326	BCL2/TAPT1/HIF1A/SEMA7A/MSI2	5
GO:0003203	endocardial cushion morphogenesis	3/520	32/15403	0.09375	2.77698	1.88084	0.092278	0.352327	0.301391	MDM2/RBPJ/MDM4	3
GO:0006298	mismatch repair	3/520	32/15403	0.09375	2.77698	1.88084	0.092278	0.352327	0.301391	PCNA/XPC/HDAC10	3
GO:0006505	GPI anchor metabolic process	3/520	32/15403	0.09375	2.77698	1.88084	0.092278	0.352327	0.301391	MPPE1/PIGG/PIGX	3
GO:0010665	regulation of cardiac muscle cell apoptotic process	3/520	32/15403	0.09375	2.77698	1.88084	0.092278	0.352327	0.301391	TIGAR/RGL2/GCH1	3
GO:0050869	negative regulation of B cell activation	3/520	32/15403	0.09375	2.77698	1.88084	0.092278	0.352327	0.301391	ID2/TNFAIP3/CD300A	3
GO:0031589	cell-substrate adhesion	16/520	329/15403	0.048632	1.44054	1.50979	0.092398	0.352474	0.301516	MAP4K4/BCL2/ACER2/CCR7/MERTK/EPHA1/CCL28/PDGFB/PARVG/CORO1A/ACTN1/BCL2L11/VEGFA/MINK1/SMAD3/ITGA5	16
GO:0010823	negative regulation of mitochondrion organization	4/520	51/15403	0.078431	2.32323	1.76922	0.09277	0.353274	0.302201	TRIAP1/TIGAR/FLCN/TSC2	4
GO:0046324	regulation of glucose import	4/520	51/15403	0.078431	2.32323	1.76922	0.09277	0.353274	0.302201	PEA15/GSK3A/RHOQ/PTPN11	4
GO:0050868	negative regulation of T cell activation	7/520	115/15403	0.06087	1.80303	1.61566	0.094422	0.358869	0.306987	CD80/IL2RA/TNFSF4/CEBPB/PELI1/VSIG4/CD300A	7
GO:0007044	cell-substrate junction assembly	6/520	93/15403	0.064516	1.91104	1.64717	0.094487	0.358869	0.306987	MAP4K4/BCL2/ACTN1/VEGFA/SMAD3/ITGA5	6
GO:0140747	regulation of ncRNA transcription	6/520	93/15403	0.064516	1.91104	1.64717	0.094487	0.358869	0.306987	HIF1A/PDGFB/MYC/VEGFA/MARS1/SMAD3	6
GO:0090287	regulation of cellular response to growth factor stimulus	14/520	281/15403	0.049822	1.47579	1.50455	0.095344	0.361808	0.309501	TNFAIP6/LRG1/IL1B/FLCN/MYO1C/HIF1A/NUMA1/RBPJ/LTBP4/PRKCB/VEGFA/SMAD3/ITGA5/HSP90AB1	14
GO:0042267	natural killer cell mediated cytotoxicity	5/520	72/15403	0.069444	2.05702	1.68039	0.095808	0.362933	0.310464	RNF19B/ARRB2/CORO1A/SERPINB9/TUBB	5
GO:1902893	regulation of miRNA transcription	5/520	72/15403	0.069444	2.05702	1.68039	0.095808	0.362933	0.310464	HIF1A/PDGFB/MYC/VEGFA/SMAD3	5
GO:0008015	blood circulation	20/520	432/15403	0.046296	1.37135	1.46334	0.096043	0.363508	0.310955	MDM2/ACTA2/ADA/SGK1/KCNJ2/GSK3A/PTAFR/TBXAS1/EXT2/SOD2/P2RY2/ID2/PDGFB/ADM/GCH1/RENBP/SLC2A5/VEGFA/OLR1/SMAD3	20
GO:0001649	osteoblast differentiation	11/520	209/15403	0.052632	1.55901	1.5209	0.097384	0.368019	0.314814	TNFAIP6/CCL3/CEBPB/RRAS2/TP53INP2/SEMA7A/VCAN/DDX21/CEBPD/IPO7/SMAD3	11
GO:0055074	calcium ion homeostasis	14/520	282/15403	0.049645	1.47055	1.49069	0.097404	0.368019	0.314814	BCL2/BAX/PLCG1/CCL3/CD40/CCR7/SLC8B1/CDH23/PRKCB/CD19/CORO1A/PLCB2/GRINA/ITPR2	14
GO:0060537	muscle tissue development	17/520	357/15403	0.047619	1.41053	1.46695	0.097856	0.36886	0.315534	PAX5/FBXO22/ATF3/BCL2/FLCN/GSK3A/COL19A1/ARRB2/HIVEP3/CREB1/BTG2/RB1/RBPJ/ID2/VEGFA/SMAD3/DDX17	17
GO:0035306	positive regulation of dephosphorylation	4/520	52/15403	0.076923	2.27855	1.72622	0.097967	0.36886	0.315534	FCRL3/SPPL3/HSP90AB1/CD300A	4
GO:2000117	negative regulation of cysteine-type endopeptidase activity	4/520	52/15403	0.076923	2.27855	1.72622	0.097967	0.36886	0.315534	TRIAP1/NAIP/LAMP3/VEGFA	4
GO:2000179	positive regulation of neural precursor cell proliferation	4/520	52/15403	0.076923	2.27855	1.72622	0.097967	0.36886	0.315534	HIF1A/VCAN/CX3CR1/VEGFA	4
GO:0031507	heterochromatin formation	6/520	94/15403	0.06383	1.89071	1.6191	0.098225	0.369147	0.315779	PPM1D/SETDB1/BAZ1A/RB1/NRDE2/MYC	6
GO:0090100	positive regulation of transmembrane receptor protein serine/threonine kinase signaling pathway	6/520	94/15403	0.06383	1.89071	1.6191	0.098225	0.369147	0.315779	LRG1/FLCN/NUMA1/RBPJ/SH2B1/HSP90AB1	6
GO:0007616	long-term memory	3/520	33/15403	0.090909	2.69283	1.81961	0.099085	0.369147	0.315779	SGK1/RGS14/RASGRF1	3
GO:0032373	positive regulation of sterol transport	3/520	33/15403	0.090909	2.69283	1.81961	0.099085	0.369147	0.315779	ABCB4/NFKBIA/TREM2	3
GO:0032376	positive regulation of cholesterol transport	3/520	33/15403	0.090909	2.69283	1.81961	0.099085	0.369147	0.315779	ABCB4/NFKBIA/TREM2	3
GO:0050931	pigment cell differentiation	3/520	33/15403	0.090909	2.69283	1.81961	0.099085	0.369147	0.315779	BCL2/SOD2/ADAMTSL4	3
GO:0045861	negative regulation of proteolysis	10/520	186/15403	0.053763	1.59254	1.51968	0.099519	0.369147	0.315779	MDM2/TRIAP1/N4BP1/NAIP/SERPINB1/LAMP3/SERPINB9/TIMP1/VEGFA/HSP90AB1	10
GO:0002029	desensitization of G protein-coupled receptor signaling pathway	2/520	16/15403	0.125	3.70264	2.0217	0.099974	0.369147	0.315779	ARRB2/ADM	2
GO:0002921	negative regulation of humoral immune response	2/520	16/15403	0.125	3.70264	2.0217	0.099974	0.369147	0.315779	CR2/VSIG4	2
GO:0006089	lactate metabolic process	2/520	16/15403	0.125	3.70264	2.0217	0.099974	0.369147	0.315779	TIGAR/HIF1A	2
GO:0016553	base conversion or substitution editing	2/520	16/15403	0.125	3.70264	2.0217	0.099974	0.369147	0.315779	APOBEC3C/APOBEC3H	2
GO:0030730	sequestering of triglyceride	2/520	16/15403	0.125	3.70264	2.0217	0.099974	0.369147	0.315779	IL1B/TREM2	2
GO:0032717	negative regulation of interleukin-8 production	2/520	16/15403	0.125	3.70264	2.0217	0.099974	0.369147	0.315779	BCL3/ANXA4	2
GO:0034349	glial cell apoptotic process	2/520	16/15403	0.125	3.70264	2.0217	0.099974	0.369147	0.315779	RB1/TREM2	2
GO:0042953	lipoprotein transport	2/520	16/15403	0.125	3.70264	2.0217	0.099974	0.369147	0.315779	UNC119/PRKCB	2
GO:0060546	negative regulation of necroptotic process	2/520	16/15403	0.125	3.70264	2.0217	0.099974	0.369147	0.315779	BIRC3/PELI1	2
GO:0061298	retina vasculature development in camera-type eye	2/520	16/15403	0.125	3.70264	2.0217	0.099974	0.369147	0.315779	HIF1A/CLIC4	2
GO:0071880	adenylate cyclase-activating adrenergic receptor signaling pathway	2/520	16/15403	0.125	3.70264	2.0217	0.099974	0.369147	0.315779	ARRDC3/ADCY9	2
GO:1904031	positive regulation of cyclin-dependent protein kinase activity	2/520	16/15403	0.125	3.70264	2.0217	0.099974	0.369147	0.315779	PSRC1/HSP90AB1	2
GO:1904044	response to aldosterone	2/520	16/15403	0.125	3.70264	2.0217	0.099974	0.369147	0.315779	CDKN1A/SGK1	2
GO:2000010	positive regulation of protein localization to cell surface	2/520	16/15403	0.125	3.70264	2.0217	0.099974	0.369147	0.315779	TM9SF4/HSP90AB1	2
GO:2000679	positive regulation of transcription regulatory region DNA binding	2/520	16/15403	0.125	3.70264	2.0217	0.099974	0.369147	0.315779	RB1/GTF2B	2
GO:0006023	aminoglycan biosynthetic process	5/520	73/15403	0.068493	2.02885	1.64697	0.100167	0.369147	0.315779	NFKB1/IL1B/B4GALT5/EXT2/PDGFB	5
GO:0042475	odontogenesis of dentin-containing tooth	5/520	73/15403	0.068493	2.02885	1.64697	0.100167	0.369147	0.315779	BAX/PERP/ADM/PRKCB/BCL2L11	5
GO:0061614	miRNA transcription	5/520	73/15403	0.068493	2.02885	1.64697	0.100167	0.369147	0.315779	HIF1A/PDGFB/MYC/VEGFA/SMAD3	5
GO:0080135	regulation of cellular response to stress	22/520	486/15403	0.045267	1.34088	1.42731	0.10037	0.369582	0.316151	PCNA/MDM2/TRIAP1/FAS/BCL2/POLH/BAX/TIGAR/IER5/PMAIP1/HDAC10/BID/PTPRS/PNKP/TAF9B/GCH1/MYC/GRINA/BCL2L11/PYHIN1/UBQLN4/RAD9A	22
GO:0001101	response to acid chemical	7/520	117/15403	0.059829	1.77221	1.5672	0.101125	0.372047	0.31826	PCNA/SESN1/CEBPB/COL18A1/SESN2/CPEB4/VEGFA	7
GO:0045639	positive regulation of myeloid cell differentiation	6/520	95/15403	0.063158	1.87081	1.59137	0.10204	0.375098	0.32087	TRIB1/HIF1A/CREB1/RB1/ID2/TREM2	6
GO:0031529	ruffle organization	4/520	53/15403	0.075472	2.23556	1.68419	0.103296	0.378433	0.323723	CCR7/DEF8/ICAM1/CARMIL2	4
GO:0040014	regulation of multicellular organism growth	4/520	53/15403	0.075472	2.23556	1.68419	0.103296	0.378433	0.323723	BCL2/GDF15/CREB1/ATRN	4
GO:0046173	polyol biosynthetic process	4/520	53/15403	0.075472	2.23556	1.68419	0.103296	0.378433	0.323723	ACER2/PTAFR/IMPA2/GCH1	4
GO:0072577	endothelial cell apoptotic process	4/520	53/15403	0.075472	2.23556	1.68419	0.103296	0.378433	0.323723	PLCG1/CD40/ICAM1/TNFAIP3	4
GO:0035296	regulation of tube diameter	7/520	118/15403	0.059322	1.75719	1.54332	0.104571	0.382007	0.32678	ACTA2/TBXAS1/EXT2/SOD2/P2RY2/ADM/GCH1	7
GO:0097746	blood vessel diameter maintenance	7/520	118/15403	0.059322	1.75719	1.54332	0.104571	0.382007	0.32678	ACTA2/TBXAS1/EXT2/SOD2/P2RY2/ADM/GCH1	7
GO:0001656	metanephros development	5/520	74/15403	0.067568	2.00143	1.61408	0.104623	0.382007	0.32678	BCL2/LAMB2/CTSH/PDGFB/MYC	5
GO:0032729	positive regulation of type II interferon production	5/520	74/15403	0.067568	2.00143	1.61408	0.104623	0.382007	0.32678	EBI3/BCL3/TNFSF4/IL1B/BTN3A1	5
GO:1902115	regulation of organelle assembly	11/520	212/15403	0.051887	1.53695	1.47147	0.104839	0.382206	0.32695	FEZ1/TAPT1/CYLD/PLK2/NUMA1/PTPRS/CHMP4B/SNX18/RAB5A/EML3/SEPTIN9	11
GO:0051701	biological process involved in interaction with host	10/520	188/15403	0.053191	1.57559	1.48424	0.104854	0.382206	0.32695	TRIM22/CD80/CIITA/SELPLG/ICAM1/CR2/CHMP4B/TPCN1/ITGA5/HSP90AB1	10
GO:0001841	neural tube formation	6/520	96/15403	0.0625	1.85132	1.56397	0.105933	0.384441	0.328863	HIF1A/TSC2/MTHFD1L/ADM/PLXNB2/ST14	6
GO:0010662	regulation of striated muscle cell apoptotic process	3/520	34/15403	0.088235	2.61363	1.76062	0.106086	0.384441	0.328863	TIGAR/RGL2/GCH1	3
GO:0035510	DNA dealkylation	3/520	34/15403	0.088235	2.61363	1.76062	0.106086	0.384441	0.328863	ASCC3/APOBEC3C/APOBEC3H	3
GO:0043388	positive regulation of DNA binding	3/520	34/15403	0.088235	2.61363	1.76062	0.106086	0.384441	0.328863	RB1/PYHIN1/GTF2B	3
GO:0045773	positive regulation of axon extension	3/520	34/15403	0.088235	2.61363	1.76062	0.106086	0.384441	0.328863	SEMA7A/GOLGA4/VEGFA	3
GO:0060563	neuroepithelial cell differentiation	3/520	34/15403	0.088235	2.61363	1.76062	0.106086	0.384441	0.328863	CEBPB/IPO7/TUBB	3
GO:1904037	positive regulation of epithelial cell apoptotic process	3/520	34/15403	0.088235	2.61363	1.76062	0.106086	0.384441	0.328863	BAX/PLCG1/CD40	3
GO:0042060	wound healing	18/520	387/15403	0.046512	1.37773	1.4067	0.106544	0.385612	0.329864	CDKN1A/CD40/LRG1/LNPK/JAML/MERTK/HIF1A/PDGFB/CHMP4B/NLRP6/TIMP1/VEGFA/TNFAIP3/DGKA/CARMIL2/SMAD3/ITGA5/DGKD	18
GO:1901873	regulation of post-translational protein modification	12/520	237/15403	0.050633	1.49981	1.44939	0.106587	0.385612	0.329864	N4BP1/BIRC3/FLCN/GSK3A/ARRDC3/ARRB2/HIF1A/PELI1/AMER1/TNFAIP3/BTRC/HSP90AB1	12
GO:0010632	regulation of epithelial cell migration	11/520	213/15403	0.051643	1.52973	1.45516	0.107396	0.388217	0.332092	MAP4K4/GADD45A/PLCG1/CD40/PIK3CD/PLK2/HIF1A/CTSH/PDGFB/MAP3K3/VEGFA	11
GO:0031396	regulation of protein ubiquitination	10/520	189/15403	0.05291	1.56726	1.46667	0.107582	0.388564	0.332389	N4BP1/BIRC3/GSK3A/ARRDC3/ARRB2/PELI1/AMER1/TNFAIP3/BTRC/HSP90AB1	10
GO:0035150	regulation of tube size	7/520	119/15403	0.058824	1.74242	1.51967	0.108081	0.390041	0.333653	ACTA2/TBXAS1/EXT2/SOD2/P2RY2/ADM/GCH1	7
GO:0001756	somitogenesis	4/520	54/15403	0.074074	2.19416	1.6431	0.108755	0.390368	0.333933	NKD1/PLXNA2/RBPJ/SMAD3	4
GO:0006956	complement activation	4/520	54/15403	0.074074	2.19416	1.6431	0.108755	0.390368	0.333933	IL1B/CR2/TREM2/VSIG4	4
GO:0032371	regulation of sterol transport	4/520	54/15403	0.074074	2.19416	1.6431	0.108755	0.390368	0.333933	NFKB1/ABCB4/NFKBIA/TREM2	4
GO:0032374	regulation of cholesterol transport	4/520	54/15403	0.074074	2.19416	1.6431	0.108755	0.390368	0.333933	NFKB1/ABCB4/NFKBIA/TREM2	4
GO:0060612	adipose tissue development	4/520	54/15403	0.074074	2.19416	1.6431	0.108755	0.390368	0.333933	LIPA/ARRDC3/AMER1/RASAL2	4
GO:0000079	regulation of cyclin-dependent protein serine/threonine kinase activity	5/520	75/15403	0.066667	1.97474	1.5817	0.109176	0.390368	0.333933	CDKN1A/CCNG1/GADD45A/PSRC1/IPO7	5
GO:0002200	somatic diversification of immune receptors	5/520	75/15403	0.066667	1.97474	1.5817	0.109176	0.390368	0.333933	TNFSF4/NBN/TNFSF13/STAT6/SWAP70	5
GO:0002228	natural killer cell mediated immunity	5/520	75/15403	0.066667	1.97474	1.5817	0.109176	0.390368	0.333933	RNF19B/ARRB2/CORO1A/SERPINB9/TUBB	5
GO:0032272	negative regulation of protein polymerization	5/520	75/15403	0.066667	1.97474	1.5817	0.109176	0.390368	0.333933	HIP1R/SPTBN5/FLII/CARMIL2/SPTAN1	5
GO:0060761	negative regulation of response to cytokine stimulus	5/520	75/15403	0.066667	1.97474	1.5817	0.109176	0.390368	0.333933	NAIP/CYLD/IRAK3/IL1RN/TREM2	5
GO:0042542	response to hydrogen peroxide	6/520	97/15403	0.061856	1.83224	1.5369	0.109901	0.390368	0.333933	PCNA/MDM2/BCL2/STAT6/SOD2/TNFAIP3	6
GO:0007620	copulation	2/520	17/15403	0.117647	3.48484	1.91604	0.110866	0.390368	0.333933	ADA/PI3	2
GO:0016202	regulation of striated muscle tissue development	2/520	17/15403	0.117647	3.48484	1.91604	0.110866	0.390368	0.333933	CREB1/SMAD3	2
GO:0019430	removal of superoxide radicals	2/520	17/15403	0.117647	3.48484	1.91604	0.110866	0.390368	0.333933	SOD2/GCH1	2
GO:0022401	negative adaptation of signaling pathway	2/520	17/15403	0.117647	3.48484	1.91604	0.110866	0.390368	0.333933	ARRB2/ADM	2
GO:0030540	female genitalia development	2/520	17/15403	0.117647	3.48484	1.91604	0.110866	0.390368	0.333933	BAX/MERTK	2
GO:0034162	toll-like receptor 9 signaling pathway	2/520	17/15403	0.117647	3.48484	1.91604	0.110866	0.390368	0.333933	FCRL3/PTPRS	2
GO:0035234	ectopic germ cell programmed cell death	2/520	17/15403	0.117647	3.48484	1.91604	0.110866	0.390368	0.333933	BAX/IL1B	2
GO:0036005	response to macrophage colony-stimulating factor	2/520	17/15403	0.117647	3.48484	1.91604	0.110866	0.390368	0.333933	TLR2/TREM2	2
GO:0043116	negative regulation of vascular permeability	2/520	17/15403	0.117647	3.48484	1.91604	0.110866	0.390368	0.333933	ADM/VEGFA	2
GO:0043173	nucleotide salvage	2/520	17/15403	0.117647	3.48484	1.91604	0.110866	0.390368	0.333933	ADA/NAPRT	2
GO:0044872	lipoprotein localization	2/520	17/15403	0.117647	3.48484	1.91604	0.110866	0.390368	0.333933	UNC119/PRKCB	2
GO:0062099	negative regulation of programmed necrotic cell death	2/520	17/15403	0.117647	3.48484	1.91604	0.110866	0.390368	0.333933	BIRC3/PELI1	2
GO:0071391	cellular response to estrogen stimulus	2/520	17/15403	0.117647	3.48484	1.91604	0.110866	0.390368	0.333933	MDM2/SERPINB9	2
GO:1901096	regulation of autophagosome maturation	2/520	17/15403	0.117647	3.48484	1.91604	0.110866	0.390368	0.333933	TECPR1/UBQLN4	2
GO:1901550	regulation of endothelial cell development	2/520	17/15403	0.117647	3.48484	1.91604	0.110866	0.390368	0.333933	IL1B/VEGFA	2
GO:1903140	regulation of establishment of endothelial barrier	2/520	17/15403	0.117647	3.48484	1.91604	0.110866	0.390368	0.333933	IL1B/VEGFA	2
GO:1903978	regulation of microglial cell activation	2/520	17/15403	0.117647	3.48484	1.91604	0.110866	0.390368	0.333933	CCL3/TREM2	2
GO:2000811	negative regulation of anoikis	2/520	17/15403	0.117647	3.48484	1.91604	0.110866	0.390368	0.333933	BCL2/ITGA5	2
GO:2001169	regulation of ATP biosynthetic process	2/520	17/15403	0.117647	3.48484	1.91604	0.110866	0.390368	0.333933	FLCN/TREM2	2
GO:0007584	response to nutrient	8/520	143/15403	0.055944	1.65713	1.47566	0.111368	0.391498	0.334899	MDM2/CD40/LIPA/ACSL1/SOD2/CCL28/SLC16A1/PRKCB	8
GO:0033157	regulation of intracellular protein transport	8/520	143/15403	0.055944	1.65713	1.47566	0.111368	0.391498	0.334899	MDM2/TMEM30A/TM9SF4/IL1B/FRAT2/PKIA/SMAD3/PTPN11	8
GO:0045598	regulation of fat cell differentiation	7/520	120/15403	0.058333	1.7279	1.49625	0.111652	0.391548	0.334942	CEBPB/FLCN/CREB1/SOD2/ID2/WDFY2/SMAD3	7
GO:0071902	positive regulation of protein serine/threonine kinase activity	7/520	120/15403	0.058333	1.7279	1.49625	0.111652	0.391548	0.334942	CD40/IL1B/CAB39/PSRC1/PDGFB/MAP4K2/VEGFA	7
GO:0098754	detoxification	7/520	120/15403	0.058333	1.7279	1.49625	0.111652	0.391548	0.334942	SESN1/SESN2/SLC15A2/SOD2/GCH1/TXNDC17/GSR	7
GO:0006301	postreplication repair	3/520	35/15403	0.085714	2.53896	1.70371	0.113276	0.393117	0.336284	PCNA/POLH/REV3L	3
GO:0010659	cardiac muscle cell apoptotic process	3/520	35/15403	0.085714	2.53896	1.70371	0.113276	0.393117	0.336284	TIGAR/RGL2/GCH1	3
GO:0031112	positive regulation of microtubule polymerization or depolymerization	3/520	35/15403	0.085714	2.53896	1.70371	0.113276	0.393117	0.336284	CKAP5/NUMA1/PSRC1	3
GO:0032212	positive regulation of telomere maintenance via telomerase	3/520	35/15403	0.085714	2.53896	1.70371	0.113276	0.393117	0.336284	PNKP/GCH1/PARN	3
GO:0032350	regulation of hormone metabolic process	3/520	35/15403	0.085714	2.53896	1.70371	0.113276	0.393117	0.336284	NFKB1/HIF1A/ADM	3
GO:0043516	regulation of DNA damage response, signal transduction by p53 class mediator	3/520	35/15403	0.085714	2.53896	1.70371	0.113276	0.393117	0.336284	MDM2/PMAIP1/PYHIN1	3
GO:0045776	negative regulation of blood pressure	3/520	35/15403	0.085714	2.53896	1.70371	0.113276	0.393117	0.336284	PTAFR/SOD2/GCH1	3
GO:0051281	positive regulation of release of sequestered calcium ion into cytosol	3/520	35/15403	0.085714	2.53896	1.70371	0.113276	0.393117	0.336284	BAX/PLCG1/CD19	3
GO:0052652	cyclic purine nucleotide metabolic process	3/520	35/15403	0.085714	2.53896	1.70371	0.113276	0.393117	0.336284	ADCY4/ADCY7/ADCY9	3
GO:0061081	positive regulation of myeloid leukocyte cytokine production involved in immune response	3/520	35/15403	0.085714	2.53896	1.70371	0.113276	0.393117	0.336284	SEMA7A/NR4A3/DDX21	3
GO:0070269	pyroptosis	3/520	35/15403	0.085714	2.53896	1.70371	0.113276	0.393117	0.336284	NAIP/NLRP6/TREM2	3
GO:0090049	regulation of cell migration involved in sprouting angiogenesis	3/520	35/15403	0.085714	2.53896	1.70371	0.113276	0.393117	0.336284	PLK2/MAP3K3/VEGFA	3
GO:1905898	positive regulation of response to endoplasmic reticulum stress	3/520	35/15403	0.085714	2.53896	1.70371	0.113276	0.393117	0.336284	BAX/PMAIP1/BCL2L11	3
GO:0030301	cholesterol transport	6/520	98/15403	0.061224	1.81354	1.51015	0.113944	0.394296	0.337293	NFKB1/LIPA/OSBPL5/ABCB4/NFKBIA/TREM2	6
GO:0090398	cellular senescence	6/520	98/15403	0.061224	1.81354	1.51015	0.113944	0.394296	0.337293	CDKN1A/SMC6/PLK2/ID2/GCH1/MAP3K3	6
GO:0006164	purine nucleotide biosynthetic process	12/520	240/15403	0.05	1.48106	1.40396	0.113996	0.394296	0.337293	ADA/PANK4/FLCN/ADCY4/LIPA/ACSL1/ADCY7/PRPS2/ADCY9/TREM2/ATP6V1A/NAPRT	12
GO:0002707	negative regulation of lymphocyte mediated immunity	4/520	55/15403	0.072727	2.15427	1.6029	0.114341	0.394296	0.337293	CD80/ARRB2/CR2/SERPINB9	4
GO:0010803	regulation of tumor necrosis factor-mediated signaling pathway	4/520	55/15403	0.072727	2.15427	1.6029	0.114341	0.394296	0.337293	SPPL2B/NAIP/CYLD/TNFAIP3	4
GO:0043030	regulation of macrophage activation	4/520	55/15403	0.072727	2.15427	1.6029	0.114341	0.394296	0.337293	CCL3/MYO18A/TREM2/VSIG4	4
GO:0051145	smooth muscle cell differentiation	4/520	55/15403	0.072727	2.15427	1.6029	0.114341	0.394296	0.337293	SOD2/PDGFB/ADM/VEGFA	4
GO:1902895	positive regulation of miRNA transcription	4/520	55/15403	0.072727	2.15427	1.6029	0.114341	0.394296	0.337293	HIF1A/PDGFB/MYC/SMAD3	4
GO:0032434	regulation of proteasomal ubiquitin-dependent protein catabolic process	7/520	121/15403	0.057851	1.71362	1.47304	0.115285	0.396922	0.339539	MDM2/FBXO22/N4BP1/GSK3A/TRIB1/UBQLN4/HSP90AB1	7
GO:0062013	positive regulation of small molecule metabolic process	7/520	121/15403	0.057851	1.71362	1.47304	0.115285	0.396922	0.339539	TIGAR/PMAIP1/IL1B/PTAFR/NR4A3/ADM/TREM2	7
GO:0009746	response to hexose	9/520	168/15403	0.053571	1.58685	1.42956	0.115923	0.3988	0.341145	CDK16/SESN2/HIF1A/ICAM1/PRKCB/TREM2/RASAL2/SLC2A5/SMAD3	9
GO:0043269	regulation of monoatomic ion transport	18/520	393/15403	0.045802	1.35669	1.3389	0.118146	0.405324	0.346726	FCRL3/ISCU/BCL2/BAX/PLCG1/CCL3/KCNJ2/KCNAB2/MS4A1/CCL4/CAB39/SLC8B1/IL16/PDGFB/KCNAB3/CD19/CORO1A/TREM2	18
GO:0003073	regulation of systemic arterial blood pressure	5/520	77/15403	0.064935	1.92345	1.51841	0.118565	0.405324	0.346726	GSK3A/SOD2/PDGFB/ADM/SLC2A5	5
GO:0016239	positive regulation of macroautophagy	5/520	77/15403	0.064935	1.92345	1.51841	0.118565	0.405324	0.346726	SESN1/SESN2/HIF1A/TSC2/SNX18	5
GO:0032637	interleukin-8 production	5/520	77/15403	0.064935	1.92345	1.51841	0.118565	0.405324	0.346726	BCL3/IL1B/ANXA4/TLR2/C5AR2	5
GO:0032677	regulation of interleukin-8 production	5/520	77/15403	0.064935	1.92345	1.51841	0.118565	0.405324	0.346726	BCL3/IL1B/ANXA4/TLR2/C5AR2	5
GO:0043266	regulation of potassium ion transport	5/520	77/15403	0.064935	1.92345	1.51841	0.118565	0.405324	0.346726	KCNJ2/KCNAB2/CAB39/KCNAB3/TREM2	5
GO:0043406	positive regulation of MAP kinase activity	5/520	77/15403	0.064935	1.92345	1.51841	0.118565	0.405324	0.346726	CD40/IL1B/PDGFB/MAP4K2/VEGFA	5
GO:1901657	glycosyl compound metabolic process	5/520	77/15403	0.064935	1.92345	1.51841	0.118565	0.405324	0.346726	APOBEC3C/ADA/APOBEC3H/TK2/MTAP	5
GO:0007051	spindle organization	10/520	193/15403	0.051813	1.53478	1.39743	0.118896	0.405744	0.347086	CKAP5/TACC3/PLK2/NUMA1/PSRC1/CHMP4B/RGS14/EML3/GTF2B/TUBB	10
GO:0072175	epithelial tube formation	7/520	122/15403	0.057377	1.69957	1.45005	0.11898	0.405744	0.347086	PIK3CD/HIF1A/TSC2/MTHFD1L/ADM/PLXNB2/ST14	7
GO:0010921	regulation of phosphatase activity	4/520	56/15403	0.071429	2.1158	1.56355	0.120051	0.405744	0.347086	FCRL3/MGAT5/HSP90AB1/CD300A	4
GO:0021536	diencephalon development	4/520	56/15403	0.071429	2.1158	1.56355	0.120051	0.405744	0.347086	BAX/CREB1/RBPJ/PLXNA1	4
GO:0044088	regulation of vacuole organization	4/520	56/15403	0.071429	2.1158	1.56355	0.120051	0.405744	0.347086	FEZ1/FLCN/SNX18/RAB5A	4
GO:0051785	positive regulation of nuclear division	4/520	56/15403	0.071429	2.1158	1.56355	0.120051	0.405744	0.347086	IL1B/RB1/PDGFB/SH2B1	4
GO:0009187	cyclic nucleotide metabolic process	3/520	36/15403	0.083333	2.46843	1.64875	0.120644	0.405744	0.347086	ADCY4/ADCY7/ADCY9	3
GO:0010828	positive regulation of glucose transmembrane transport	3/520	36/15403	0.083333	2.46843	1.64875	0.120644	0.405744	0.347086	NR4A3/RHOQ/PTPN11	3
GO:0010934	macrophage cytokine production	3/520	36/15403	0.083333	2.46843	1.64875	0.120644	0.405744	0.347086	IRAK3/SEMA7A/ACP5	3
GO:0010935	regulation of macrophage cytokine production	3/520	36/15403	0.083333	2.46843	1.64875	0.120644	0.405744	0.347086	IRAK3/SEMA7A/ACP5	3
GO:0032941	secretion by tissue	3/520	36/15403	0.083333	2.46843	1.64875	0.120644	0.405744	0.347086	ADA/P2RY2/NLRP6	3
GO:0046717	acid secretion	3/520	36/15403	0.083333	2.46843	1.64875	0.120644	0.405744	0.347086	SGK1/HIP1R/ABCB4	3
GO:2000008	regulation of protein localization to cell surface	3/520	36/15403	0.083333	2.46843	1.64875	0.120644	0.405744	0.347086	KCNAB2/TM9SF4/HSP90AB1	3
GO:0021915	neural tube development	8/520	146/15403	0.054795	1.62308	1.41393	0.12141	0.405744	0.347086	MARCKS/PLXNA2/HIF1A/TSC2/MTHFD1L/ADM/PLXNB2/ST14	8
GO:0050731	positive regulation of peptidyl-tyrosine phosphorylation	8/520	146/15403	0.054795	1.62308	1.41393	0.12141	0.405744	0.347086	CD80/CD40/UNC119/PDGFB/TREM2/VEGFA/PTPN11/ITGA5	8
GO:0002281	macrophage activation involved in immune response	2/520	18/15403	0.111111	3.29124	1.81804	0.12205	0.405744	0.347086	TREM2/CX3CR1	2
GO:0002283	neutrophil activation involved in immune response	2/520	18/15403	0.111111	3.29124	1.81804	0.12205	0.405744	0.347086	PTAFR/PRAM1	2
GO:0006044	N-acetylglucosamine metabolic process	2/520	18/15403	0.111111	3.29124	1.81804	0.12205	0.405744	0.347086	AMDHD2/RENBP	2
GO:0019896	axonal transport of mitochondrion	2/520	18/15403	0.111111	3.29124	1.81804	0.12205	0.405744	0.347086	FEZ1/HIF1A	2
GO:0030812	negative regulation of nucleotide catabolic process	2/520	18/15403	0.111111	3.29124	1.81804	0.12205	0.405744	0.347086	TIGAR/FLCN	2
GO:0032616	interleukin-13 production	2/520	18/15403	0.111111	3.29124	1.81804	0.12205	0.405744	0.347086	TNFSF4/IRF4	2
GO:0032656	regulation of interleukin-13 production	2/520	18/15403	0.111111	3.29124	1.81804	0.12205	0.405744	0.347086	TNFSF4/IRF4	2
GO:0033122	negative regulation of purine nucleotide catabolic process	2/520	18/15403	0.111111	3.29124	1.81804	0.12205	0.405744	0.347086	TIGAR/FLCN	2
GO:0035455	response to interferon-alpha	2/520	18/15403	0.111111	3.29124	1.81804	0.12205	0.405744	0.347086	LAMP3/PYHIN1	2
GO:0036498	IRE1-mediated unfolded protein response	2/520	18/15403	0.111111	3.29124	1.81804	0.12205	0.405744	0.347086	BAX/BCL2L11	2
GO:0043567	regulation of insulin-like growth factor receptor signaling pathway	2/520	18/15403	0.111111	3.29124	1.81804	0.12205	0.405744	0.347086	IGFBP4/ZFAND2B	2
GO:0045064	T-helper 2 cell differentiation	2/520	18/15403	0.111111	3.29124	1.81804	0.12205	0.405744	0.347086	BCL3/TNFSF4	2
GO:0045820	negative regulation of glycolytic process	2/520	18/15403	0.111111	3.29124	1.81804	0.12205	0.405744	0.347086	TIGAR/FLCN	2
GO:0046653	tetrahydrofolate metabolic process	2/520	18/15403	0.111111	3.29124	1.81804	0.12205	0.405744	0.347086	MTHFD1L/GCH1	2
GO:0051443	positive regulation of ubiquitin-protein transferase activity	2/520	18/15403	0.111111	3.29124	1.81804	0.12205	0.405744	0.347086	ARRDC3/BTRC	2
GO:0051767	nitric-oxide synthase biosynthetic process	2/520	18/15403	0.111111	3.29124	1.81804	0.12205	0.405744	0.347086	FCER2/TLR2	2
GO:0051769	regulation of nitric-oxide synthase biosynthetic process	2/520	18/15403	0.111111	3.29124	1.81804	0.12205	0.405744	0.347086	FCER2/TLR2	2
GO:0060713	labyrinthine layer morphogenesis	2/520	18/15403	0.111111	3.29124	1.81804	0.12205	0.405744	0.347086	ADM/ST14	2
GO:0061042	vascular wound healing	2/520	18/15403	0.111111	3.29124	1.81804	0.12205	0.405744	0.347086	VEGFA/TNFAIP3	2
GO:1903672	positive regulation of sprouting angiogenesis	2/520	18/15403	0.111111	3.29124	1.81804	0.12205	0.405744	0.347086	VEGFA/ITGA5	2
GO:2000269	regulation of fibroblast apoptotic process	2/520	18/15403	0.111111	3.29124	1.81804	0.12205	0.405744	0.347086	BID/BCL2L11	2
GO:0150115	cell-substrate junction organization	6/520	100/15403	0.06	1.77727	1.45757	0.122253	0.406108	0.347397	MAP4K4/BCL2/ACTN1/VEGFA/SMAD3/ITGA5	6
GO:0045814	negative regulation of gene expression, epigenetic	7/520	123/15403	0.056911	1.68576	1.42727	0.122735	0.407398	0.348501	PPM1D/SETDB1/CREBZF/BAZ1A/RB1/NRDE2/MYC	7
GO:0006970	response to osmotic stress	5/520	78/15403	0.064103	1.89879	1.48748	0.123398	0.408663	0.349583	RELB/BAX/CAB39/TSC22D2/RCSD1	5
GO:0033273	response to vitamin	5/520	78/15403	0.064103	1.89879	1.48748	0.123398	0.408663	0.349583	MDM2/CD40/LIPA/SOD2/PRKCB	5
GO:0048708	astrocyte differentiation	5/520	78/15403	0.064103	1.89879	1.48748	0.123398	0.408663	0.349583	IL1B/LAMB2/ID2/TREM2/PTPN11	5
GO:0032868	response to insulin	12/520	244/15403	0.04918	1.45678	1.34434	0.124326	0.411423	0.351943	IL1B/MYO1C/GSK3A/SESN2/TSC2/RB1/RHOQ/ADM/PRKCB/TLR2/TBC1D4/PTPN11	12
GO:0001935	endothelial cell proliferation	8/520	147/15403	0.054422	1.61204	1.39367	0.124861	0.412879	0.353189	PLCG1/LRG1/EGR3/LIPA/PIK3CD/HIF1A/PDGFB/VEGFA	8
GO:0008347	glial cell migration	4/520	57/15403	0.070175	2.07868	1.52502	0.125881	0.415934	0.355803	CCL3/RRAS2/TREM2/CX3CR1	4
GO:0048762	mesenchymal cell differentiation	11/520	220/15403	0.05	1.48106	1.3433	0.126301	0.41645	0.356243	BCL2/LRG1/IL1B/TAPT1/HIF1A/SEMA7A/RBPJ/CUL7/AMER1/SMAD3/DDX17	11
GO:0010389	regulation of G2/M transition of mitotic cell cycle	6/520	101/15403	0.059406	1.75967	1.43172	0.126516	0.41645	0.356243	CDKN1A/CCNG1/NBN/RBBP8/PKIA/BRSK1	6
GO:0030316	osteoclast differentiation	6/520	101/15403	0.059406	1.75967	1.43172	0.126516	0.41645	0.356243	TNFAIP6/CCL3/CEBPB/CREB1/LILRB3/TREM2	6
GO:0031398	positive regulation of protein ubiquitination	6/520	101/15403	0.059406	1.75967	1.43172	0.126516	0.41645	0.356243	BIRC3/GSK3A/ARRDC3/PELI1/AMER1/BTRC	6
GO:0048640	negative regulation of developmental growth	6/520	101/15403	0.059406	1.75967	1.43172	0.126516	0.41645	0.356243	CDKN1A/GDF15/GSK3A/SEMA7A/PTPRS/ARHGAP4	6
GO:0010658	striated muscle cell apoptotic process	3/520	37/15403	0.081081	2.40171	1.5956	0.128183	0.420344	0.359575	TIGAR/RGL2/GCH1	3
GO:0031952	regulation of protein autophosphorylation	3/520	37/15403	0.081081	2.40171	1.5956	0.128183	0.420344	0.359575	NBN/PDGFB/VEGFA	3
GO:0033028	myeloid cell apoptotic process	3/520	37/15403	0.081081	2.40171	1.5956	0.128183	0.420344	0.359575	BCL2/LIPA/PIK3CD	3
GO:0042311	vasodilation	3/520	37/15403	0.081081	2.40171	1.5956	0.128183	0.420344	0.359575	EXT2/SOD2/GCH1	3
GO:0045191	regulation of isotype switching	3/520	37/15403	0.081081	2.40171	1.5956	0.128183	0.420344	0.359575	TNFSF4/TNFSF13/STAT6	3
GO:0046718	symbiont entry into host cell	8/520	148/15403	0.054054	1.60114	1.37356	0.128363	0.420617	0.359808	TRIM22/CD80/CIITA/SELPLG/ICAM1/CR2/TPCN1/ITGA5	8
GO:0002262	myeloid cell homeostasis	9/520	172/15403	0.052326	1.54994	1.3557	0.1286	0.420757	0.359928	BAX/MERTK/LIPA/PIK3CD/HIF1A/RB1/ID2/BCL2L11/VEGFA	9
GO:0044703	multi-organism reproductive process	9/520	172/15403	0.052326	1.54994	1.3557	0.1286	0.420757	0.359928	BCL2/IL1B/PTAFR/ADCY7/PRDM1/ADM/TIMP1/VEGFA/ITGA5	9
GO:0030111	regulation of Wnt signaling pathway	14/520	296/15403	0.047297	1.401	1.30211	0.129102	0.421901	0.360906	NFKB1/NKD1/IGFBP4/GSK3A/CYLD/CTNND1/TSC2/RBPJ/PBXIP1/TLR2/AMER1/TNFAIP3/SMAD3/BTRC	14
GO:0046390	ribose phosphate biosynthetic process	11/520	221/15403	0.049774	1.47436	1.32764	0.129143	0.421901	0.360906	ADA/PANK4/FLCN/ADCY4/LIPA/ACSL1/ADCY7/PRPS2/ADCY9/TREM2/ATP6V1A	11
GO:0043393	regulation of protein binding	7/520	125/15403	0.056	1.65878	1.38233	0.130425	0.42556	0.364037	CDKN1A/BAX/HIP1R/ARRB2/SPPL3/TMC8/PDGFB	7
GO:0009612	response to mechanical stimulus	10/520	197/15403	0.050761	1.50361	1.32974	0.130846	0.42556	0.364037	XPC/FAS/TNFRSF10B/NFKB1/GADD45A/CD40/KCNJ2/IL1B/BTG2/NFKBIA	10
GO:0003231	cardiac ventricle development	6/520	102/15403	0.058824	1.74242	1.40616	0.130851	0.42556	0.364037	MDM2/GSK3A/HIF1A/RBPJ/PRDM1/MDM4	6
GO:0030203	glycosaminoglycan metabolic process	6/520	102/15403	0.058824	1.74242	1.40616	0.130851	0.42556	0.364037	NFKB1/TNFAIP6/IL1B/SGSH/EXT2/PDGFB	6
GO:0035303	regulation of dephosphorylation	6/520	102/15403	0.058824	1.74242	1.40616	0.130851	0.42556	0.364037	FCRL3/SPPL3/MGAT5/HSP90AB1/CD300A/SWAP70	6
GO:1990748	cellular detoxification	6/520	102/15403	0.058824	1.74242	1.40616	0.130851	0.42556	0.364037	SESN1/SESN2/SOD2/GCH1/TXNDC17/GSR	6
GO:0006949	syncytium formation	4/520	58/15403	0.068966	2.04284	1.48728	0.131828	0.425864	0.364297	CCNG1/PTGFRN/GDF15/TREM2	4
GO:0043470	regulation of carbohydrate catabolic process	4/520	58/15403	0.068966	2.04284	1.48728	0.131828	0.425864	0.364297	TIGAR/FLCN/GSK3A/HIF1A	4
GO:0045600	positive regulation of fat cell differentiation	4/520	58/15403	0.068966	2.04284	1.48728	0.131828	0.425864	0.364297	CEBPB/CREB1/ID2/WDFY2	4
GO:0070373	negative regulation of ERK1 and ERK2 cascade	4/520	58/15403	0.068966	2.04284	1.48728	0.131828	0.425864	0.364297	ATF3/FLCN/NLRP6/RGS14	4
GO:0006839	mitochondrial transport	9/520	173/15403	0.052023	1.54099	1.33753	0.13188	0.425864	0.364297	BCL2/BAX/PMAIP1/GSK3A/HIP1R/ABCB8/BID/SLC8B1/BCL2L11	9
GO:0006260	DNA replication	13/520	272/15403	0.047794	1.41572	1.29299	0.132211	0.425864	0.364297	CDKN1A/PCNA/POLH/FAM111B/REV3L/NBN/JADE3/EME2/RBBP8/BAZ1A/PNKP/POLG/SLFN11	13
GO:0002532	production of molecular mediator involved in inflammatory response	5/520	80/15403	0.0625	1.85132	1.42696	0.133333	0.425864	0.364297	LIPA/ADCY7/HIF1A/PBXIP1/TREM2	5
GO:0071229	cellular response to acid chemical	5/520	80/15403	0.0625	1.85132	1.42696	0.133333	0.425864	0.364297	SESN1/CEBPB/SESN2/CPEB4/VEGFA	5
GO:0000729	DNA double-strand break processing	2/520	19/15403	0.105263	3.11802	1.7267	0.133493	0.425864	0.364297	NBN/RBBP8	2
GO:0002577	regulation of antigen processing and presentation	2/520	19/15403	0.105263	3.11802	1.7267	0.133493	0.425864	0.364297	CCR7/TREM2	2
GO:0002693	positive regulation of cellular extravasation	2/520	19/15403	0.105263	3.11802	1.7267	0.133493	0.425864	0.364297	PTAFR/ICAM1	2
GO:0003283	atrial septum development	2/520	19/15403	0.105263	3.11802	1.7267	0.133493	0.425864	0.364297	MDM2/MDM4	2
GO:0010667	negative regulation of cardiac muscle cell apoptotic process	2/520	19/15403	0.105263	3.11802	1.7267	0.133493	0.425864	0.364297	RGL2/GCH1	2
GO:0021854	hypothalamus development	2/520	19/15403	0.105263	3.11802	1.7267	0.133493	0.425864	0.364297	BAX/PLXNA1	2
GO:0033003	regulation of mast cell activation	2/520	19/15403	0.105263	3.11802	1.7267	0.133493	0.425864	0.364297	NR4A3/CD300A	2
GO:0045056	transcytosis	2/520	19/15403	0.105263	3.11802	1.7267	0.133493	0.425864	0.364297	PTAFR/RAB5A	2
GO:0045953	negative regulation of natural killer cell mediated cytotoxicity	2/520	19/15403	0.105263	3.11802	1.7267	0.133493	0.425864	0.364297	ARRB2/SERPINB9	2
GO:0046827	positive regulation of protein export from nucleus	2/520	19/15403	0.105263	3.11802	1.7267	0.133493	0.425864	0.364297	MDM2/IL1B	2
GO:0071450	cellular response to oxygen radical	2/520	19/15403	0.105263	3.11802	1.7267	0.133493	0.425864	0.364297	SOD2/GCH1	2
GO:0071451	cellular response to superoxide	2/520	19/15403	0.105263	3.11802	1.7267	0.133493	0.425864	0.364297	SOD2/GCH1	2
GO:0072202	cell differentiation involved in metanephros development	2/520	19/15403	0.105263	3.11802	1.7267	0.133493	0.425864	0.364297	LAMB2/PDGFB	2
GO:0097284	hepatocyte apoptotic process	2/520	19/15403	0.105263	3.11802	1.7267	0.133493	0.425864	0.364297	RB1/BID	2
GO:0140131	positive regulation of lymphocyte chemotaxis	2/520	19/15403	0.105263	3.11802	1.7267	0.133493	0.425864	0.364297	CCL3/CCL4	2
GO:1903376	regulation of oxidative stress-induced neuron intrinsic apoptotic signaling pathway	2/520	19/15403	0.105263	3.11802	1.7267	0.133493	0.425864	0.364297	HIF1A/TREM2	2
GO:2000353	positive regulation of endothelial cell apoptotic process	2/520	19/15403	0.105263	3.11802	1.7267	0.133493	0.425864	0.364297	PLCG1/CD40	2
GO:2001044	regulation of integrin-mediated signaling pathway	2/520	19/15403	0.105263	3.11802	1.7267	0.133493	0.425864	0.364297	LAMB2/TIMP1	2
GO:0001936	regulation of endothelial cell proliferation	7/520	126/15403	0.055556	1.64562	1.36015	0.134358	0.428311	0.36639	PLCG1/LRG1/EGR3/PIK3CD/HIF1A/PDGFB/VEGFA	7
GO:0033135	regulation of peptidyl-serine phosphorylation	6/520	103/15403	0.058252	1.7255	1.38089	0.135256	0.430541	0.368298	BCL2/GADD45A/BAX/GSK3A/TCL1A/VEGFA	6
GO:0043473	pigmentation	6/520	103/15403	0.058252	1.7255	1.38089	0.135256	0.430541	0.368298	BCL2/BAX/SOD2/ADAMTSL4/BCL2L11/ATRN	6
GO:0002691	regulation of cellular extravasation	3/520	38/15403	0.078947	2.33851	1.54416	0.135885	0.43065	0.368391	PTAFR/ICAM1/CCL28	3
GO:0044319	wound healing, spreading of cells	3/520	38/15403	0.078947	2.33851	1.54416	0.135885	0.43065	0.368391	LRG1/CARMIL2/ITGA5	3
GO:0051125	regulation of actin nucleation	3/520	38/15403	0.078947	2.33851	1.54416	0.135885	0.43065	0.368391	HIP1R/CORO1A/CARMIL2	3
GO:0071364	cellular response to epidermal growth factor stimulus	3/520	38/15403	0.078947	2.33851	1.54416	0.135885	0.43065	0.368391	PLCG1/MARS1/PTPN11	3
GO:0090505	epiboly involved in wound healing	3/520	38/15403	0.078947	2.33851	1.54416	0.135885	0.43065	0.368391	LRG1/CARMIL2/ITGA5	3
GO:1904358	positive regulation of telomere maintenance via telomere lengthening	3/520	38/15403	0.078947	2.33851	1.54416	0.135885	0.43065	0.368391	PNKP/GCH1/PARN	3
GO:0048545	response to steroid hormone	14/520	299/15403	0.046823	1.38694	1.26294	0.136579	0.432533	0.370002	CDKN1A/PCNA/MDM2/BCL2/SGK1/GSK3A/PTAFR/CALCOCO1/NR4A3/ADM/TLR2/IL1RN/BCL2L11/DDX17	14
GO:0006909	phagocytosis	11/520	224/15403	0.049107	1.45461	1.28111	0.137879	0.435728	0.372735	TM9SF4/MERTK/CD93/IL2RG/MYO18A/CORO1A/TLR2/CDC42SE1/TREM2/RAB5A/CD300A	11
GO:0032233	positive regulation of actin filament bundle assembly	4/520	59/15403	0.067797	2.00821	1.45029	0.137889	0.435728	0.372735	SYNPO/EPHA1/SMAD3/SWAP70	4
GO:0046824	positive regulation of nucleocytoplasmic transport	4/520	59/15403	0.067797	2.00821	1.45029	0.137889	0.435728	0.372735	MDM2/IL1B/NRDE2/SMAD3	4
GO:1903052	positive regulation of proteolysis involved in protein catabolic process	7/520	127/15403	0.055118	1.63266	1.33818	0.13835	0.436806	0.373657	MDM2/FBXO22/GSK3A/TRIB1/PYHIN1/TREM2/PSMC4	7
GO:0030101	natural killer cell activation	5/520	81/15403	0.061728	1.82847	1.39735	0.138431	0.436806	0.373657	MERTK/PIK3CD/PRDM1/CORO1A/IL21R	5
GO:0048144	fibroblast proliferation	6/520	104/15403	0.057692	1.70891	1.35589	0.139731	0.440588	0.376892	CDKN1A/BAX/SOD2/PDGFB/MYC/CD300A	6
GO:1904062	regulation of monoatomic cation transmembrane transport	12/520	250/15403	0.048	1.42182	1.25686	0.140775	0.443247	0.379167	ISCU/BCL2/BAX/PLCG1/KCNJ2/KCNAB2/MS4A1/CAB39/KCNAB3/CD19/CORO1A/TREM2	12
GO:0034599	cellular response to oxidative stress	11/520	225/15403	0.048889	1.44815	1.26575	0.140859	0.443247	0.379167	PCNA/MDM2/SESN2/HIF1A/STAT6/DAPK1/SOD2/GCH1/TRAP1/GSR/TNFAIP3	11
GO:0032970	regulation of actin filament-based process	16/520	352/15403	0.045455	1.34642	1.22894	0.140929	0.443247	0.379167	ACTA2/SYNPO/KCNJ2/CCR7/CDC42EP3/HIP1R/SPTBN5/RHOQ/EPHA1/CORO1A/FLII/CDC42EP2/CARMIL2/SMAD3/SPTAN1/SWAP70	16
GO:0006661	phosphatidylinositol biosynthetic process	7/520	128/15403	0.054688	1.61991	1.31639	0.142398	0.443247	0.379167	MPPE1/PIK3CD/PIGG/IMPA2/PIGX/PDGFB/INPP1	7
GO:0006606	protein import into nucleus	8/520	152/15403	0.052632	1.55901	1.2946	0.142871	0.443247	0.379167	CDKN1A/BCL3/TSC2/NFKBIA/PKIA/IPO7/RGPD5/SMAD3	8
GO:0009152	purine ribonucleotide biosynthetic process	10/520	201/15403	0.049751	1.47369	1.26353	0.143415	0.443247	0.379167	ADA/PANK4/FLCN/ADCY4/LIPA/ACSL1/ADCY7/ADCY9/TREM2/ATP6V1A	10
GO:0002027	regulation of heart rate	5/520	82/15403	0.060976	1.80617	1.36815	0.143613	0.443247	0.379167	MDM2/ADA/KCNJ2/ADM/GCH1	5
GO:0048041	focal adhesion assembly	5/520	82/15403	0.060976	1.80617	1.36815	0.143613	0.443247	0.379167	MAP4K4/BCL2/ACTN1/VEGFA/SMAD3	5
GO:0001974	blood vessel remodeling	3/520	39/15403	0.076923	2.27855	1.49432	0.143741	0.443247	0.379167	MDM2/BAX/RBPJ	3
GO:0002701	negative regulation of production of molecular mediator of immune response	3/520	39/15403	0.076923	2.27855	1.49432	0.143741	0.443247	0.379167	FCRL3/IRAK3/ACP5	3
GO:0007595	lactation	3/520	39/15403	0.076923	2.27855	1.49432	0.143741	0.443247	0.379167	HIF1A/CREB1/VEGFA	3
GO:0010559	regulation of glycoprotein biosynthetic process	3/520	39/15403	0.076923	2.27855	1.49432	0.143741	0.443247	0.379167	BCL2/ACER2/CCR7	3
GO:0042119	neutrophil activation	3/520	39/15403	0.076923	2.27855	1.49432	0.143741	0.443247	0.379167	PTAFR/PRAM1/CD300A	3
GO:0042554	superoxide anion generation	3/520	39/15403	0.076923	2.27855	1.49432	0.143741	0.443247	0.379167	NCF1C/SOD2/ACP5	3
GO:0048806	genitalia development	3/520	39/15403	0.076923	2.27855	1.49432	0.143741	0.443247	0.379167	BAX/MERTK/PTPN11	3
GO:0060711	labyrinthine layer development	3/520	39/15403	0.076923	2.27855	1.49432	0.143741	0.443247	0.379167	RBPJ/ADM/ST14	3
GO:0071634	regulation of transforming growth factor beta production	3/520	39/15403	0.076923	2.27855	1.49432	0.143741	0.443247	0.379167	HIF1A/SMAD3/HSP90AB1	3
GO:0090504	epiboly	3/520	39/15403	0.076923	2.27855	1.49432	0.143741	0.443247	0.379167	LRG1/CARMIL2/ITGA5	3
GO:0051222	positive regulation of protein transport	11/520	226/15403	0.048673	1.44174	1.25046	0.143874	0.443247	0.379167	MDM2/TMEM30A/TM9SF4/IL1B/HIF1A/MYO18A/APBB1/PRKCB/TLR2/TREM2/SMAD3	11
GO:0000423	mitophagy	4/520	60/15403	0.066667	1.97474	1.41402	0.144059	0.443247	0.379167	TIGAR/GSK3A/HIF1A/TSC2	4
GO:0030199	collagen fibril organization	4/520	60/15403	0.066667	1.97474	1.41402	0.144059	0.443247	0.379167	COL18A1/AEBP1/RB1/COLGALT1	4
GO:0034394	protein localization to cell surface	4/520	60/15403	0.066667	1.97474	1.41402	0.144059	0.443247	0.379167	GGA2/KCNAB2/TM9SF4/HSP90AB1	4
GO:0050688	regulation of defense response to virus	4/520	60/15403	0.066667	1.97474	1.41402	0.144059	0.443247	0.379167	TRIM22/IL1B/TRAF3/TNFAIP3	4
GO:0002115	store-operated calcium entry	2/520	20/15403	0.1	2.96211	1.64121	0.145165	0.443247	0.379167	MS4A1/SLC8B1	2
GO:0002643	regulation of tolerance induction	2/520	20/15403	0.1	2.96211	1.64121	0.145165	0.443247	0.379167	IL2RA/IRAK3	2
GO:0002689	negative regulation of leukocyte chemotaxis	2/520	20/15403	0.1	2.96211	1.64121	0.145165	0.443247	0.379167	TNFAIP6/C5AR2	2
GO:0002716	negative regulation of natural killer cell mediated immunity	2/520	20/15403	0.1	2.96211	1.64121	0.145165	0.443247	0.379167	ARRB2/SERPINB9	2
GO:0006098	pentose-phosphate shunt	2/520	20/15403	0.1	2.96211	1.64121	0.145165	0.443247	0.379167	TIGAR/PRPS2	2
GO:0008334	histone mRNA metabolic process	2/520	20/15403	0.1	2.96211	1.64121	0.145165	0.443247	0.379167	SLBP/CPSF2	2
GO:0010566	regulation of ketone biosynthetic process	2/520	20/15403	0.1	2.96211	1.64121	0.145165	0.443247	0.379167	CREB1/ADM	2
GO:0010888	negative regulation of lipid storage	2/520	20/15403	0.1	2.96211	1.64121	0.145165	0.443247	0.379167	NFKBIA/TREM2	2
GO:0023058	adaptation of signaling pathway	2/520	20/15403	0.1	2.96211	1.64121	0.145165	0.443247	0.379167	ARRB2/ADM	2
GO:0034114	regulation of heterotypic cell-cell adhesion	2/520	20/15403	0.1	2.96211	1.64121	0.145165	0.443247	0.379167	IL1B/IL1RN	2
GO:0035024	negative regulation of Rho protein signal transduction	2/520	20/15403	0.1	2.96211	1.64121	0.145165	0.443247	0.379167	CCDC125/FLCN	2
GO:0035902	response to immobilization stress	2/520	20/15403	0.1	2.96211	1.64121	0.145165	0.443247	0.379167	MDM2/SOD2	2
GO:0045736	negative regulation of cyclin-dependent protein serine/threonine kinase activity	2/520	20/15403	0.1	2.96211	1.64121	0.145165	0.443247	0.379167	CDKN1A/IPO7	2
GO:0046128	purine ribonucleoside metabolic process	2/520	20/15403	0.1	2.96211	1.64121	0.145165	0.443247	0.379167	ADA/MTAP	2
GO:0048634	regulation of muscle organ development	2/520	20/15403	0.1	2.96211	1.64121	0.145165	0.443247	0.379167	CREB1/SMAD3	2
GO:0050765	negative regulation of phagocytosis	2/520	20/15403	0.1	2.96211	1.64121	0.145165	0.443247	0.379167	TLR2/CD300A	2
GO:0060396	growth hormone receptor signaling pathway	2/520	20/15403	0.1	2.96211	1.64121	0.145165	0.443247	0.379167	GDF15/STAT6	2
GO:0060706	cell differentiation involved in embryonic placenta development	2/520	20/15403	0.1	2.96211	1.64121	0.145165	0.443247	0.379167	PRDM1/ST14	2
GO:0071786	endoplasmic reticulum tubular network organization	2/520	20/15403	0.1	2.96211	1.64121	0.145165	0.443247	0.379167	LNPK/ATL2	2
GO:0140354	lipid import into cell	2/520	20/15403	0.1	2.96211	1.64121	0.145165	0.443247	0.379167	LIPA/ACSL1	2
GO:1904030	negative regulation of cyclin-dependent protein kinase activity	2/520	20/15403	0.1	2.96211	1.64121	0.145165	0.443247	0.379167	CDKN1A/IPO7	2
GO:2000193	positive regulation of fatty acid transport	2/520	20/15403	0.1	2.96211	1.64121	0.145165	0.443247	0.379167	IL1B/ACSL1	2
GO:0007052	mitotic spindle organization	7/520	129/15403	0.054264	1.60735	1.2948	0.146503	0.446707	0.382126	CKAP5/TACC3/PLK2/NUMA1/PSRC1/CHMP4B/EML3	7
GO:0050768	negative regulation of neurogenesis	7/520	129/15403	0.054264	1.60735	1.2948	0.146503	0.446707	0.382126	IL1B/SEMA7A/BTG2/RB1/PTPRS/TREM2/ARHGAP4	7
GO:0048638	regulation of developmental growth	13/520	278/15403	0.046763	1.38516	1.21133	0.148348	0.452013	0.386665	CDKN1A/BCL2/GDF15/GSK3A/SEMA7A/CREB1/RBPJ/PTPRS/GOLGA4/BCL2L11/VEGFA/ATRN/ARHGAP4	13
GO:0050848	regulation of calcium-mediated signaling	5/520	83/15403	0.060241	1.78441	1.33936	0.148878	0.452193	0.386819	ADA/CCL3/CCL4/SPPL3/TREM2	5
GO:1901879	regulation of protein depolymerization	5/520	83/15403	0.060241	1.78441	1.33936	0.148878	0.452193	0.386819	SPTBN5/FLII/CARMIL2/SPTAN1/SWAP70	5
GO:0032204	regulation of telomere maintenance	6/520	106/15403	0.056604	1.67667	1.30669	0.148882	0.452193	0.386819	NBN/SMC6/PNKP/GCH1/MYC/PARN	6
GO:0046660	female sex differentiation	6/520	106/15403	0.056604	1.67667	1.30669	0.148882	0.452193	0.386819	BCL2/BAX/TNFAIP6/CEBPB/MERTK/VEGFA	6
GO:0044706	multi-multicellular organism process	9/520	178/15403	0.050562	1.4977	1.24837	0.148927	0.452193	0.386819	BCL2/IL1B/PTAFR/ADCY7/PRDM1/ADM/TIMP1/VEGFA/ITGA5	9
GO:1901136	carbohydrate derivative catabolic process	12/520	253/15403	0.047431	1.40496	1.21397	0.149419	0.45337	0.387826	APOBEC3C/ADA/TIGAR/FLCN/GSK3A/APOBEC3H/NPL/AMDHD2/LIPA/SGSH/HIF1A/RENBP	12
GO:0050708	regulation of protein secretion	11/520	228/15403	0.048246	1.42909	1.2201	0.150005	0.454829	0.389074	IL1B/CDK16/HIF1A/MYO18A/SLC16A1/APBB1/SLC8B1/PRKCB/TLR2/TREM2/PTPN11	11
GO:0007565	female pregnancy	8/520	154/15403	0.051948	1.53876	1.25598	0.150417	0.455444	0.3896	BCL2/IL1B/ADCY7/PRDM1/ADM/TIMP1/VEGFA/ITGA5	8
GO:1902904	negative regulation of supramolecular fiber organization	8/520	154/15403	0.051948	1.53876	1.25598	0.150417	0.455444	0.3896	HIP1R/SPTBN5/CORO1A/FLII/TREM2/CARMIL2/SPTAN1/SWAP70	8
GO:0042157	lipoprotein metabolic process	7/520	130/15403	0.053846	1.59499	1.27339	0.150664	0.455874	0.389968	ZDHHC5/MPPE1/LIPA/PIGG/PIGX/OLR1/ZDHHC18	7
GO:0000731	DNA synthesis involved in DNA repair	3/520	40/15403	0.075	2.22159	1.44598	0.151744	0.455966	0.390047	PCNA/POLH/REV3L	3
GO:0003197	endocardial cushion development	3/520	40/15403	0.075	2.22159	1.44598	0.151744	0.455966	0.390047	MDM2/RBPJ/MDM4	3
GO:0009124	nucleoside monophosphate biosynthetic process	3/520	40/15403	0.075	2.22159	1.44598	0.151744	0.455966	0.390047	ADA/TK2/PRPS2	3
GO:0014002	astrocyte development	3/520	40/15403	0.075	2.22159	1.44598	0.151744	0.455966	0.390047	IL1B/LAMB2/TREM2	3
GO:0032728	positive regulation of interferon-beta production	3/520	40/15403	0.075	2.22159	1.44598	0.151744	0.455966	0.390047	IFIH1/TLR2/PTPN11	3
GO:0035329	hippo signaling	3/520	40/15403	0.075	2.22159	1.44598	0.151744	0.455966	0.390047	ARRDC3/NUAK2/CORO7	3
GO:0042092	type 2 immune response	3/520	40/15403	0.075	2.22159	1.44598	0.151744	0.455966	0.390047	BCL3/TNFSF4/STAT6	3
GO:0048701	embryonic cranial skeleton morphogenesis	3/520	40/15403	0.075	2.22159	1.44598	0.151744	0.455966	0.390047	PAX5/MTHFD1L/SMAD3	3
GO:0050691	regulation of defense response to virus by host	3/520	40/15403	0.075	2.22159	1.44598	0.151744	0.455966	0.390047	TRIM22/IL1B/TNFAIP3	3
GO:0071526	semaphorin-plexin signaling pathway	3/520	40/15403	0.075	2.22159	1.44598	0.151744	0.455966	0.390047	PLXNA2/SEMA7A/PLXNB2	3
GO:0043270	positive regulation of monoatomic ion transport	9/520	179/15403	0.050279	1.48933	1.23087	0.152463	0.457811	0.391625	BAX/PLCG1/CCL3/KCNJ2/MS4A1/CCL4/PDGFB/CD19/TREM2	9
GO:0042692	muscle cell differentiation	16/520	357/15403	0.044818	1.32756	1.17046	0.153083	0.459192	0.392807	MDM2/FBXO22/PTGFRN/BCL2/GDF15/GSK3A/ARRB2/LAMB2/RB1/SOD2/ID2/PDGFB/ADM/ACTN1/FLII/VEGFA	16
GO:0043542	endothelial cell migration	10/520	204/15403	0.04902	1.45202	1.21481	0.153238	0.459192	0.392807	GADD45A/PLCG1/CD40/EGR3/PIK3CD/PLK2/HIF1A/PDGFB/MAP3K3/VEGFA	10
GO:0002062	chondrocyte differentiation	6/520	107/15403	0.056075	1.661	1.28248	0.153557	0.459192	0.392807	LNPK/HIF1A/EXT2/RB1/SMAD3/PTPN11	6
GO:0007229	integrin-mediated signaling pathway	6/520	107/15403	0.056075	1.661	1.28248	0.153557	0.459192	0.392807	LAMB2/SEMA7A/TIMP1/PRAM1/PTPN11/ITGA5	6
GO:0030278	regulation of ossification	6/520	107/15403	0.056075	1.661	1.28248	0.153557	0.459192	0.392807	BCL2/CCL3/HIF1A/RBPJ/SMAD3/PTPN11	6
GO:1901800	positive regulation of proteasomal protein catabolic process	6/520	107/15403	0.056075	1.661	1.28248	0.153557	0.459192	0.392807	MDM2/FBXO22/GSK3A/TRIB1/TREM2/PSMC4	6
GO:0001822	kidney development	13/520	280/15403	0.046429	1.37527	1.18453	0.153951	0.460031	0.393524	ACTA2/BCL2/BAX/FLCN/LAMB2/CTSH/PRDM1/PDGFB/MYC/BCL2L11/AMER1/VEGFA/SMAD3	13
GO:0035023	regulation of Rho protein signal transduction	5/520	84/15403	0.059524	1.76316	1.31095	0.154224	0.460031	0.393524	ARHGEF3/PRAG1/CCDC125/FLCN/CDC42SE1	5
GO:0044409	symbiont entry into host	8/520	155/15403	0.051613	1.52883	1.23687	0.154261	0.460031	0.393524	TRIM22/CD80/CIITA/SELPLG/ICAM1/CR2/TPCN1/ITGA5	8
GO:0070507	regulation of microtubule cytoskeleton organization	8/520	155/15403	0.051613	1.52883	1.23687	0.154261	0.460031	0.393524	CKAP5/TACC3/GSK3A/CYLD/NUMA1/PSRC1/CHMP4B/EML3	8
GO:0001889	liver development	7/520	131/15403	0.053435	1.58281	1.25216	0.154879	0.460409	0.393848	PCNA/ADA/CEBPB/LIPA/SOD2/TNFAIP3/SMAD3	7
GO:0031047	regulatory ncRNA-mediated gene silencing	7/520	131/15403	0.053435	1.58281	1.25216	0.154879	0.460409	0.393848	MIR34AHG/MIR155HG/NCBP3/ZC3H7A/NRDE2/SMAD3/DDX17	7
GO:0051216	cartilage development	9/520	180/15403	0.05	1.48106	1.21347	0.15604	0.460409	0.393848	LNPK/TAPT1/HIF1A/EXT2/RB1/PBXIP1/TIMP1/SMAD3/PTPN11	9
GO:0006611	protein export from nucleus	4/520	62/15403	0.064516	1.91104	1.34355	0.156715	0.460409	0.393848	MDM2/IL1B/FRAT2/PTPN11	4
GO:0032835	glomerulus development	4/520	62/15403	0.064516	1.91104	1.34355	0.156715	0.460409	0.393848	ACTA2/BCL2/LAMB2/PDGFB	4
GO:0035825	homologous recombination	4/520	62/15403	0.064516	1.91104	1.34355	0.156715	0.460409	0.393848	NBN/EME2/HDAC10/RBBP8	4
GO:0001780	neutrophil homeostasis	2/520	21/15403	0.095238	2.82106	1.56089	0.157037	0.460409	0.393848	MERTK/PIK3CD	2
GO:0002070	epithelial cell maturation	2/520	21/15403	0.095238	2.82106	1.56089	0.157037	0.460409	0.393848	CDKN1A/HIF1A	2
GO:0002092	positive regulation of receptor internalization	2/520	21/15403	0.095238	2.82106	1.56089	0.157037	0.460409	0.393848	ARRB2/VEGFA	2
GO:0002295	T-helper cell lineage commitment	2/520	21/15403	0.095238	2.82106	1.56089	0.157037	0.460409	0.393848	IRF4/STAT6	2
GO:0002888	positive regulation of myeloid leukocyte mediated immunity	2/520	21/15403	0.095238	2.82106	1.56089	0.157037	0.460409	0.393848	PTAFR/DDX21	2
GO:0010664	negative regulation of striated muscle cell apoptotic process	2/520	21/15403	0.095238	2.82106	1.56089	0.157037	0.460409	0.393848	RGL2/GCH1	2
GO:0032495	response to muramyl dipeptide	2/520	21/15403	0.095238	2.82106	1.56089	0.157037	0.460409	0.393848	NFKBIA/TNFAIP3	2
GO:0034312	diol biosynthetic process	2/520	21/15403	0.095238	2.82106	1.56089	0.157037	0.460409	0.393848	ACER2/GCH1	2
GO:0035994	response to muscle stretch	2/520	21/15403	0.095238	2.82106	1.56089	0.157037	0.460409	0.393848	NFKB1/NFKBIA	2
GO:0036120	cellular response to platelet-derived growth factor stimulus	2/520	21/15403	0.095238	2.82106	1.56089	0.157037	0.460409	0.393848	PDGFB/MARS1	2
GO:0036480	neuron intrinsic apoptotic signaling pathway in response to oxidative stress	2/520	21/15403	0.095238	2.82106	1.56089	0.157037	0.460409	0.393848	HIF1A/TREM2	2
GO:0051873	killing by host of symbiont cells	2/520	21/15403	0.095238	2.82106	1.56089	0.157037	0.460409	0.393848	NLRP6/TREM1	2
GO:0060143	positive regulation of syncytium formation by plasma membrane fusion	2/520	21/15403	0.095238	2.82106	1.56089	0.157037	0.460409	0.393848	GDF15/TREM2	2
GO:0060561	apoptotic process involved in morphogenesis	2/520	21/15403	0.095238	2.82106	1.56089	0.157037	0.460409	0.393848	BAX/BCL2L11	2
GO:0071378	cellular response to growth hormone stimulus	2/520	21/15403	0.095238	2.82106	1.56089	0.157037	0.460409	0.393848	GDF15/STAT6	2
GO:0072574	hepatocyte proliferation	2/520	21/15403	0.095238	2.82106	1.56089	0.157037	0.460409	0.393848	CEBPB/TNFAIP3	2
GO:0072575	epithelial cell proliferation involved in liver morphogenesis	2/520	21/15403	0.095238	2.82106	1.56089	0.157037	0.460409	0.393848	CEBPB/TNFAIP3	2
GO:1901028	regulation of mitochondrial outer membrane permeabilization involved in apoptotic signaling pathway	2/520	21/15403	0.095238	2.82106	1.56089	0.157037	0.460409	0.393848	GSK3A/HIP1R	2
GO:1901673	regulation of mitotic spindle assembly	2/520	21/15403	0.095238	2.82106	1.56089	0.157037	0.460409	0.393848	CHMP4B/EML3	2
GO:2001252	positive regulation of chromosome organization	6/520	108/15403	0.055556	1.64562	1.25852	0.158297	0.463789	0.396739	NBN/SETDB1/NUMA1/PNKP/GCH1/PARN	6
GO:0030516	regulation of axon extension	5/520	85/15403	0.058824	1.74242	1.28293	0.159648	0.465552	0.398247	SEMA7A/PTPRS/GOLGA4/VEGFA/ARHGAP4	5
GO:0032642	regulation of chemokine production	5/520	85/15403	0.058824	1.74242	1.28293	0.159648	0.465552	0.398247	TNFSF4/IL1B/HIF1A/TLR2/TREM2	5
GO:1900542	regulation of purine nucleotide metabolic process	5/520	85/15403	0.058824	1.74242	1.28293	0.159648	0.465552	0.398247	TIGAR/FLCN/LACC1/HIF1A/TREM2	5
GO:1903510	mucopolysaccharide metabolic process	5/520	85/15403	0.058824	1.74242	1.28293	0.159648	0.465552	0.398247	NFKB1/TNFAIP6/IL1B/EXT2/PDGFB	5
GO:0001754	eye photoreceptor cell differentiation	3/520	41/15403	0.073171	2.1674	1.39905	0.159884	0.465552	0.398247	NKD1/PRDM1/VEGFA	3
GO:0006040	amino sugar metabolic process	3/520	41/15403	0.073171	2.1674	1.39905	0.159884	0.465552	0.398247	NPL/AMDHD2/RENBP	3
GO:0006418	tRNA aminoacylation for protein translation	3/520	41/15403	0.073171	2.1674	1.39905	0.159884	0.465552	0.398247	DARS1/GARS1/MARS1	3
GO:0042551	neuron maturation	3/520	41/15403	0.073171	2.1674	1.39905	0.159884	0.465552	0.398247	BCL2/B4GALT5/RB1	3
GO:0070849	response to epidermal growth factor	3/520	41/15403	0.073171	2.1674	1.39905	0.159884	0.465552	0.398247	PLCG1/MARS1/PTPN11	3
GO:0051651	maintenance of location in cell	10/520	206/15403	0.048544	1.43792	1.18275	0.15997	0.465552	0.398247	BAX/PLCG1/CCL3/DBN1/CCR7/SLC8B1/CD19/CORO1A/PLCB2/ITPR2	10
GO:0031647	regulation of protein stability	14/520	308/15403	0.045455	1.34642	1.14789	0.160415	0.466535	0.399088	MDM2/BCL2/B4GALT5/HIP1R/MAPK8IP3/CREB1/CTNND1/CTSH/TAF9B/PYHIN1/MDM4/SMAD3/BTRC/HSP90AB1	14
GO:0051170	import into nucleus	8/520	157/15403	0.050955	1.50936	1.19906	0.162089	0.471089	0.402983	CDKN1A/BCL3/TSC2/NFKBIA/PKIA/IPO7/RGPD5/SMAD3	8
GO:0006898	receptor-mediated endocytosis	11/520	232/15403	0.047414	1.40445	1.16024	0.162662	0.472089	0.403839	FCER2/UNC119/HIP1R/ARRB2/ARHGAP27/STAB1/ADM/CALCRL/RAB5A/VEGFA/DGKD	11
GO:1903320	regulation of protein modification by small protein conjugation or removal	11/520	232/15403	0.047414	1.40445	1.16024	0.162662	0.472089	0.403839	N4BP1/BIRC3/GSK3A/ARRDC3/ARRB2/HIF1A/PELI1/AMER1/TNFAIP3/BTRC/HSP90AB1	11
GO:0006801	superoxide metabolic process	4/520	63/15403	0.063492	1.88071	1.30929	0.163194	0.472089	0.403839	NCF1C/SOD2/GCH1/ACP5	4
GO:0035924	cellular response to vascular endothelial growth factor stimulus	4/520	63/15403	0.063492	1.88071	1.30929	0.163194	0.472089	0.403839	EGR3/MYO1C/PIK3CD/VEGFA	4
GO:0045576	mast cell activation	4/520	63/15403	0.063492	1.88071	1.30929	0.163194	0.472089	0.403839	PIK3CD/NR4A3/LAT2/CD300A	4
GO:0050766	positive regulation of phagocytosis	4/520	63/15403	0.063492	1.88071	1.30929	0.163194	0.472089	0.403839	MERTK/IL2RG/MYO18A/TREM2	4
GO:0070301	cellular response to hydrogen peroxide	4/520	63/15403	0.063492	1.88071	1.30929	0.163194	0.472089	0.403839	PCNA/MDM2/STAT6/TNFAIP3	4
GO:0000086	G2/M transition of mitotic cell cycle	7/520	133/15403	0.052632	1.55901	1.21023	0.163471	0.472263	0.403987	CDKN1A/CCNG1/NBN/PPM1D/RBBP8/PKIA/BRSK1	7
GO:0061008	hepaticobiliary system development	7/520	133/15403	0.052632	1.55901	1.21023	0.163471	0.472263	0.403987	PCNA/ADA/CEBPB/LIPA/SOD2/TNFAIP3/SMAD3	7
GO:0006140	regulation of nucleotide metabolic process	5/520	86/15403	0.05814	1.72216	1.25528	0.165149	0.476475	0.407591	TIGAR/FLCN/LACC1/HIF1A/TREM2	5
GO:2001237	negative regulation of extrinsic apoptotic signaling pathway	5/520	86/15403	0.05814	1.72216	1.25528	0.165149	0.476475	0.407591	BCL2/PEA15/IL1B/ICAM1/TNFAIP3	5
GO:0050890	cognition	13/520	284/15403	0.045775	1.3559	1.13153	0.165485	0.477128	0.408149	SGK1/PLK2/HIF1A/POMK/CREB1/BTG2/BRSK1/TLR2/RGS14/TREM2/CX3CR1/RASGRF1/ITGA5	13
GO:0000723	telomere maintenance	8/520	158/15403	0.050633	1.49981	1.18035	0.166071	0.478185	0.409053	PCNA/NBN/SMC6/PNKP/GCH1/MYC/PARN/HSP90AB1	8
GO:0051346	negative regulation of hydrolase activity	8/520	158/15403	0.050633	1.49981	1.18035	0.166071	0.478185	0.409053	TRIAP1/NAIP/SERPINB1/LAMP3/MGAT5/SERPINB9/TIMP1/VEGFA	8
GO:0034614	cellular response to reactive oxygen species	7/520	134/15403	0.052239	1.54737	1.18953	0.167846	0.479235	0.409952	PCNA/MDM2/STAT6/SOD2/GCH1/TRAP1/TNFAIP3	7
GO:0001824	blastocyst development	6/520	110/15403	0.054545	1.6157	1.21133	0.167963	0.479235	0.409952	ADA/ASF1B/NBN/RBBP8/PSMC4/PTPN18	6
GO:0006639	acylglycerol metabolic process	6/520	110/15403	0.054545	1.6157	1.21133	0.167963	0.479235	0.409952	LIPA/ACSL1/DGKA/PTPN11/PNPLA1/DGKD	6
GO:0002347	response to tumor cell	3/520	42/15403	0.071429	2.1158	1.35346	0.168153	0.479235	0.409952	TNFRSF10B/MR1/DAPK1	3
GO:0007157	heterophilic cell-cell adhesion via plasma membrane cell adhesion molecules	3/520	42/15403	0.071429	2.1158	1.35346	0.168153	0.479235	0.409952	JAML/ICAM1/ITGA5	3
GO:0030866	cortical actin cytoskeleton organization	3/520	42/15403	0.071429	2.1158	1.35346	0.168153	0.479235	0.409952	EPB41L2/RHOQ/FMNL3	3
GO:0035850	epithelial cell differentiation involved in kidney development	3/520	42/15403	0.071429	2.1158	1.35346	0.168153	0.479235	0.409952	ACTA2/LAMB2/PDGFB	3
GO:0043300	regulation of leukocyte degranulation	3/520	42/15403	0.071429	2.1158	1.35346	0.168153	0.479235	0.409952	PTAFR/PRAM1/CD300A	3
GO:0045622	regulation of T-helper cell differentiation	3/520	42/15403	0.071429	2.1158	1.35346	0.168153	0.479235	0.409952	CD80/TNFSF4/IRF4	3
GO:0045740	positive regulation of DNA replication	3/520	42/15403	0.071429	2.1158	1.35346	0.168153	0.479235	0.409952	CDKN1A/PCNA/BAZ1A	3
GO:0071604	transforming growth factor beta production	3/520	42/15403	0.071429	2.1158	1.35346	0.168153	0.479235	0.409952	HIF1A/SMAD3/HSP90AB1	3
GO:0097178	ruffle assembly	3/520	42/15403	0.071429	2.1158	1.35346	0.168153	0.479235	0.409952	DEF8/ICAM1/CARMIL2	3
GO:1905521	regulation of macrophage migration	3/520	42/15403	0.071429	2.1158	1.35346	0.168153	0.479235	0.409952	CCL3/TREM2/CX3CR1	3
GO:2000300	regulation of synaptic vesicle exocytosis	3/520	42/15403	0.071429	2.1158	1.35346	0.168153	0.479235	0.409952	SYN1/PRKCB/RAB5A	3
GO:2000403	positive regulation of lymphocyte migration	3/520	42/15403	0.071429	2.1158	1.35346	0.168153	0.479235	0.409952	CCL3/CCL4/CORO1A	3
GO:0000303	response to superoxide	2/520	22/15403	0.090909	2.69283	1.48518	0.169083	0.479235	0.409952	SOD2/GCH1	2
GO:0002834	regulation of response to tumor cell	2/520	22/15403	0.090909	2.69283	1.48518	0.169083	0.479235	0.409952	MR1/DAPK1	2
GO:0009162	deoxyribonucleoside monophosphate metabolic process	2/520	22/15403	0.090909	2.69283	1.48518	0.169083	0.479235	0.409952	ADA/TK2	2
GO:0010878	cholesterol storage	2/520	22/15403	0.090909	2.69283	1.48518	0.169083	0.479235	0.409952	LIPA/TREM2	2
GO:0060402	calcium ion transport into cytosol	2/520	22/15403	0.090909	2.69283	1.48518	0.169083	0.479235	0.409952	BCL2/BAX	2
GO:0071359	cellular response to dsRNA	2/520	22/15403	0.090909	2.69283	1.48518	0.169083	0.479235	0.409952	NFKB1/IFIH1	2
GO:1901863	positive regulation of muscle tissue development	2/520	22/15403	0.090909	2.69283	1.48518	0.169083	0.479235	0.409952	BCL2/CREB1	2
GO:1903579	negative regulation of ATP metabolic process	2/520	22/15403	0.090909	2.69283	1.48518	0.169083	0.479235	0.409952	TIGAR/FLCN	2
GO:2000209	regulation of anoikis	2/520	22/15403	0.090909	2.69283	1.48518	0.169083	0.479235	0.409952	BCL2/ITGA5	2
GO:0002711	positive regulation of T cell mediated immunity	4/520	64/15403	0.0625	1.85132	1.27565	0.169767	0.480233	0.410806	TNFSF4/IL1B/CD1D/MR1	4
GO:0003281	ventricular septum development	4/520	64/15403	0.0625	1.85132	1.27565	0.169767	0.480233	0.410806	MDM2/RBPJ/PRDM1/MDM4	4
GO:0006879	intracellular iron ion homeostasis	4/520	64/15403	0.0625	1.85132	1.27565	0.169767	0.480233	0.410806	ISCU/HIF1A/MYC/ATP6V1A	4
GO:0031929	TOR signaling	8/520	159/15403	0.050314	1.49037	1.16177	0.170098	0.480857	0.41134	SESN1/FLCN/GSK3A/SESN2/LIPA/HIF1A/TSC2/TREM2	8
GO:0051223	regulation of protein transport	17/520	390/15403	0.04359	1.29118	1.08869	0.170271	0.481031	0.411488	MDM2/TMEM30A/TM9SF4/IL1B/CDK16/HIF1A/MYO18A/SLC16A1/APBB1/FRAT2/SLC8B1/PRKCB/PKIA/TLR2/TREM2/SMAD3/PTPN11	17
GO:0001843	neural tube closure	5/520	87/15403	0.057471	1.70236	1.22799	0.170724	0.481451	0.411847	TSC2/MTHFD1L/ADM/PLXNB2/ST14	5
GO:0060606	tube closure	5/520	87/15403	0.057471	1.70236	1.22799	0.170724	0.481451	0.411847	TSC2/MTHFD1L/ADM/PLXNB2/ST14	5
GO:0002377	immunoglobulin production	9/520	184/15403	0.048913	1.44886	1.14491	0.170752	0.481451	0.411847	FCRL3/TNFSF4/NBN/IGKV1D-39/TNFSF13/STAT6/IGKV4-1/VPREB3/SWAP70	9
GO:0072001	renal system development	13/520	286/15403	0.045455	1.34642	1.10533	0.171413	0.483001	0.413173	ACTA2/BCL2/BAX/FLCN/LAMB2/CTSH/PRDM1/PDGFB/MYC/BCL2L11/AMER1/VEGFA/SMAD3	13
GO:0031333	negative regulation of protein-containing complex assembly	7/520	135/15403	0.051852	1.53591	1.169	0.172272	0.485107	0.414975	HIP1R/SPTBN5/TMC8/FLII/TREM2/CARMIL2/SPTAN1	7
GO:0001838	embryonic epithelial tube formation	6/520	111/15403	0.054054	1.60114	1.1881	0.172887	0.485896	0.41565	HIF1A/TSC2/MTHFD1L/ADM/PLXNB2/ST14	6
GO:0006638	neutral lipid metabolic process	6/520	111/15403	0.054054	1.60114	1.1881	0.172887	0.485896	0.41565	LIPA/ACSL1/DGKA/PTPN11/PNPLA1/DGKD	6
GO:0048675	axon extension	6/520	111/15403	0.054054	1.60114	1.1881	0.172887	0.485896	0.41565	LAMB2/SEMA7A/PTPRS/GOLGA4/VEGFA/ARHGAP4	6
GO:0030100	regulation of endocytosis	12/520	261/15403	0.045977	1.36189	1.10218	0.173784	0.488101	0.417536	MERTK/UNC119/HIP1R/ARRB2/IL2RG/MYO18A/TSC2/TLR2/TREM2/VEGFA/CD300A/DGKD	12
GO:2000058	regulation of ubiquitin-dependent protein catabolic process	8/520	160/15403	0.05	1.48106	1.14332	0.174169	0.488867	0.418191	MDM2/FBXO22/N4BP1/GSK3A/TRIB1/PYHIN1/UBQLN4/HSP90AB1	8
GO:0005976	polysaccharide metabolic process	5/520	88/15403	0.056818	1.68302	1.20105	0.176371	0.492351	0.421172	NFKB1/GSK3A/EXT2/PASK/PDGFB	5
GO:1901222	regulation of non-canonical NF-kappaB signal transduction	5/520	88/15403	0.056818	1.68302	1.20105	0.176371	0.492351	0.421172	BCL3/IL1B/CYLD/TLR2/TREM2	5
GO:0010660	regulation of muscle cell apoptotic process	4/520	65/15403	0.061538	1.82284	1.2426	0.176432	0.492351	0.421172	TIGAR/RGL2/SOD2/GCH1	4
GO:0032722	positive regulation of chemokine production	4/520	65/15403	0.061538	1.82284	1.2426	0.176432	0.492351	0.421172	TNFSF4/IL1B/HIF1A/TLR2	4
GO:0061035	regulation of cartilage development	4/520	65/15403	0.061538	1.82284	1.2426	0.176432	0.492351	0.421172	LNPK/TAPT1/SMAD3/PTPN11	4
GO:1901184	regulation of ERBB signaling pathway	4/520	65/15403	0.061538	1.82284	1.2426	0.176432	0.492351	0.421172	HIP1R/RBPJ/DGKD/PTPN18	4
GO:2000379	positive regulation of reactive oxygen species metabolic process	4/520	65/15403	0.061538	1.82284	1.2426	0.176432	0.492351	0.421172	CDKN1A/GADD45A/SOD2/PDGFB	4
GO:0006739	NADP metabolic process	3/520	43/15403	0.069767	2.06659	1.30913	0.176544	0.492351	0.421172	TIGAR/KCNAB2/PRPS2	3
GO:0045022	early endosome to late endosome transport	3/520	43/15403	0.069767	2.06659	1.30913	0.176544	0.492351	0.421172	EEA1/SNX16/RAB5A	3
GO:1903018	regulation of glycoprotein metabolic process	3/520	43/15403	0.069767	2.06659	1.30913	0.176544	0.492351	0.421172	BCL2/ACER2/CCR7	3
GO:0051092	positive regulation of NF-kappaB transcription factor activity	7/520	136/15403	0.051471	1.52462	1.14863	0.176748	0.492603	0.421388	TRIM22/EDA2R/CD40/IL1B/IRAK3/TLR2/IRAK2	7
GO:0008286	insulin receptor signaling pathway	6/520	112/15403	0.053571	1.58685	1.16509	0.177871	0.494758	0.423231	IL1B/GSK3A/TSC2/RHOQ/PRKCB/PTPN11	6
GO:1902749	regulation of cell cycle G2/M phase transition	6/520	112/15403	0.053571	1.58685	1.16509	0.177871	0.494758	0.423231	CDKN1A/CCNG1/NBN/RBBP8/PKIA/BRSK1	6
GO:0032869	cellular response to insulin stimulus	9/520	186/15403	0.048387	1.43328	1.11124	0.178341	0.494758	0.423231	IL1B/MYO1C/GSK3A/TSC2/RB1/RHOQ/PRKCB/TBC1D4/PTPN11	9
GO:0015833	peptide transport	11/520	237/15403	0.046414	1.37482	1.08695	0.179203	0.494758	0.423231	IL1B/CDK16/SLC15A2/HIF1A/ABCB8/PASK/SLC16A1/SLC8B1/PRKCB/IL1RN/PTPN11	11
GO:0045807	positive regulation of endocytosis	7/520	137/15403	0.051095	1.51349	1.12843	0.181273	0.494758	0.423231	MERTK/ARRB2/IL2RG/MYO18A/TREM2/VEGFA/DGKD	7
GO:0000305	response to oxygen radical	2/520	23/15403	0.086957	2.57575	1.41358	0.181278	0.494758	0.423231	SOD2/GCH1	2
GO:0002320	lymphoid progenitor cell differentiation	2/520	23/15403	0.086957	2.57575	1.41358	0.181278	0.494758	0.423231	BCL2/FLCN	2
GO:0006740	NADPH regeneration	2/520	23/15403	0.086957	2.57575	1.41358	0.181278	0.494758	0.423231	TIGAR/PRPS2	2
GO:0007205	protein kinase C-activating G protein-coupled receptor signaling pathway	2/520	23/15403	0.086957	2.57575	1.41358	0.181278	0.494758	0.423231	DGKA/DGKD	2
GO:0010614	negative regulation of cardiac muscle hypertrophy	2/520	23/15403	0.086957	2.57575	1.41358	0.181278	0.494758	0.423231	GSK3A/SMAD3	2
GO:0010640	regulation of platelet-derived growth factor receptor signaling pathway	2/520	23/15403	0.086957	2.57575	1.41358	0.181278	0.494758	0.423231	PTGIR/HIP1R	2
GO:0010875	positive regulation of cholesterol efflux	2/520	23/15403	0.086957	2.57575	1.41358	0.181278	0.494758	0.423231	NFKBIA/TREM2	2
GO:0022010	central nervous system myelination	2/520	23/15403	0.086957	2.57575	1.41358	0.181278	0.494758	0.423231	B4GALT5/TLR2	2
GO:0031338	regulation of vesicle fusion	2/520	23/15403	0.086957	2.57575	1.41358	0.181278	0.494758	0.423231	CORO1A/TBC1D4	2
GO:0031445	regulation of heterochromatin formation	2/520	23/15403	0.086957	2.57575	1.41358	0.181278	0.494758	0.423231	SETDB1/BAZ1A	2
GO:0032104	regulation of response to extracellular stimulus	2/520	23/15403	0.086957	2.57575	1.41358	0.181278	0.494758	0.423231	BCL2/BAX	2
GO:0032107	regulation of response to nutrient levels	2/520	23/15403	0.086957	2.57575	1.41358	0.181278	0.494758	0.423231	BCL2/BAX	2
GO:0032291	axon ensheathment in central nervous system	2/520	23/15403	0.086957	2.57575	1.41358	0.181278	0.494758	0.423231	B4GALT5/TLR2	2
GO:0034383	low-density lipoprotein particle clearance	2/520	23/15403	0.086957	2.57575	1.41358	0.181278	0.494758	0.423231	LIPA/TREM2	2
GO:0034695	response to prostaglandin E	2/520	23/15403	0.086957	2.57575	1.41358	0.181278	0.494758	0.423231	TNFSF4/CCR7	2
GO:0035162	embryonic hemopoiesis	2/520	23/15403	0.086957	2.57575	1.41358	0.181278	0.494758	0.423231	HIF1A/VEGFA	2
GO:0035313	wound healing, spreading of epidermal cells	2/520	23/15403	0.086957	2.57575	1.41358	0.181278	0.494758	0.423231	LRG1/ITGA5	2
GO:0036119	response to platelet-derived growth factor	2/520	23/15403	0.086957	2.57575	1.41358	0.181278	0.494758	0.423231	PDGFB/MARS1	2
GO:0045624	positive regulation of T-helper cell differentiation	2/520	23/15403	0.086957	2.57575	1.41358	0.181278	0.494758	0.423231	CD80/TNFSF4	2
GO:0048143	astrocyte activation	2/520	23/15403	0.086957	2.57575	1.41358	0.181278	0.494758	0.423231	IL1B/TREM2	2
GO:0060479	lung cell differentiation	2/520	23/15403	0.086957	2.57575	1.41358	0.181278	0.494758	0.423231	CREB1/RBPJ	2
GO:0060487	lung epithelial cell differentiation	2/520	23/15403	0.086957	2.57575	1.41358	0.181278	0.494758	0.423231	CREB1/RBPJ	2
GO:0060669	embryonic placenta morphogenesis	2/520	23/15403	0.086957	2.57575	1.41358	0.181278	0.494758	0.423231	ADM/ST14	2
GO:0070168	negative regulation of biomineral tissue development	2/520	23/15403	0.086957	2.57575	1.41358	0.181278	0.494758	0.423231	CCL3/HIF1A	2
GO:0120255	olefinic compound biosynthetic process	2/520	23/15403	0.086957	2.57575	1.41358	0.181278	0.494758	0.423231	CREB1/ADM	2
GO:0120261	regulation of heterochromatin organization	2/520	23/15403	0.086957	2.57575	1.41358	0.181278	0.494758	0.423231	SETDB1/BAZ1A	2
GO:1900078	positive regulation of cellular response to insulin stimulus	2/520	23/15403	0.086957	2.57575	1.41358	0.181278	0.494758	0.423231	MYO1C/PTPN11	2
GO:1904706	negative regulation of vascular associated smooth muscle cell proliferation	2/520	23/15403	0.086957	2.57575	1.41358	0.181278	0.494758	0.423231	CDKN1A/SOD2	2
GO:0006979	response to oxidative stress	16/520	368/15403	0.043478	1.28788	1.04478	0.181734	0.49569	0.424028	PCNA/MDM2/SESN1/BCL2/SESN2/HIF1A/STAT6/DAPK1/SOD2/PNKP/GCH1/TRAP1/RGS14/GSR/TNFAIP3/NAPRT	16
GO:0090316	positive regulation of intracellular protein transport	5/520	89/15403	0.05618	1.66411	1.17445	0.182088	0.496034	0.424322	MDM2/TMEM30A/TM9SF4/IL1B/SMAD3	5
GO:0140888	interferon-mediated signaling pathway	5/520	89/15403	0.05618	1.66411	1.17445	0.182088	0.496034	0.424322	IFIH1/TBKBP1/IFNGR2/TRAF3/PTPN11	5
GO:0046470	phosphatidylcholine metabolic process	4/520	66/15403	0.060606	1.79522	1.21014	0.183184	0.498706	0.426608	PNPLA7/LPCAT4/SLC44A2/CEPT1	4
GO:0032956	regulation of actin cytoskeleton organization	14/520	316/15403	0.044304	1.31233	1.04858	0.1833	0.49871	0.426612	SYNPO/CCR7/CDC42EP3/HIP1R/SPTBN5/RHOQ/EPHA1/CORO1A/FLII/CDC42EP2/CARMIL2/SMAD3/SPTAN1/SWAP70	14
GO:0051051	negative regulation of transport	16/520	369/15403	0.04336	1.28439	1.03354	0.184465	0.500643	0.428265	ADA/ISCU/NFKB1/BCL2/PEA15/IL1B/GSK3A/UNC119/CAB39/PRKCB/PKIA/CORO1A/TLR2/TBC1D4/PTPN11/CD300A	16
GO:0006284	base-excision repair	3/520	44/15403	0.068182	2.01962	1.26599	0.185048	0.500643	0.428265	PCNA/PNKP/POLG	3
GO:0030517	negative regulation of axon extension	3/520	44/15403	0.068182	2.01962	1.26599	0.185048	0.500643	0.428265	SEMA7A/PTPRS/ARHGAP4	3
GO:0042181	ketone biosynthetic process	3/520	44/15403	0.068182	2.01962	1.26599	0.185048	0.500643	0.428265	FDXR/CREB1/ADM	3
GO:0043039	tRNA aminoacylation	3/520	44/15403	0.068182	2.01962	1.26599	0.185048	0.500643	0.428265	DARS1/GARS1/MARS1	3
GO:0045668	negative regulation of osteoblast differentiation	3/520	44/15403	0.068182	2.01962	1.26599	0.185048	0.500643	0.428265	TNFAIP6/IPO7/SMAD3	3
GO:0046578	regulation of Ras protein signal transduction	3/520	44/15403	0.068182	2.01962	1.26599	0.185048	0.500643	0.428265	FLCN/RASAL3/RASGRF1	3
GO:0050798	activated T cell proliferation	3/520	44/15403	0.068182	2.01962	1.26599	0.185048	0.500643	0.428265	IL2RA/TNFSF9/BTN3A1	3
GO:2000772	regulation of cellular senescence	3/520	44/15403	0.068182	2.01962	1.26599	0.185048	0.500643	0.428265	PLK2/GCH1/MAP3K3	3
GO:0009749	response to glucose	8/520	163/15403	0.04908	1.4538	1.0887	0.186639	0.504633	0.431678	CDK16/SESN2/HIF1A/ICAM1/PRKCB/TREM2/RASAL2/SMAD3	8
GO:0008585	female gonad development	5/520	90/15403	0.055556	1.64562	1.14819	0.187873	0.50734	0.433994	BCL2/BAX/TNFAIP6/CEBPB/VEGFA	5
GO:0030641	regulation of cellular pH	5/520	90/15403	0.055556	1.64562	1.14819	0.187873	0.50734	0.433994	BCL2/TM9SF4/LACC1/CLIC4/ATP6V1A	5
GO:0061640	cytoskeleton-dependent cytokinesis	6/520	114/15403	0.052632	1.55901	1.11976	0.188009	0.50739	0.434036	UNC119/TMEM250/CUL7/CHMP4B/SNX18/SEPTIN9	6
GO:0045444	fat cell differentiation	10/520	214/15403	0.046729	1.38417	1.05781	0.188299	0.507859	0.434438	LRG1/CEBPB/FLCN/CREB1/NR4A3/SOD2/ID2/CEBPD/WDFY2/SMAD3	10
GO:0032200	telomere organization	9/520	189/15403	0.047619	1.41053	1.06145	0.190007	0.510282	0.43651	PCNA/NBN/SMC6/PNKP/H4C6/GCH1/MYC/PARN/HSP90AB1	9
GO:0046777	protein autophosphorylation	9/520	189/15403	0.047619	1.41053	1.06145	0.190007	0.510282	0.43651	NBN/DAPK2/PASK/DAPK1/EPHA1/PDGFB/MAP3K3/VEGFA/MINK1	9
GO:0008333	endosome to lysosome transport	4/520	67/15403	0.059701	1.76843	1.17823	0.19002	0.510282	0.43651	LIPA/CHMP4B/TGFBRAP1/SNX16	4
GO:0045913	positive regulation of carbohydrate metabolic process	4/520	67/15403	0.059701	1.76843	1.17823	0.19002	0.510282	0.43651	NFKB1/PMAIP1/PTAFR/PDGFB	4
GO:0060337	type I interferon-mediated signaling pathway	4/520	67/15403	0.059701	1.76843	1.17823	0.19002	0.510282	0.43651	IFIH1/TBKBP1/TRAF3/PTPN11	4
GO:0070509	calcium ion import	4/520	67/15403	0.059701	1.76843	1.17823	0.19002	0.510282	0.43651	FCRL3/CCL3/MS4A1/PDGFB	4
GO:0071479	cellular response to ionizing radiation	4/520	67/15403	0.059701	1.76843	1.17823	0.19002	0.510282	0.43651	CDKN1A/MDM2/GADD45A/RAD9A	4
GO:0032006	regulation of TOR signaling	7/520	139/15403	0.05036	1.49171	1.0885	0.190467	0.511167	0.437268	SESN1/FLCN/GSK3A/SESN2/HIF1A/TSC2/TREM2	7
GO:0009260	ribonucleotide biosynthetic process	10/520	215/15403	0.046512	1.37773	1.04254	0.191991	0.512313	0.438248	ADA/PANK4/FLCN/ADCY4/LIPA/ACSL1/ADCY7/ADCY9/TREM2/ATP6V1A	10
GO:0003181	atrioventricular valve morphogenesis	2/520	24/15403	0.083333	2.46843	1.34567	0.193598	0.512313	0.438248	MDM2/MDM4	2
GO:0005979	regulation of glycogen biosynthetic process	2/520	24/15403	0.083333	2.46843	1.34567	0.193598	0.512313	0.438248	GSK3A/PASK	2
GO:0010962	regulation of glucan biosynthetic process	2/520	24/15403	0.083333	2.46843	1.34567	0.193598	0.512313	0.438248	GSK3A/PASK	2
GO:0032369	negative regulation of lipid transport	2/520	24/15403	0.083333	2.46843	1.34567	0.193598	0.512313	0.438248	NFKB1/PTPN11	2
GO:0043373	CD4-positive, alpha-beta T cell lineage commitment	2/520	24/15403	0.083333	2.46843	1.34567	0.193598	0.512313	0.438248	IRF4/STAT6	2
GO:0044827	modulation by host of viral genome replication	2/520	24/15403	0.083333	2.46843	1.34567	0.193598	0.512313	0.438248	APOBEC3H/SMC6	2
GO:0048566	embryonic digestive tract development	2/520	24/15403	0.083333	2.46843	1.34567	0.193598	0.512313	0.438248	ADA/ID2	2
GO:0051016	barbed-end actin filament capping	2/520	24/15403	0.083333	2.46843	1.34567	0.193598	0.512313	0.438248	FLII/CARMIL2	2
GO:0072012	glomerulus vasculature development	2/520	24/15403	0.083333	2.46843	1.34567	0.193598	0.512313	0.438248	ACTA2/PDGFB	2
GO:0090023	positive regulation of neutrophil chemotaxis	2/520	24/15403	0.083333	2.46843	1.34567	0.193598	0.512313	0.438248	CCR7/DAPK2	2
GO:0090594	inflammatory response to wounding	2/520	24/15403	0.083333	2.46843	1.34567	0.193598	0.512313	0.438248	HIF1A/TIMP1	2
GO:0097066	response to thyroid hormone	2/520	24/15403	0.083333	2.46843	1.34567	0.193598	0.512313	0.438248	CAB39/CTSH	2
GO:1900746	regulation of vascular endothelial growth factor signaling pathway	2/520	24/15403	0.083333	2.46843	1.34567	0.193598	0.512313	0.438248	MYO1C/VEGFA	2
GO:1901071	glucosamine-containing compound metabolic process	2/520	24/15403	0.083333	2.46843	1.34567	0.193598	0.512313	0.438248	AMDHD2/RENBP	2
GO:0010883	regulation of lipid storage	3/520	45/15403	0.066667	1.97474	1.22398	0.193656	0.512313	0.438248	NFKB1/NFKBIA/TREM2	3
GO:0038084	vascular endothelial growth factor signaling pathway	3/520	45/15403	0.066667	1.97474	1.22398	0.193656	0.512313	0.438248	MYO1C/PIK3CD/VEGFA	3
GO:0043038	amino acid activation	3/520	45/15403	0.066667	1.97474	1.22398	0.193656	0.512313	0.438248	DARS1/GARS1/MARS1	3
GO:0048260	positive regulation of receptor-mediated endocytosis	3/520	45/15403	0.066667	1.97474	1.22398	0.193656	0.512313	0.438248	ARRB2/VEGFA/DGKD	3
GO:0050873	brown fat cell differentiation	3/520	45/15403	0.066667	1.97474	1.22398	0.193656	0.512313	0.438248	LRG1/CEBPB/FLCN	3
GO:0051339	regulation of lyase activity	3/520	45/15403	0.066667	1.97474	1.22398	0.193656	0.512313	0.438248	PHPT1/ISCU/LTB4R2	3
GO:0140467	integrated stress response signaling	3/520	45/15403	0.066667	1.97474	1.22398	0.193656	0.512313	0.438248	CEBPB/CREBZF/CEBPD	3
GO:2000785	regulation of autophagosome assembly	3/520	45/15403	0.066667	1.97474	1.22398	0.193656	0.512313	0.438248	FEZ1/SNX18/RAB5A	3
GO:0014013	regulation of gliogenesis	5/520	91/15403	0.054945	1.62754	1.12225	0.193724	0.512313	0.438248	IL1B/RB1/ID2/TLR2/TREM2	5
GO:0032732	positive regulation of interleukin-1 production	4/520	68/15403	0.058824	1.74242	1.14685	0.196935	0.519856	0.4447	CCL3/NAIP/IL16/SMAD3	4
GO:0071357	cellular response to type I interferon	4/520	68/15403	0.058824	1.74242	1.14685	0.196935	0.519856	0.4447	IFIH1/TBKBP1/TRAF3/PTPN11	4
GO:2000401	regulation of lymphocyte migration	4/520	68/15403	0.058824	1.74242	1.14685	0.196935	0.519856	0.4447	CCL3/CCL4/SLC8B1/CORO1A	4
GO:0098781	ncRNA transcription	7/520	141/15403	0.049645	1.47055	1.0492	0.199846	0.52722	0.450999	HIF1A/ELL2/PDGFB/MYC/VEGFA/MARS1/SMAD3	7
GO:0048009	insulin-like growth factor receptor signaling pathway	3/520	46/15403	0.065217	1.93181	1.18304	0.202362	0.531883	0.454989	IGFBP4/TSC2/ZFAND2B	3
GO:0048013	ephrin receptor signaling pathway	3/520	46/15403	0.065217	1.93181	1.18304	0.202362	0.531883	0.454989	RBPJ/EPHA1/PTPN11	3
GO:1904262	negative regulation of TORC1 signaling	3/520	46/15403	0.065217	1.93181	1.18304	0.202362	0.531883	0.454989	SESN1/SESN2/TSC2	3
GO:0071331	cellular response to hexose stimulus	6/520	117/15403	0.051282	1.51903	1.05338	0.203621	0.531883	0.454989	CDK16/HIF1A/ICAM1/TREM2/SLC2A5/SMAD3	6
GO:0071675	regulation of mononuclear cell migration	6/520	117/15403	0.051282	1.51903	1.05338	0.203621	0.531883	0.454989	CCL3/CCR7/CCL4/SLC8B1/CORO1A/CX3CR1	6
GO:1904064	positive regulation of cation transmembrane transport	6/520	117/15403	0.051282	1.51903	1.05338	0.203621	0.531883	0.454989	BAX/PLCG1/KCNJ2/MS4A1/CD19/TREM2	6
GO:0090276	regulation of peptide hormone secretion	8/520	167/15403	0.047904	1.41898	1.01756	0.203835	0.531883	0.454989	IL1B/CDK16/HIF1A/PASK/SLC16A1/SLC8B1/PRKCB/PTPN11	8
GO:0006024	glycosaminoglycan biosynthetic process	4/520	69/15403	0.057971	1.71717	1.116	0.203926	0.531883	0.454989	NFKB1/IL1B/EXT2/PDGFB	4
GO:0051279	regulation of release of sequestered calcium ion into cytosol	4/520	69/15403	0.057971	1.71717	1.116	0.203926	0.531883	0.454989	BAX/PLCG1/CD19/CORO1A	4
GO:1903578	regulation of ATP metabolic process	4/520	69/15403	0.057971	1.71717	1.116	0.203926	0.531883	0.454989	TIGAR/FLCN/HIF1A/TREM2	4
GO:0002709	regulation of T cell mediated immunity	5/520	93/15403	0.053763	1.59254	1.0713	0.205612	0.531883	0.454989	CD80/TNFSF4/IL1B/CD1D/MR1	5
GO:0010906	regulation of glucose metabolic process	5/520	93/15403	0.053763	1.59254	1.0713	0.205612	0.531883	0.454989	IGFBP4/TIGAR/PMAIP1/GSK3A/SESN2	5
GO:0015914	phospholipid transport	5/520	93/15403	0.053763	1.59254	1.0713	0.205612	0.531883	0.454989	TRIAP1/TMEM30A/OSBPL5/OSBPL10/ABCB4	5
GO:0046545	development of primary female sexual characteristics	5/520	93/15403	0.053763	1.59254	1.0713	0.205612	0.531883	0.454989	BCL2/BAX/TNFAIP6/CEBPB/VEGFA	5
GO:0034504	protein localization to nucleus	13/520	297/15403	0.043771	1.29655	0.964594	0.205831	0.531883	0.454989	CDKN1A/MDM2/BCL3/FLCN/SESN2/TSC2/NUAK2/NFKBIA/PKIA/IPO7/PYHIN1/RGPD5/SMAD3	13
GO:0001835	blastocyst hatching	2/520	25/15403	0.08	2.36969	1.28112	0.206021	0.531883	0.454989	ASF1B/RBBP8	2
GO:0002675	positive regulation of acute inflammatory response	2/520	25/15403	0.08	2.36969	1.28112	0.206021	0.531883	0.454989	IL1B/CCR7	2
GO:0003171	atrioventricular valve development	2/520	25/15403	0.08	2.36969	1.28112	0.206021	0.531883	0.454989	MDM2/MDM4	2
GO:0006910	phagocytosis, recognition	2/520	25/15403	0.08	2.36969	1.28112	0.206021	0.531883	0.454989	MYO18A/TREM2	2
GO:0010575	positive regulation of vascular endothelial growth factor production	2/520	25/15403	0.08	2.36969	1.28112	0.206021	0.531883	0.454989	IL1B/HIF1A	2
GO:0014741	negative regulation of muscle hypertrophy	2/520	25/15403	0.08	2.36969	1.28112	0.206021	0.531883	0.454989	GSK3A/SMAD3	2
GO:0021983	pituitary gland development	2/520	25/15403	0.08	2.36969	1.28112	0.206021	0.531883	0.454989	CREB1/RBPJ	2
GO:0031664	regulation of lipopolysaccharide-mediated signaling pathway	2/520	25/15403	0.08	2.36969	1.28112	0.206021	0.531883	0.454989	TRIB1/TNFAIP3	2
GO:0033137	negative regulation of peptidyl-serine phosphorylation	2/520	25/15403	0.08	2.36969	1.28112	0.206021	0.531883	0.454989	GADD45A/BAX	2
GO:0035188	hatching	2/520	25/15403	0.08	2.36969	1.28112	0.206021	0.531883	0.454989	ASF1B/RBBP8	2
GO:0035767	endothelial cell chemotaxis	2/520	25/15403	0.08	2.36969	1.28112	0.206021	0.531883	0.454989	EGR3/VEGFA	2
GO:0040018	positive regulation of multicellular organism growth	2/520	25/15403	0.08	2.36969	1.28112	0.206021	0.531883	0.454989	BCL2/CREB1	2
GO:0042104	positive regulation of activated T cell proliferation	2/520	25/15403	0.08	2.36969	1.28112	0.206021	0.531883	0.454989	IL2RA/TNFSF9	2
GO:0042278	purine nucleoside metabolic process	2/520	25/15403	0.08	2.36969	1.28112	0.206021	0.531883	0.454989	ADA/MTAP	2
GO:0046339	diacylglycerol metabolic process	2/520	25/15403	0.08	2.36969	1.28112	0.206021	0.531883	0.454989	DGKA/DGKD	2
GO:0046629	gamma-delta T cell activation	2/520	25/15403	0.08	2.36969	1.28112	0.206021	0.531883	0.454989	JAML/EGR3	2
GO:0050860	negative regulation of T cell receptor signaling pathway	2/520	25/15403	0.08	2.36969	1.28112	0.206021	0.531883	0.454989	PHPT1/PVRIG	2
GO:0070861	regulation of protein exit from endoplasmic reticulum	2/520	25/15403	0.08	2.36969	1.28112	0.206021	0.531883	0.454989	TMEM30A/TM9SF4	2
GO:0071684	organism emergence from protective structure	2/520	25/15403	0.08	2.36969	1.28112	0.206021	0.531883	0.454989	ASF1B/RBBP8	2
GO:1900016	negative regulation of cytokine production involved in inflammatory response	2/520	25/15403	0.08	2.36969	1.28112	0.206021	0.531883	0.454989	ADCY7/TREM2	2
GO:1900543	negative regulation of purine nucleotide metabolic process	2/520	25/15403	0.08	2.36969	1.28112	0.206021	0.531883	0.454989	TIGAR/FLCN	2
GO:1903305	regulation of regulated secretory pathway	6/520	118/15403	0.050847	1.50616	1.03167	0.208927	0.539067	0.461134	PTAFR/SYN1/PRKCB/RAB5A/PRAM1/CD300A	6
GO:0032481	positive regulation of type I interferon production	4/520	70/15403	0.057143	1.69264	1.08564	0.210989	0.542246	0.463853	IFIH1/TRAF3/TLR2/PTPN11	4
GO:0051101	regulation of DNA binding	4/520	70/15403	0.057143	1.69264	1.08564	0.210989	0.542246	0.463853	BCL3/RB1/PYHIN1/GTF2B	4
GO:0006509	membrane protein ectodomain proteolysis	3/520	47/15403	0.06383	1.89071	1.14312	0.211158	0.542246	0.463853	IL1B/SPPL2B/TIMP1	3
GO:0010611	regulation of cardiac muscle hypertrophy	3/520	47/15403	0.06383	1.89071	1.14312	0.211158	0.542246	0.463853	GSK3A/NR4A3/SMAD3	3
GO:0019884	antigen processing and presentation of exogenous antigen	3/520	47/15403	0.06383	1.89071	1.14312	0.211158	0.542246	0.463853	CD1D/MR1/HLA-DQA1	3
GO:0033344	cholesterol efflux	3/520	47/15403	0.06383	1.89071	1.14312	0.211158	0.542246	0.463853	LIPA/NFKBIA/TREM2	3
GO:0051489	regulation of filopodium assembly	3/520	47/15403	0.06383	1.89071	1.14312	0.211158	0.542246	0.463853	CCR7/RHOQ/RAB5A	3
GO:0090329	regulation of DNA-templated DNA replication	3/520	47/15403	0.06383	1.89071	1.14312	0.211158	0.542246	0.463853	PCNA/NBN/SLFN11	3
GO:0006497	protein lipidation	5/520	94/15403	0.053191	1.57559	1.04629	0.211645	0.543176	0.464649	ZDHHC5/MPPE1/PIGG/PIGX/ZDHHC18	5
GO:0050796	regulation of insulin secretion	7/520	144/15403	0.048611	1.43992	0.991366	0.214241	0.548838	0.469492	IL1B/CDK16/HIF1A/SLC16A1/SLC8B1/PRKCB/PTPN11	7
GO:0038127	ERBB signaling pathway	6/520	119/15403	0.05042	1.4935	1.01016	0.214282	0.548838	0.469492	PLCG1/HIP1R/RBPJ/PTPN11/DGKD/PTPN18	6
GO:0071326	cellular response to monosaccharide stimulus	6/520	119/15403	0.05042	1.4935	1.01016	0.214282	0.548838	0.469492	CDK16/HIF1A/ICAM1/TREM2/SLC2A5/SMAD3	6
GO:1904951	positive regulation of establishment of protein localization	13/520	300/15403	0.043333	1.28358	0.92716	0.21572	0.548838	0.469492	MDM2/TMEM30A/TM9SF4/IL1B/MYO1C/GSK3A/HIF1A/MYO18A/APBB1/PRKCB/TLR2/TREM2/SMAD3	13
GO:0002791	regulation of peptide secretion	8/520	170/15403	0.047059	1.39394	0.965391	0.217132	0.548838	0.469492	IL1B/CDK16/HIF1A/PASK/SLC16A1/SLC8B1/PRKCB/PTPN11	8
GO:0007004	telomere maintenance via telomerase	4/520	71/15403	0.056338	1.6688	1.05577	0.21812	0.548838	0.469492	PNKP/GCH1/PARN/HSP90AB1	4
GO:0010657	muscle cell apoptotic process	4/520	71/15403	0.056338	1.6688	1.05577	0.21812	0.548838	0.469492	TIGAR/RGL2/SOD2/GCH1	4
GO:0030968	endoplasmic reticulum unfolded protein response	4/520	71/15403	0.056338	1.6688	1.05577	0.21812	0.548838	0.469492	ATF3/BAX/CREBZF/BCL2L11	4
GO:0032206	positive regulation of telomere maintenance	4/520	71/15403	0.056338	1.6688	1.05577	0.21812	0.548838	0.469492	NBN/PNKP/GCH1/PARN	4
GO:0061053	somite development	4/520	71/15403	0.056338	1.6688	1.05577	0.21812	0.548838	0.469492	NKD1/PLXNA2/RBPJ/SMAD3	4
GO:1904377	positive regulation of protein localization to cell periphery	4/520	71/15403	0.056338	1.6688	1.05577	0.21812	0.548838	0.469492	ZDHHC5/EPB41L2/NUMA1/TREM2	4
GO:0002726	positive regulation of T cell cytokine production	2/520	26/15403	0.076923	2.27855	1.21959	0.218525	0.548838	0.469492	TNFSF4/IL1B	2
GO:0006691	leukotriene metabolic process	2/520	26/15403	0.076923	2.27855	1.21959	0.218525	0.548838	0.469492	DPEP2/TLR2	2
GO:0006760	folic acid-containing compound metabolic process	2/520	26/15403	0.076923	2.27855	1.21959	0.218525	0.548838	0.469492	MTHFD1L/GCH1	2
GO:0010743	regulation of macrophage derived foam cell differentiation	2/520	26/15403	0.076923	2.27855	1.21959	0.218525	0.548838	0.469492	NFKB1/NFKBIA	2
GO:0010800	positive regulation of peptidyl-threonine phosphorylation	2/520	26/15403	0.076923	2.27855	1.21959	0.218525	0.548838	0.469492	GSK3A/CAB39	2
GO:0010818	T cell chemotaxis	2/520	26/15403	0.076923	2.27855	1.21959	0.218525	0.548838	0.469492	CCL3/PIK3CD	2
GO:0021988	olfactory lobe development	2/520	26/15403	0.076923	2.27855	1.21959	0.218525	0.548838	0.469492	SEMA7A/ID2	2
GO:0031167	rRNA methylation	2/520	26/15403	0.076923	2.27855	1.21959	0.218525	0.548838	0.469492	NSUN5P1/MRM2	2
GO:0032703	negative regulation of interleukin-2 production	2/520	26/15403	0.076923	2.27855	1.21959	0.218525	0.548838	0.469492	VSIG4/TNFAIP3	2
GO:0034138	toll-like receptor 3 signaling pathway	2/520	26/15403	0.076923	2.27855	1.21959	0.218525	0.548838	0.469492	PELI1/TNFAIP3	2
GO:0034643	establishment of mitochondrion localization, microtubule-mediated	2/520	26/15403	0.076923	2.27855	1.21959	0.218525	0.548838	0.469492	FEZ1/HIF1A	2
GO:0042832	defense response to protozoan	2/520	26/15403	0.076923	2.27855	1.21959	0.218525	0.548838	0.469492	BCL3/IRF4	2
GO:0043032	positive regulation of macrophage activation	2/520	26/15403	0.076923	2.27855	1.21959	0.218525	0.548838	0.469492	CCL3/TREM2	2
GO:0045980	negative regulation of nucleotide metabolic process	2/520	26/15403	0.076923	2.27855	1.21959	0.218525	0.548838	0.469492	TIGAR/FLCN	2
GO:0045987	positive regulation of smooth muscle contraction	2/520	26/15403	0.076923	2.27855	1.21959	0.218525	0.548838	0.469492	ADA/PTAFR	2
GO:0047497	mitochondrion transport along microtubule	2/520	26/15403	0.076923	2.27855	1.21959	0.218525	0.548838	0.469492	FEZ1/HIF1A	2
GO:0048710	regulation of astrocyte differentiation	2/520	26/15403	0.076923	2.27855	1.21959	0.218525	0.548838	0.469492	ID2/TREM2	2
GO:0051984	positive regulation of chromosome segregation	2/520	26/15403	0.076923	2.27855	1.21959	0.218525	0.548838	0.469492	SMC6/NUMA1	2
GO:0060142	regulation of syncytium formation by plasma membrane fusion	2/520	26/15403	0.076923	2.27855	1.21959	0.218525	0.548838	0.469492	GDF15/TREM2	2
GO:0061437	renal system vasculature development	2/520	26/15403	0.076923	2.27855	1.21959	0.218525	0.548838	0.469492	ACTA2/PDGFB	2
GO:0061440	kidney vasculature development	2/520	26/15403	0.076923	2.27855	1.21959	0.218525	0.548838	0.469492	ACTA2/PDGFB	2
GO:0071480	cellular response to gamma radiation	2/520	26/15403	0.076923	2.27855	1.21959	0.218525	0.548838	0.469492	CDKN1A/MDM2	2
GO:0071624	positive regulation of granulocyte chemotaxis	2/520	26/15403	0.076923	2.27855	1.21959	0.218525	0.548838	0.469492	CCR7/DAPK2	2
GO:1901889	negative regulation of cell junction assembly	2/520	26/15403	0.076923	2.27855	1.21959	0.218525	0.548838	0.469492	IL1B/TLR2	2
GO:1902547	regulation of cellular response to vascular endothelial growth factor stimulus	2/520	26/15403	0.076923	2.27855	1.21959	0.218525	0.548838	0.469492	MYO1C/VEGFA	2
GO:1904353	regulation of telomere capping	2/520	26/15403	0.076923	2.27855	1.21959	0.218525	0.548838	0.469492	NBN/PNKP	2
GO:0046165	alcohol biosynthetic process	6/520	120/15403	0.05	1.48106	0.988846	0.219684	0.550087	0.470561	NFKB1/ACER2/PTAFR/LIPA/IMPA2/GCH1	6
GO:0001658	branching involved in ureteric bud morphogenesis	3/520	48/15403	0.0625	1.85132	1.10417	0.220035	0.550087	0.470561	BCL2/MYC/VEGFA	3
GO:0007566	embryo implantation	3/520	48/15403	0.0625	1.85132	1.10417	0.220035	0.550087	0.470561	IL1B/TIMP1/VEGFA	3
GO:0032330	regulation of chondrocyte differentiation	3/520	48/15403	0.0625	1.85132	1.10417	0.220035	0.550087	0.470561	LNPK/SMAD3/PTPN11	3
GO:0045332	phospholipid translocation	3/520	48/15403	0.0625	1.85132	1.10417	0.220035	0.550087	0.470561	TRIAP1/TMEM30A/ABCB4	3
GO:0046456	icosanoid biosynthetic process	3/520	48/15403	0.0625	1.85132	1.10417	0.220035	0.550087	0.470561	IL1B/NAIP/TBXAS1	3
GO:0072583	clathrin-dependent endocytosis	3/520	48/15403	0.0625	1.85132	1.10417	0.220035	0.550087	0.470561	UNC119/HIP1R/DGKD	3
GO:0140374	antiviral innate immune response	3/520	48/15403	0.0625	1.85132	1.10417	0.220035	0.550087	0.470561	IFIH1/DUS2/NLRP6	3
GO:0006887	exocytosis	14/520	328/15403	0.042683	1.26432	0.904439	0.220387	0.550335	0.470773	CCL3/SYNGR2/CDK16/TNFAIP2/PTAFR/PIK3CD/NR4A3/SYN1/PRKCB/CORO1A/LAT2/RAB5A/PRAM1/CD300A	14
GO:0050878	regulation of body fluid levels	14/520	328/15403	0.042683	1.26432	0.904439	0.220387	0.550335	0.470773	ADA/CD40/LNPK/MERTK/HIF1A/EXT2/CREB1/P2RY2/PDGFB/ADM/NLRP6/VEGFA/DGKA/DGKD	14
GO:0015850	organic hydroxy compound transport	11/520	249/15403	0.044177	1.30856	0.917546	0.221906	0.553808	0.473744	NFKB1/LIPA/OSBPL5/OSBPL10/ABCB4/SLC44A2/NFKBIA/SLC16A1/PRKCB/TREM2/PTPN11	11
GO:0048259	regulation of receptor-mediated endocytosis	5/520	96/15403	0.052083	1.54277	0.997126	0.223877	0.558407	0.477678	UNC119/HIP1R/ARRB2/VEGFA/DGKD	5
GO:0090090	negative regulation of canonical Wnt signaling pathway	6/520	121/15403	0.049587	1.46882	0.967724	0.225131	0.560706	0.479644	NKD1/IGFBP4/GSK3A/CYLD/CTNND1/AMER1	6
GO:0002637	regulation of immunoglobulin production	4/520	72/15403	0.055556	1.64562	1.02637	0.225315	0.560706	0.479644	FCRL3/TNFSF4/TNFSF13/STAT6	4
GO:0051057	positive regulation of small GTPase mediated signal transduction	4/520	72/15403	0.055556	1.64562	1.02637	0.225315	0.560706	0.479644	MAP4K4/ARHGEF3/PRAG1/RASGRF1	4
GO:1904427	positive regulation of calcium ion transmembrane transport	4/520	72/15403	0.055556	1.64562	1.02637	0.225315	0.560706	0.479644	BAX/PLCG1/MS4A1/CD19	4
GO:0007517	muscle organ development	13/520	303/15403	0.042904	1.27087	0.890115	0.22581	0.561616	0.480423	PAX5/FBXO22/ATF3/BCL2/EGR3/COL19A1/HIVEP3/CREB1/BTG2/RB1/RBPJ/SMAD3/DDX17	13
GO:0090087	regulation of peptide transport	8/520	172/15403	0.046512	1.37773	0.93116	0.226174	0.562201	0.480924	IL1B/CDK16/HIF1A/PASK/SLC16A1/SLC8B1/PRKCB/PTPN11	8
GO:0016055	Wnt signaling pathway	17/520	411/15403	0.041363	1.22521	0.864999	0.227731	0.565048	0.483359	NFKB1/NKD1/IGFBP4/GSK3A/CYLD/CALCOCO1/CTNND1/TSC2/RBPJ/FRAT2/PBXIP1/TLR2/AMER1/RAB5A/TNFAIP3/SMAD3/BTRC	17
GO:0003179	heart valve morphogenesis	3/520	49/15403	0.061224	1.81354	1.06613	0.228986	0.565048	0.483359	MDM2/RB1/MDM4	3
GO:0006110	regulation of glycolytic process	3/520	49/15403	0.061224	1.81354	1.06613	0.228986	0.565048	0.483359	TIGAR/FLCN/HIF1A	3
GO:0014743	regulation of muscle hypertrophy	3/520	49/15403	0.061224	1.81354	1.06613	0.228986	0.565048	0.483359	GSK3A/NR4A3/SMAD3	3
GO:0030811	regulation of nucleotide catabolic process	3/520	49/15403	0.061224	1.81354	1.06613	0.228986	0.565048	0.483359	TIGAR/FLCN/HIF1A	3
GO:0033121	regulation of purine nucleotide catabolic process	3/520	49/15403	0.061224	1.81354	1.06613	0.228986	0.565048	0.483359	TIGAR/FLCN/HIF1A	3
GO:1901799	negative regulation of proteasomal protein catabolic process	3/520	49/15403	0.061224	1.81354	1.06613	0.228986	0.565048	0.483359	N4BP1/LAMP3/HSP90AB1	3
GO:1903409	reactive oxygen species biosynthetic process	3/520	49/15403	0.061224	1.81354	1.06613	0.228986	0.565048	0.483359	LIPA/SOD2/TRAP1	3
GO:0006885	regulation of pH	5/520	97/15403	0.051546	1.52686	0.972967	0.230071	0.565048	0.483359	BCL2/TM9SF4/LACC1/CLIC4/ATP6V1A	5
GO:0045727	positive regulation of translation	6/520	122/15403	0.04918	1.45678	0.946791	0.230621	0.565048	0.483359	RPS27L/BCL3/PTAFR/PASK/NIBAN1/PLXNB2	6
GO:0198738	cell-cell signaling by wnt	17/520	412/15403	0.041262	1.22223	0.854644	0.23066	0.565048	0.483359	NFKB1/NKD1/IGFBP4/GSK3A/CYLD/CALCOCO1/CTNND1/TSC2/RBPJ/FRAT2/PBXIP1/TLR2/AMER1/RAB5A/TNFAIP3/SMAD3/BTRC	17
GO:0006006	glucose metabolic process	8/520	173/15403	0.046243	1.36976	0.914204	0.230746	0.565048	0.483359	ATF3/IGFBP4/TIGAR/PMAIP1/GSK3A/SESN2/LIPA/GALM	8
GO:0001516	prostaglandin biosynthetic process	2/520	27/15403	0.074074	2.19416	1.16083	0.231091	0.565048	0.483359	IL1B/TBXAS1	2
GO:0002438	acute inflammatory response to antigenic stimulus	2/520	27/15403	0.074074	2.19416	1.16083	0.231091	0.565048	0.483359	CCR7/NLRP6	2
GO:0006656	phosphatidylcholine biosynthetic process	2/520	27/15403	0.074074	2.19416	1.16083	0.231091	0.565048	0.483359	SLC44A2/CEPT1	2
GO:0010661	positive regulation of muscle cell apoptotic process	2/520	27/15403	0.074074	2.19416	1.16083	0.231091	0.565048	0.483359	TIGAR/SOD2	2
GO:0030808	regulation of nucleotide biosynthetic process	2/520	27/15403	0.074074	2.19416	1.16083	0.231091	0.565048	0.483359	FLCN/TREM2	2
GO:0033688	regulation of osteoblast proliferation	2/520	27/15403	0.074074	2.19416	1.16083	0.231091	0.565048	0.483359	BCL2/SMAD3	2
GO:0035335	peptidyl-tyrosine dephosphorylation	2/520	27/15403	0.074074	2.19416	1.16083	0.231091	0.565048	0.483359	PTPRS/PTPN11	2
GO:0036010	protein localization to endosome	2/520	27/15403	0.074074	2.19416	1.16083	0.231091	0.565048	0.483359	TMEM30A/RCSD1	2
GO:0043171	peptide catabolic process	2/520	27/15403	0.074074	2.19416	1.16083	0.231091	0.565048	0.483359	DPEP2/CTSH	2
GO:0045672	positive regulation of osteoclast differentiation	2/520	27/15403	0.074074	2.19416	1.16083	0.231091	0.565048	0.483359	CREB1/TREM2	2
GO:0045742	positive regulation of epidermal growth factor receptor signaling pathway	2/520	27/15403	0.074074	2.19416	1.16083	0.231091	0.565048	0.483359	HIP1R/DGKD	2
GO:0046457	prostanoid biosynthetic process	2/520	27/15403	0.074074	2.19416	1.16083	0.231091	0.565048	0.483359	IL1B/TBXAS1	2
GO:0051043	regulation of membrane protein ectodomain proteolysis	2/520	27/15403	0.074074	2.19416	1.16083	0.231091	0.565048	0.483359	IL1B/TIMP1	2
GO:0060055	angiogenesis involved in wound healing	2/520	27/15403	0.074074	2.19416	1.16083	0.231091	0.565048	0.483359	VEGFA/TNFAIP3	2
GO:0090322	regulation of superoxide metabolic process	2/520	27/15403	0.074074	2.19416	1.16083	0.231091	0.565048	0.483359	GCH1/ACP5	2
GO:1900371	regulation of purine nucleotide biosynthetic process	2/520	27/15403	0.074074	2.19416	1.16083	0.231091	0.565048	0.483359	FLCN/TREM2	2
GO:2000352	negative regulation of endothelial cell apoptotic process	2/520	27/15403	0.074074	2.19416	1.16083	0.231091	0.565048	0.483359	ICAM1/TNFAIP3	2
GO:0051047	positive regulation of secretion	12/520	278/15403	0.043165	1.27861	0.87623	0.23135	0.565362	0.483628	IL1B/PTAFR/HIF1A/MYO18A/CREB1/APBB1/P2RY2/PRKCB/TLR2/TREM2/RAB5A/PTPN11	12
GO:0006278	RNA-templated DNA biosynthetic process	4/520	73/15403	0.054795	1.62308	0.997418	0.23257	0.566432	0.484543	PNKP/GCH1/PARN/HSP90AB1	4
GO:0009247	glycolipid biosynthetic process	4/520	73/15403	0.054795	1.62308	0.997418	0.23257	0.566432	0.484543	MPPE1/B4GALT5/PIGG/PIGX	4
GO:0051298	centrosome duplication	4/520	73/15403	0.054795	1.62308	0.997418	0.23257	0.566432	0.484543	CKAP5/PLK2/CHMP4B/BRSK1	4
GO:0060260	regulation of transcription initiation by RNA polymerase II	4/520	73/15403	0.054795	1.62308	0.997418	0.23257	0.566432	0.484543	NFKB1/PPM1D/NFKBIA/MYC	4
GO:0071230	cellular response to amino acid stimulus	4/520	73/15403	0.054795	1.62308	0.997418	0.23257	0.566432	0.484543	SESN1/CEBPB/SESN2/CPEB4	4
GO:0072678	T cell migration	4/520	73/15403	0.054795	1.62308	0.997418	0.23257	0.566432	0.484543	CCL3/PIK3CD/ICAM1/CORO1A	4
GO:0032386	regulation of intracellular transport	11/520	252/15403	0.043651	1.29299	0.876542	0.233182	0.567606	0.485547	MDM2/TMEM30A/FEZ1/TM9SF4/IL1B/NUMA1/FRAT2/NRDE2/PKIA/SMAD3/PTPN11	11
GO:0044839	cell cycle G2/M phase transition	7/520	148/15403	0.047297	1.401	0.916251	0.233999	0.569274	0.486974	CDKN1A/CCNG1/NBN/PPM1D/RBBP8/PKIA/BRSK1	7
GO:0060070	canonical Wnt signaling pathway	12/520	279/15403	0.043011	1.27403	0.863394	0.234955	0.57128	0.48869	NFKB1/NKD1/IGFBP4/GSK3A/CYLD/CTNND1/RBPJ/FRAT2/AMER1/RAB5A/SMAD3/BTRC	12
GO:0042063	gliogenesis	13/520	306/15403	0.042484	1.25842	0.85345	0.23609	0.572664	0.489874	CCL3/IL1B/B4GALT5/RRAS2/LAMB2/RB1/VCAN/ID2/TLR2/TREM2/CX3CR1/PTPN11/NAB1	13
GO:1903322	positive regulation of protein modification by small protein conjugation or removal	6/520	123/15403	0.04878	1.44493	0.926044	0.236154	0.572664	0.489874	BIRC3/GSK3A/ARRDC3/PELI1/AMER1/BTRC	6
GO:0021761	limbic system development	5/520	98/15403	0.05102	1.51128	0.94908	0.236315	0.572664	0.489874	BAX/FEZ1/BTG2/PTPRS/PLXNA1	5
GO:0042158	lipoprotein biosynthetic process	5/520	98/15403	0.05102	1.51128	0.94908	0.236315	0.572664	0.489874	ZDHHC5/MPPE1/PIGG/PIGX/ZDHHC18	5
GO:0051310	metaphase chromosome alignment	5/520	98/15403	0.05102	1.51128	0.94908	0.236315	0.572664	0.489874	NUMA1/RB1/PSRC1/CHMP4B/EML3	5
GO:2000060	positive regulation of ubiquitin-dependent protein catabolic process	5/520	98/15403	0.05102	1.51128	0.94908	0.236315	0.572664	0.489874	MDM2/FBXO22/GSK3A/TRIB1/PYHIN1	5
GO:0018105	peptidyl-serine phosphorylation	11/520	253/15403	0.043478	1.28788	0.862988	0.236989	0.57398	0.490999	BCL2/GADD45A/BAX/SGK1/GSK3A/PLK2/CAB39/PRKCB/TCL1A/BRSK1/VEGFA	11
GO:0045599	negative regulation of fat cell differentiation	3/520	50/15403	0.06	1.77727	1.02897	0.238003	0.574833	0.491729	FLCN/SOD2/SMAD3	3
GO:0048146	positive regulation of fibroblast proliferation	3/520	50/15403	0.06	1.77727	1.02897	0.238003	0.574833	0.491729	CDKN1A/PDGFB/MYC	3
GO:0071470	cellular response to osmotic stress	3/520	50/15403	0.06	1.77727	1.02897	0.238003	0.574833	0.491729	RELB/CAB39/RCSD1	3
GO:0071868	cellular response to monoamine stimulus	3/520	50/15403	0.06	1.77727	1.02897	0.238003	0.574833	0.491729	GSK3A/ARRB2/NR4A3	3
GO:0071870	cellular response to catecholamine stimulus	3/520	50/15403	0.06	1.77727	1.02897	0.238003	0.574833	0.491729	GSK3A/ARRB2/NR4A3	3
GO:0060828	regulation of canonical Wnt signaling pathway	10/520	227/15403	0.044053	1.3049	0.865031	0.238633	0.576034	0.492756	NFKB1/NKD1/IGFBP4/GSK3A/CYLD/CTNND1/RBPJ/AMER1/SMAD3/BTRC	10
GO:0034250	positive regulation of amide metabolic process	7/520	149/15403	0.04698	1.3916	0.897814	0.239031	0.576354	0.49303	RPS27L/BCL3/GSK3A/PTAFR/PASK/NIBAN1/PLXNB2	7
GO:0097696	receptor signaling pathway via STAT	7/520	149/15403	0.04698	1.3916	0.897814	0.239031	0.576354	0.49303	GADD45A/CD40/BCL3/STAT6/CSF2RB/MGAT5/CD300A	7
GO:0050730	regulation of peptidyl-tyrosine phosphorylation	9/520	201/15403	0.044776	1.32632	0.870436	0.239718	0.577689	0.494172	CD80/CD40/UNC119/PDGFB/TREM2/VEGFA/PTPN11/ITGA5/CD300A	9
GO:0034340	response to type I interferon	4/520	74/15403	0.054054	1.60114	0.968907	0.239881	0.577697	0.494179	IFIH1/TBKBP1/TRAF3/PTPN11	4
GO:0030073	insulin secretion	8/520	175/15403	0.045714	1.35411	0.880604	0.239987	0.577697	0.494179	IL1B/CDK16/HIF1A/SLC16A1/SLC8B1/PRKCB/IL1RN/PTPN11	8
GO:0010035	response to inorganic substance	19/520	470/15403	0.040426	1.19745	0.812605	0.240902	0.579573	0.495784	PCNA/MDM2/ADA/BCL2/TIGAR/TNFSF4/CCR7/GSK3A/COL18A1/RASGRP2/ADCY7/HIF1A/STAT6/CLIC4/CREB1/IMPA2/SOD2/GCH1/TNFAIP3	19
GO:0006275	regulation of DNA replication	6/520	124/15403	0.048387	1.43328	0.90548	0.241727	0.579573	0.495784	CDKN1A/PCNA/NBN/JADE3/BAZ1A/SLFN11	6
GO:1901875	positive regulation of post-translational protein modification	6/520	124/15403	0.048387	1.43328	0.90548	0.241727	0.579573	0.495784	BIRC3/GSK3A/ARRDC3/PELI1/AMER1/BTRC	6
GO:0030198	extracellular matrix organization	12/520	281/15403	0.042705	1.26496	0.837866	0.24223	0.579573	0.495784	BCL3/NFKB2/COL18A1/COL19A1/AEBP1/LAMB2/RB1/ADAMTSL4/PBXIP1/COLGALT1/CARMIL2/SMAD3	12
GO:0051100	negative regulation of binding	5/520	99/15403	0.050505	1.49602	0.92546	0.242605	0.579573	0.495784	CDKN1A/BAX/ARRB2/TMC8/PDGFB	5
GO:0001562	response to protozoan	2/520	28/15403	0.071429	2.1158	1.10459	0.243701	0.579573	0.495784	BCL3/IRF4	2
GO:0006346	DNA methylation-dependent heterochromatin formation	2/520	28/15403	0.071429	2.1158	1.10459	0.243701	0.579573	0.495784	SETDB1/MYC	2
GO:0010574	regulation of vascular endothelial growth factor production	2/520	28/15403	0.071429	2.1158	1.10459	0.243701	0.579573	0.495784	IL1B/HIF1A	2
GO:0016226	iron-sulfur cluster assembly	2/520	28/15403	0.071429	2.1158	1.10459	0.243701	0.579573	0.495784	ISCU/NDOR1	2
GO:0031163	metallo-sulfur cluster assembly	2/520	28/15403	0.071429	2.1158	1.10459	0.243701	0.579573	0.495784	ISCU/NDOR1	2
GO:0032607	interferon-alpha production	2/520	28/15403	0.071429	2.1158	1.10459	0.243701	0.579573	0.495784	IFIH1/PTPRS	2
GO:0032647	regulation of interferon-alpha production	2/520	28/15403	0.071429	2.1158	1.10459	0.243701	0.579573	0.495784	IFIH1/PTPRS	2
GO:0035308	negative regulation of protein dephosphorylation	2/520	28/15403	0.071429	2.1158	1.10459	0.243701	0.579573	0.495784	MGAT5/SWAP70	2
GO:0044058	regulation of digestive system process	2/520	28/15403	0.071429	2.1158	1.10459	0.243701	0.579573	0.495784	SGK1/HIP1R	2
GO:0051156	glucose 6-phosphate metabolic process	2/520	28/15403	0.071429	2.1158	1.10459	0.243701	0.579573	0.495784	TIGAR/PRPS2	2
GO:0071354	cellular response to interleukin-6	2/520	28/15403	0.071429	2.1158	1.10459	0.243701	0.579573	0.495784	NFKB1/SELPLG	2
GO:0071542	dopaminergic neuron differentiation	2/520	28/15403	0.071429	2.1158	1.10459	0.243701	0.579573	0.495784	HIF1A/VEGFA	2
GO:1900101	regulation of endoplasmic reticulum unfolded protein response	2/520	28/15403	0.071429	2.1158	1.10459	0.243701	0.579573	0.495784	BAX/BCL2L11	2
GO:1904994	regulation of leukocyte adhesion to vascular endothelial cell	2/520	28/15403	0.071429	2.1158	1.10459	0.243701	0.579573	0.495784	PTAFR/CCL28	2
GO:1905820	positive regulation of chromosome separation	2/520	28/15403	0.071429	2.1158	1.10459	0.243701	0.579573	0.495784	NUMA1/RB1	2
GO:2000191	regulation of fatty acid transport	2/520	28/15403	0.071429	2.1158	1.10459	0.243701	0.579573	0.495784	IL1B/ACSL1	2
GO:2000677	regulation of transcription regulatory region DNA binding	2/520	28/15403	0.071429	2.1158	1.10459	0.243701	0.579573	0.495784	RB1/GTF2B	2
GO:0030178	negative regulation of Wnt signaling pathway	7/520	150/15403	0.046667	1.38232	0.87951	0.244098	0.5802	0.49632	NKD1/IGFBP4/GSK3A/CYLD/CTNND1/TSC2/AMER1	7
GO:0009451	RNA modification	8/520	176/15403	0.045455	1.34642	0.863957	0.244654	0.581203	0.497179	APOBEC3C/NSUN5P1/MRM2/APOBEC3H/DUS2/TRMU/PARN/WDR4	8
GO:0043062	extracellular structure organization	12/520	282/15403	0.042553	1.26048	0.825172	0.2459	0.583844	0.499438	BCL3/NFKB2/COL18A1/COL19A1/AEBP1/LAMB2/RB1/ADAMTSL4/PBXIP1/COLGALT1/CARMIL2/SMAD3	12
GO:0002639	positive regulation of immunoglobulin production	3/520	51/15403	0.058824	1.74242	0.992654	0.24708	0.584482	0.499983	TNFSF4/TNFSF13/STAT6	3
GO:0014009	glial cell proliferation	3/520	51/15403	0.058824	1.74242	0.992654	0.24708	0.584482	0.499983	IL1B/RB1/TREM2	3
GO:0019083	viral transcription	3/520	51/15403	0.058824	1.74242	0.992654	0.24708	0.584482	0.499983	CCL3/CCL4/GTF2B	3
GO:0030865	cortical cytoskeleton organization	3/520	51/15403	0.058824	1.74242	0.992654	0.24708	0.584482	0.499983	EPB41L2/RHOQ/FMNL3	3
GO:0034204	lipid translocation	3/520	51/15403	0.058824	1.74242	0.992654	0.24708	0.584482	0.499983	TRIAP1/TMEM30A/ABCB4	3
GO:0071384	cellular response to corticosteroid stimulus	3/520	51/15403	0.058824	1.74242	0.992654	0.24708	0.584482	0.499983	SGK1/GSK3A/BCL2L11	3
GO:0032436	positive regulation of proteasomal ubiquitin-dependent protein catabolic process	4/520	75/15403	0.053333	1.5798	0.940822	0.247244	0.584482	0.499983	MDM2/FBXO22/GSK3A/TRIB1	4
GO:0033138	positive regulation of peptidyl-serine phosphorylation	4/520	75/15403	0.053333	1.5798	0.940822	0.247244	0.584482	0.499983	BCL2/GSK3A/TCL1A/VEGFA	4
GO:0050821	protein stabilization	9/520	203/15403	0.044335	1.31325	0.839782	0.248424	0.586952	0.502096	HIP1R/MAPK8IP3/CREB1/CTNND1/TAF9B/PYHIN1/MDM4/SMAD3/HSP90AB1	9
GO:0006892	post-Golgi vesicle-mediated transport	5/520	100/15403	0.05	1.48106	0.902098	0.248939	0.587529	0.502589	GGA2/OSBPL5/AP1G2/CORO7/GOLGA4	5
GO:0022037	metencephalon development	5/520	100/15403	0.05	1.48106	0.902098	0.248939	0.587529	0.502589	BCL2/PTPRS/RERE/ATRN/PTPN11	5
GO:0051494	negative regulation of cytoskeleton organization	7/520	151/15403	0.046358	1.37317	0.861335	0.249199	0.587822	0.50284	HIP1R/SPTBN5/CORO1A/FLII/CARMIL2/SPTAN1/SWAP70	7
GO:0045229	external encapsulating structure organization	12/520	283/15403	0.042403	1.25602	0.812526	0.24959	0.588426	0.503357	BCL3/NFKB2/COL18A1/COL19A1/AEBP1/LAMB2/RB1/ADAMTSL4/PBXIP1/COLGALT1/CARMIL2/SMAD3	12
GO:0044282	small molecule catabolic process	14/520	338/15403	0.04142	1.22691	0.788453	0.253539	0.597412	0.511044	APOBEC3C/ADA/TIGAR/GSK3A/APOBEC3H/NPL/GLS2/SESN2/AMDHD2/DPEP2/SLC16A1/GALM/SARDH/RENBP	14
GO:0051153	regulation of striated muscle cell differentiation	4/520	76/15403	0.052632	1.55901	0.913148	0.254657	0.598488	0.511964	FBXO22/BCL2/GSK3A/ARRB2	4
GO:0000422	autophagy of mitochondrion	5/520	101/15403	0.049505	1.46639	0.878991	0.255315	0.598488	0.511964	TIGAR/GSK3A/SPATA18/HIF1A/TSC2	5
GO:0006690	icosanoid metabolic process	5/520	101/15403	0.049505	1.46639	0.878991	0.255315	0.598488	0.511964	IL1B/NAIP/TBXAS1/DPEP2/TLR2	5
GO:0019080	viral gene expression	5/520	101/15403	0.049505	1.46639	0.878991	0.255315	0.598488	0.511964	CCL3/GSK3A/CCL4/MGAT5/GTF2B	5
GO:0032760	positive regulation of tumor necrosis factor production	5/520	101/15403	0.049505	1.46639	0.878991	0.255315	0.598488	0.511964	CCL3/IFIH1/PTAFR/TLR2/PTPN11	5
GO:0061387	regulation of extent of cell growth	5/520	101/15403	0.049505	1.46639	0.878991	0.255315	0.598488	0.511964	SEMA7A/PTPRS/GOLGA4/VEGFA/ARHGAP4	5
GO:0007409	axonogenesis	16/520	393/15403	0.040712	1.20595	0.77306	0.255632	0.598488	0.511964	BCL2/FEZ1/PLXNA2/B4GALT5/LAMB2/SEMA7A/CREB1/PTPRS/APBB1/BRSK1/GOLGA4/VEGFA/PLXNB2/PLXNA1/PTPN11/ARHGAP4	16
GO:0010718	positive regulation of epithelial to mesenchymal transition	3/520	52/15403	0.057692	1.70891	0.95713	0.25621	0.598488	0.511964	LRG1/IL1B/SMAD3	3
GO:0042733	embryonic digit morphogenesis	3/520	52/15403	0.057692	1.70891	0.95713	0.25621	0.598488	0.511964	BAX/LNPK/BCL2L11	3
GO:0071867	response to monoamine	3/520	52/15403	0.057692	1.70891	0.95713	0.25621	0.598488	0.511964	GSK3A/ARRB2/NR4A3	3
GO:0071869	response to catecholamine	3/520	52/15403	0.057692	1.70891	0.95713	0.25621	0.598488	0.511964	GSK3A/ARRB2/NR4A3	3
GO:0045724	positive regulation of cilium assembly	2/520	29/15403	0.068966	2.04284	1.05067	0.256337	0.598488	0.511964	TAPT1/SEPTIN9	2
GO:0051491	positive regulation of filopodium assembly	2/520	29/15403	0.068966	2.04284	1.05067	0.256337	0.598488	0.511964	CCR7/RHOQ	2
GO:0080111	DNA demethylation	2/520	29/15403	0.068966	2.04284	1.05067	0.256337	0.598488	0.511964	APOBEC3C/APOBEC3H	2
GO:0090183	regulation of kidney development	2/520	29/15403	0.068966	2.04284	1.05067	0.256337	0.598488	0.511964	MYC/VEGFA	2
GO:0097421	liver regeneration	2/520	29/15403	0.068966	2.04284	1.05067	0.256337	0.598488	0.511964	PCNA/CEBPB	2
GO:1904861	excitatory synapse assembly	2/520	29/15403	0.068966	2.04284	1.05067	0.256337	0.598488	0.511964	PTPRS/PLXNB2	2
GO:0070588	calcium ion transmembrane transport	12/520	285/15403	0.042105	1.24721	0.787372	0.257031	0.599785	0.513074	BCL2/BAX/PLCG1/CCL3/CCR7/MS4A1/SLC8B1/CD19/CORO1A/PLCB2/TPCN1/ITPR2	12
GO:0070828	heterochromatin organization	6/520	127/15403	0.047244	1.39942	0.844845	0.258672	0.603291	0.516073	PPM1D/SETDB1/BAZ1A/RB1/NRDE2/MYC	6
GO:0001837	epithelial to mesenchymal transition	7/520	153/15403	0.045752	1.35522	0.82537	0.259496	0.604887	0.517439	LRG1/IL1B/HIF1A/RBPJ/CUL7/SMAD3/DDX17	7
GO:0008306	associative learning	4/520	77/15403	0.051948	1.53876	0.885875	0.262114	0.610662	0.522378	HIF1A/BTG2/BRSK1/RGS14	4
GO:0000209	protein polyubiquitination	11/520	260/15403	0.042308	1.2532	0.769651	0.264272	0.614977	0.52607	DDB2/MDM2/TRIM22/FBXO22/BCL2/RNF19B/TRAF3/PELI1/PPIL2/TNFAIP3/BTRC	11
GO:1903532	positive regulation of secretion by cell	11/520	260/15403	0.042308	1.2532	0.769651	0.264272	0.614977	0.52607	IL1B/PTAFR/HIF1A/MYO18A/CREB1/APBB1/PRKCB/TLR2/TREM2/RAB5A/PTPN11	11
GO:0050714	positive regulation of protein secretion	6/520	128/15403	0.046875	1.38849	0.824975	0.264391	0.614977	0.52607	HIF1A/MYO18A/APBB1/PRKCB/TLR2/TREM2	6
GO:0034765	regulation of monoatomic ion transmembrane transport	12/520	287/15403	0.041812	1.23852	0.762401	0.264549	0.615016	0.526103	ISCU/BCL2/BAX/PLCG1/KCNJ2/KCNAB2/MS4A1/CAB39/KCNAB3/CD19/CORO1A/TREM2	12
GO:0051017	actin filament bundle assembly	7/520	154/15403	0.045455	1.34642	0.807575	0.26469	0.615016	0.526103	MARCKS/SYNPO/EPHA1/LIMD2/ACTN1/SMAD3/SWAP70	7
GO:0042446	hormone biosynthetic process	3/520	53/15403	0.056604	1.67667	0.92237	0.265385	0.615641	0.526638	NFKB1/HIF1A/ADM	3
GO:0048168	regulation of neuronal synaptic plasticity	3/520	53/15403	0.056604	1.67667	0.92237	0.265385	0.615641	0.526638	DBN1/RAB5A/RASGRF1	3
GO:0051058	negative regulation of small GTPase mediated signal transduction	3/520	53/15403	0.056604	1.67667	0.92237	0.265385	0.615641	0.526638	CCDC125/FLCN/RASAL3	3
GO:0003018	vascular process in circulatory system	10/520	234/15403	0.042735	1.26586	0.766001	0.267592	0.619034	0.52954	ACTA2/SLC15A2/TBXAS1/EXT2/SOD2/SLC16A1/P2RY2/ADM/GCH1/VEGFA	10
GO:0006664	glycolipid metabolic process	5/520	103/15403	0.048544	1.43792	0.833514	0.268184	0.619034	0.52954	BAX/MPPE1/B4GALT5/PIGG/PIGX	5
GO:0006308	DNA catabolic process	2/520	30/15403	0.066667	1.97474	0.998888	0.268984	0.619034	0.52954	BAX/ISG20	2
GO:0007617	mating behavior	2/520	30/15403	0.066667	1.97474	0.998888	0.268984	0.619034	0.52954	ADA/PI3	2
GO:0033032	regulation of myeloid cell apoptotic process	2/520	30/15403	0.066667	1.97474	0.998888	0.268984	0.619034	0.52954	BCL2/PIK3CD	2
GO:0034311	diol metabolic process	2/520	30/15403	0.066667	1.97474	0.998888	0.268984	0.619034	0.52954	ACER2/GCH1	2
GO:0034315	regulation of Arp2/3 complex-mediated actin nucleation	2/520	30/15403	0.066667	1.97474	0.998888	0.268984	0.619034	0.52954	HIP1R/CARMIL2	2
GO:0034694	response to prostaglandin	2/520	30/15403	0.066667	1.97474	0.998888	0.268984	0.619034	0.52954	TNFSF4/CCR7	2
GO:0042462	eye photoreceptor cell development	2/520	30/15403	0.066667	1.97474	0.998888	0.268984	0.619034	0.52954	PRDM1/VEGFA	2
GO:0061036	positive regulation of cartilage development	2/520	30/15403	0.066667	1.97474	0.998888	0.268984	0.619034	0.52954	TAPT1/SMAD3	2
GO:0070536	protein K63-linked deubiquitination	2/520	30/15403	0.066667	1.97474	0.998888	0.268984	0.619034	0.52954	CYLD/TNFAIP3	2
GO:0070741	response to interleukin-6	2/520	30/15403	0.066667	1.97474	0.998888	0.268984	0.619034	0.52954	NFKB1/SELPLG	2
GO:1901099	negative regulation of signal transduction in absence of ligand	2/520	30/15403	0.066667	1.97474	0.998888	0.268984	0.619034	0.52954	BCL2/IL1B	2
GO:1901381	positive regulation of potassium ion transmembrane transport	2/520	30/15403	0.066667	1.97474	0.998888	0.268984	0.619034	0.52954	KCNJ2/TREM2	2
GO:2001240	negative regulation of extrinsic apoptotic signaling pathway in absence of ligand	2/520	30/15403	0.066667	1.97474	0.998888	0.268984	0.619034	0.52954	BCL2/IL1B	2
GO:0019362	pyridine nucleotide metabolic process	7/520	155/15403	0.045161	1.33773	0.789902	0.269913	0.620515	0.530807	TIGAR/KCNAB2/FLCN/LIPA/HIF1A/PRPS2/NAPRT	7
GO:0046496	nicotinamide nucleotide metabolic process	7/520	155/15403	0.045161	1.33773	0.789902	0.269913	0.620515	0.530807	TIGAR/KCNAB2/FLCN/LIPA/HIF1A/PRPS2/NAPRT	7
GO:0010975	regulation of neuron projection development	17/520	425/15403	0.04	1.18485	0.722309	0.270126	0.620674	0.530943	MDM2/PRAG1/TMEM30A/DBN1/FEZ1/PLXNA2/GSK3A/SEMA7A/PTPRS/APBB1/CUL7/BRSK1/GOLGA4/VEGFA/PLXNB2/PLXNA1/ARHGAP4	17
GO:0000768	syncytium formation by plasma membrane fusion	3/520	54/15403	0.055556	1.64562	0.888339	0.274598	0.62813	0.537321	PTGFRN/GDF15/TREM2	3
GO:0001913	T cell mediated cytotoxicity	3/520	54/15403	0.055556	1.64562	0.888339	0.274598	0.62813	0.537321	CD1D/MR1/CTSH	3
GO:0002823	negative regulation of adaptive immune response based on somatic recombination of immune receptors built from immunoglobulin superfamily domains	3/520	54/15403	0.055556	1.64562	0.888339	0.274598	0.62813	0.537321	CD80/TNFSF4/CR2	3
GO:0038093	Fc receptor signaling pathway	3/520	54/15403	0.055556	1.64562	0.888339	0.274598	0.62813	0.537321	FCER2/PLCG1/NR4A3	3
GO:0045010	actin nucleation	3/520	54/15403	0.055556	1.64562	0.888339	0.274598	0.62813	0.537321	HIP1R/CORO1A/CARMIL2	3
GO:0051452	intracellular pH reduction	3/520	54/15403	0.055556	1.64562	0.888339	0.274598	0.62813	0.537321	BCL2/CLIC4/ATP6V1A	3
GO:0140253	cell-cell fusion	3/520	54/15403	0.055556	1.64562	0.888339	0.274598	0.62813	0.537321	PTGFRN/GDF15/TREM2	3
GO:1903509	liposaccharide metabolic process	5/520	104/15403	0.048077	1.42409	0.811133	0.274671	0.62813	0.537321	BAX/MPPE1/B4GALT5/PIGG/PIGX	5
GO:1903557	positive regulation of tumor necrosis factor superfamily cytokine production	5/520	104/15403	0.048077	1.42409	0.811133	0.274671	0.62813	0.537321	CCL3/IFIH1/PTAFR/TLR2/PTPN11	5
GO:0016331	morphogenesis of embryonic epithelium	6/520	130/15403	0.046154	1.36713	0.785732	0.275922	0.628484	0.537624	HIF1A/TSC2/MTHFD1L/ADM/PLXNB2/ST14	6
GO:1905897	regulation of response to endoplasmic reticulum stress	4/520	79/15403	0.050633	1.49981	0.832479	0.277147	0.628484	0.537624	BAX/PMAIP1/GRINA/BCL2L11	4
GO:0001501	skeletal system development	18/520	455/15403	0.03956	1.17183	0.695421	0.277609	0.628484	0.537624	PAX5/LNPK/COL18A1/COL19A1/TAPT1/LIPA/HIF1A/EXT2/RB1/MTHFD1L/VCAN/PBXIP1/ACP5/AMER1/TIMP1/SMAD3/PTPN11/NAB1	18
GO:0016051	carbohydrate biosynthetic process	8/520	183/15403	0.043716	1.29491	0.750168	0.278107	0.628484	0.537624	ATF3/NFKB1/GSK3A/SESN2/PTAFR/EXT2/PASK/PDGFB	8
GO:0030072	peptide hormone secretion	9/520	210/15403	0.042857	1.26948	0.734947	0.279688	0.628484	0.537624	IL1B/CDK16/HIF1A/PASK/SLC16A1/SLC8B1/PRKCB/IL1RN/PTPN11	9
GO:0061572	actin filament bundle organization	7/520	157/15403	0.044586	1.32069	0.754919	0.280441	0.628484	0.537624	MARCKS/SYNPO/EPHA1/LIMD2/ACTN1/SMAD3/SWAP70	7
GO:0043200	response to amino acid	5/520	105/15403	0.047619	1.41053	0.788984	0.281191	0.628484	0.537624	PCNA/SESN1/CEBPB/SESN2/CPEB4	5
GO:0045471	response to ethanol	5/520	105/15403	0.047619	1.41053	0.788984	0.281191	0.628484	0.537624	TBXAS1/ADCY7/SOD2/PRKCB/ITPR2	5
GO:0060627	regulation of vesicle-mediated transport	19/520	484/15403	0.039256	1.16281	0.680282	0.281541	0.628484	0.537624	MERTK/PTAFR/UNC119/HIP1R/ARRB2/IL2RG/MYO18A/TSC2/SYN1/PRKCB/CORO1A/TLR2/TBC1D4/TREM2/RAB5A/VEGFA/PRAM1/CD300A/DGKD	19
GO:0001953	negative regulation of cell-matrix adhesion	2/520	31/15403	0.064516	1.91104	0.949072	0.281626	0.628484	0.537624	MAP4K4/ACER2	2
GO:0002068	glandular epithelial cell development	2/520	31/15403	0.064516	1.91104	0.949072	0.281626	0.628484	0.537624	GSK3A/HIF1A	2
GO:0002719	negative regulation of cytokine production involved in immune response	2/520	31/15403	0.064516	1.91104	0.949072	0.281626	0.628484	0.537624	IRAK3/ACP5	2
GO:0003230	cardiac atrium development	2/520	31/15403	0.064516	1.91104	0.949072	0.281626	0.628484	0.537624	MDM2/MDM4	2
GO:0010526	retrotransposon silencing	2/520	31/15403	0.064516	1.91104	0.949072	0.281626	0.628484	0.537624	APOBEC3C/APOBEC3H	2
GO:0018345	protein palmitoylation	2/520	31/15403	0.064516	1.91104	0.949072	0.281626	0.628484	0.537624	ZDHHC5/ZDHHC18	2
GO:0019082	viral protein processing	2/520	31/15403	0.064516	1.91104	0.949072	0.281626	0.628484	0.537624	GSK3A/MGAT5	2
GO:0046326	positive regulation of glucose import	2/520	31/15403	0.064516	1.91104	0.949072	0.281626	0.628484	0.537624	RHOQ/PTPN11	2
GO:0070293	renal absorption	2/520	31/15403	0.064516	1.91104	0.949072	0.281626	0.628484	0.537624	SGK1/SLC15A2	2
GO:0070873	regulation of glycogen metabolic process	2/520	31/15403	0.064516	1.91104	0.949072	0.281626	0.628484	0.537624	GSK3A/PASK	2
GO:0072210	metanephric nephron development	2/520	31/15403	0.064516	1.91104	0.949072	0.281626	0.628484	0.537624	LAMB2/PDGFB	2
GO:1903715	regulation of aerobic respiration	2/520	31/15403	0.064516	1.91104	0.949072	0.281626	0.628484	0.537624	ISCU/HIF1A	2
GO:0048754	branching morphogenesis of an epithelial tube	6/520	131/15403	0.045802	1.35669	0.766352	0.281732	0.628484	0.537624	BCL2/CLIC4/CTSH/MYC/VEGFA/BTRC	6
GO:0007178	transmembrane receptor protein serine/threonine kinase signaling pathway	13/520	319/15403	0.040752	1.20713	0.698761	0.282616	0.628484	0.537624	GDF15/TNFAIP6/HIVEP1/LRG1/FLCN/ARRB2/NUMA1/RBPJ/LTBP4/TGFBRAP1/SH2B1/SMAD3/HSP90AB1	13
GO:0003208	cardiac ventricle morphogenesis	3/520	55/15403	0.054545	1.6157	0.855006	0.283844	0.628484	0.537624	GSK3A/HIF1A/RBPJ	3
GO:0032210	regulation of telomere maintenance via telomerase	3/520	55/15403	0.054545	1.6157	0.855006	0.283844	0.628484	0.537624	PNKP/GCH1/PARN	3
GO:0060675	ureteric bud morphogenesis	3/520	55/15403	0.054545	1.6157	0.855006	0.283844	0.628484	0.537624	BCL2/MYC/VEGFA	3
GO:0019318	hexose metabolic process	9/520	211/15403	0.042654	1.26346	0.720271	0.284244	0.628484	0.537624	ATF3/IGFBP4/TIGAR/PMAIP1/GSK3A/SESN2/LIPA/MAN2A2/GALM	9
GO:0018209	peptidyl-serine modification	11/520	265/15403	0.041509	1.22956	0.704571	0.284368	0.628484	0.537624	BCL2/GADD45A/BAX/SGK1/GSK3A/PLK2/CAB39/PRKCB/TCL1A/BRSK1/VEGFA	11
GO:0070201	regulation of establishment of protein localization	19/520	485/15403	0.039175	1.16042	0.670979	0.284534	0.628484	0.537624	MDM2/TMEM30A/TM9SF4/IL1B/CDK16/MYO1C/GSK3A/HIF1A/MYO18A/SLC16A1/APBB1/FRAT2/SLC8B1/PRKCB/PKIA/TLR2/TREM2/SMAD3/PTPN11	19
GO:0006289	nucleotide-excision repair	4/520	80/15403	0.05	1.48106	0.806335	0.284717	0.628484	0.537624	DDB2/XPC/UVSSA/PNKP	4
GO:2000142	regulation of DNA-templated transcription initiation	4/520	80/15403	0.05	1.48106	0.806335	0.284717	0.628484	0.537624	NFKB1/PPM1D/NFKBIA/MYC	4
GO:0010639	negative regulation of organelle organization	14/520	347/15403	0.040346	1.19509	0.687052	0.284855	0.628484	0.537624	TRIAP1/TIGAR/FEZ1/NBN/FLCN/HIP1R/SPTBN5/TSC2/CORO1A/FLII/TBC1D4/CARMIL2/SPTAN1/SWAP70	14
GO:0014074	response to purine-containing compound	6/520	132/15403	0.045455	1.34642	0.74713	0.28757	0.628484	0.537624	ADA/IL1B/PTAFR/CREB1/P2RY2/ITPR2	6
GO:0034767	positive regulation of monoatomic ion transmembrane transport	6/520	132/15403	0.045455	1.34642	0.74713	0.28757	0.628484	0.537624	BAX/PLCG1/KCNJ2/MS4A1/CD19/TREM2	6
GO:0003014	renal system process	5/520	106/15403	0.04717	1.39722	0.767062	0.287741	0.628484	0.537624	BCL2/SGK1/SLC15A2/PDGFB/ADM	5
GO:0001547	antral ovarian follicle growth	1/520	10/15403	0.1	2.96211	1.16013	0.290737	0.628484	0.537624	TNFAIP6	1
GO:0002291	T cell activation via T cell receptor contact with antigen bound to MHC molecule on antigen presenting cell	1/520	10/15403	0.1	2.96211	1.16013	0.290737	0.628484	0.537624	ICAM1	1
GO:0002361	CD4-positive, CD25-positive, alpha-beta regulatory T cell differentiation	1/520	10/15403	0.1	2.96211	1.16013	0.290737	0.628484	0.537624	IL2RG	1
GO:0002604	regulation of dendritic cell antigen processing and presentation	1/520	10/15403	0.1	2.96211	1.16013	0.290737	0.628484	0.537624	CCR7	1
GO:0002638	negative regulation of immunoglobulin production	1/520	10/15403	0.1	2.96211	1.16013	0.290737	0.628484	0.537624	FCRL3	1
GO:0002883	regulation of hypersensitivity	1/520	10/15403	0.1	2.96211	1.16013	0.290737	0.628484	0.537624	CCR7	1
GO:0003139	secondary heart field specification	1/520	10/15403	0.1	2.96211	1.16013	0.290737	0.628484	0.537624	RBPJ	1
GO:0003157	endocardium development	1/520	10/15403	0.1	2.96211	1.16013	0.290737	0.628484	0.537624	RBPJ	1
GO:0009086	methionine biosynthetic process	1/520	10/15403	0.1	2.96211	1.16013	0.290737	0.628484	0.537624	MTAP	1
GO:0009128	purine nucleoside monophosphate catabolic process	1/520	10/15403	0.1	2.96211	1.16013	0.290737	0.628484	0.537624	ADA	1
GO:0009155	purine deoxyribonucleotide catabolic process	1/520	10/15403	0.1	2.96211	1.16013	0.290737	0.628484	0.537624	ADA	1
GO:0009169	purine ribonucleoside monophosphate catabolic process	1/520	10/15403	0.1	2.96211	1.16013	0.290737	0.628484	0.537624	ADA	1
GO:0009170	purine deoxyribonucleoside monophosphate metabolic process	1/520	10/15403	0.1	2.96211	1.16013	0.290737	0.628484	0.537624	ADA	1
GO:0010248	establishment or maintenance of transmembrane electrochemical gradient	1/520	10/15403	0.1	2.96211	1.16013	0.290737	0.628484	0.537624	BAX	1
GO:0010612	regulation of cardiac muscle adaptation	1/520	10/15403	0.1	2.96211	1.16013	0.290737	0.628484	0.537624	SMAD3	1
GO:0010838	positive regulation of keratinocyte proliferation	1/520	10/15403	0.1	2.96211	1.16013	0.290737	0.628484	0.537624	LRG1	1
GO:0010887	negative regulation of cholesterol storage	1/520	10/15403	0.1	2.96211	1.16013	0.290737	0.628484	0.537624	TREM2	1
GO:0014831	gastro-intestinal system smooth muscle contraction	1/520	10/15403	0.1	2.96211	1.16013	0.290737	0.628484	0.537624	PTAFR	1
GO:0015937	coenzyme A biosynthetic process	1/520	10/15403	0.1	2.96211	1.16013	0.290737	0.628484	0.537624	PANK4	1
GO:0021534	cell proliferation in hindbrain	1/520	10/15403	0.1	2.96211	1.16013	0.290737	0.628484	0.537624	RERE	1
GO:0021924	cell proliferation in external granule layer	1/520	10/15403	0.1	2.96211	1.16013	0.290737	0.628484	0.537624	RERE	1
GO:0021930	cerebellar granule cell precursor proliferation	1/520	10/15403	0.1	2.96211	1.16013	0.290737	0.628484	0.537624	RERE	1
GO:0021979	hypothalamus cell differentiation	1/520	10/15403	0.1	2.96211	1.16013	0.290737	0.628484	0.537624	PLXNA1	1
GO:0030210	heparin biosynthetic process	1/520	10/15403	0.1	2.96211	1.16013	0.290737	0.628484	0.537624	EXT2	1
GO:0030953	astral microtubule organization	1/520	10/15403	0.1	2.96211	1.16013	0.290737	0.628484	0.537624	NUMA1	1
GO:0032025	response to cobalt ion	1/520	10/15403	0.1	2.96211	1.16013	0.290737	0.628484	0.537624	TIGAR	1
GO:0032070	regulation of deoxyribonuclease activity	1/520	10/15403	0.1	2.96211	1.16013	0.290737	0.628484	0.537624	PCNA	1
GO:0033004	negative regulation of mast cell activation	1/520	10/15403	0.1	2.96211	1.16013	0.290737	0.628484	0.537624	CD300A	1
GO:0033139	regulation of peptidyl-serine phosphorylation of STAT protein	1/520	10/15403	0.1	2.96211	1.16013	0.290737	0.628484	0.537624	GADD45A	1
GO:0034115	negative regulation of heterotypic cell-cell adhesion	1/520	10/15403	0.1	2.96211	1.16013	0.290737	0.628484	0.537624	IL1RN	1
GO:0034342	response to type III interferon	1/520	10/15403	0.1	2.96211	1.16013	0.290737	0.628484	0.537624	IFNGR2	1
GO:0034351	negative regulation of glial cell apoptotic process	1/520	10/15403	0.1	2.96211	1.16013	0.290737	0.628484	0.537624	TREM2	1
GO:0035907	dorsal aorta development	1/520	10/15403	0.1	2.96211	1.16013	0.290737	0.628484	0.537624	RBPJ	1
GO:0035933	glucocorticoid secretion	1/520	10/15403	0.1	2.96211	1.16013	0.290737	0.628484	0.537624	PTPN11	1
GO:0036152	phosphatidylethanolamine acyl-chain remodeling	1/520	10/15403	0.1	2.96211	1.16013	0.290737	0.628484	0.537624	LPCAT4	1
GO:0036446	myofibroblast differentiation	1/520	10/15403	0.1	2.96211	1.16013	0.290737	0.628484	0.537624	RB1	1
GO:0038180	nerve growth factor signaling pathway	1/520	10/15403	0.1	2.96211	1.16013	0.290737	0.628484	0.537624	CORO1A	1
GO:0039530	MDA-5 signaling pathway	1/520	10/15403	0.1	2.96211	1.16013	0.290737	0.628484	0.537624	IFIH1	1
GO:0040015	negative regulation of multicellular organism growth	1/520	10/15403	0.1	2.96211	1.16013	0.290737	0.628484	0.537624	GDF15	1
GO:0042362	fat-soluble vitamin biosynthetic process	1/520	10/15403	0.1	2.96211	1.16013	0.290737	0.628484	0.537624	NFKB1	1
GO:0042939	tripeptide transport	1/520	10/15403	0.1	2.96211	1.16013	0.290737	0.628484	0.537624	SLC15A2	1
GO:0043568	positive regulation of insulin-like growth factor receptor signaling pathway	1/520	10/15403	0.1	2.96211	1.16013	0.290737	0.628484	0.537624	IGFBP4	1
GO:0044571	[2Fe-2S] cluster assembly	1/520	10/15403	0.1	2.96211	1.16013	0.290737	0.628484	0.537624	ISCU	1
GO:0045838	positive regulation of membrane potential	1/520	10/15403	0.1	2.96211	1.16013	0.290737	0.628484	0.537624	BID	1
GO:0048194	Golgi vesicle budding	1/520	10/15403	0.1	2.96211	1.16013	0.290737	0.628484	0.537624	MYO18A	1
GO:0051798	positive regulation of hair follicle development	1/520	10/15403	0.1	2.96211	1.16013	0.290737	0.628484	0.537624	NUMA1	1
GO:0060020	Bergmann glial cell differentiation	1/520	10/15403	0.1	2.96211	1.16013	0.290737	0.628484	0.537624	PTPN11	1
GO:0060397	growth hormone receptor signaling pathway via JAK-STAT	1/520	10/15403	0.1	2.96211	1.16013	0.290737	0.628484	0.537624	STAT6	1
GO:0061370	testosterone biosynthetic process	1/520	10/15403	0.1	2.96211	1.16013	0.290737	0.628484	0.537624	CREB1	1
GO:0061517	macrophage proliferation	1/520	10/15403	0.1	2.96211	1.16013	0.290737	0.628484	0.537624	TREM2	1
GO:0061668	mitochondrial ribosome assembly	1/520	10/15403	0.1	2.96211	1.16013	0.290737	0.628484	0.537624	MRM2	1
GO:0070294	renal sodium ion absorption	1/520	10/15403	0.1	2.96211	1.16013	0.290737	0.628484	0.537624	SGK1	1
GO:0070475	rRNA base methylation	1/520	10/15403	0.1	2.96211	1.16013	0.290737	0.628484	0.537624	NSUN5P1	1
GO:0070587	regulation of cell-cell adhesion involved in gastrulation	1/520	10/15403	0.1	2.96211	1.16013	0.290737	0.628484	0.537624	IL1RN	1
GO:0071389	cellular response to mineralocorticoid stimulus	1/520	10/15403	0.1	2.96211	1.16013	0.290737	0.628484	0.537624	SGK1	1
GO:0072015	podocyte development	1/520	10/15403	0.1	2.96211	1.16013	0.290737	0.628484	0.537624	LAMB2	1
GO:0072075	metanephric mesenchyme development	1/520	10/15403	0.1	2.96211	1.16013	0.290737	0.628484	0.537624	MYC	1
GO:0072148	epithelial cell fate commitment	1/520	10/15403	0.1	2.96211	1.16013	0.290737	0.628484	0.537624	RBPJ	1
GO:0072584	caveolin-mediated endocytosis	1/520	10/15403	0.1	2.96211	1.16013	0.290737	0.628484	0.537624	UNC119	1
GO:0099151	regulation of postsynaptic density assembly	1/520	10/15403	0.1	2.96211	1.16013	0.290737	0.628484	0.537624	PTPRS	1
GO:0110011	regulation of basement membrane organization	1/520	10/15403	0.1	2.96211	1.16013	0.290737	0.628484	0.537624	LAMB2	1
GO:1901298	regulation of hydrogen peroxide-mediated programmed cell death	1/520	10/15403	0.1	2.96211	1.16013	0.290737	0.628484	0.537624	TRAP1	1
GO:1901388	regulation of transforming growth factor beta activation	1/520	10/15403	0.1	2.96211	1.16013	0.290737	0.628484	0.537624	HSP90AB1	1
GO:1901838	positive regulation of transcription of nucleolar large rRNA by RNA polymerase I	1/520	10/15403	0.1	2.96211	1.16013	0.290737	0.628484	0.537624	MARS1	1
[truncated: 2,346 more rows]
